# Supplementary material for: Host metabolites explain microbiome variation between different rice genotypes
Source: Microbiome. 2025 Aug 9;13:185. doi: 10.1186/s40168-025-02181-z (PMC12335145; doi:10.1186/s40168-025-02181-z)
Supplement: Supplementary file 2 — Supplementary Material 1. Dataset 1: Variety information for the 110 rice genotypes included in this study [file 40168_2025_2181_MOESM1_ESM.xlsx]

## Sheet: Sheet1
Dataset 1. Variety information for the 110 rice genotypes included in this study
IRRI seed bank ID	GSOR ID	Subgroup	Sub-population	Subgroup C-RDP-II classification	Country of origin
IRGC120932	GSOR301671	indica	Unassigned	Unassigned	Bangladesh
IRGC120969	GSOR301700	indica	Aus	indica	Bangladesh
IRGC120935	GSOR301674	indica	Aus	indica	Bangladesh
IRGC117429	GSOR301511	indica	Aus	indica	Bangladesh
IRGC120953	GSOR301685	indica	Aus	indica	Bangladesh
IRGC120851	GSOR301599	indica	Aus	indica	Bangladesh
IRGC117459	GSOR301529	indica	Aus	indica	Bangladesh
IRGC121782	GSOR302485	japonica	Tropical japonica	japonica	Australia
IRGC120934	GSOR301673	indica	Aus	indica	Bangladesh
IRGC120961	GSOR301692	indica	Aus	indica	Bangladesh
IRGC121085	GSOR301805	indica	Indica	indica	Ecuador
IRGC121850	GSOR302548	indica	Indica	indica	Senegal
IRGC120971	GSOR301702	indica	Indica	indica	China
IRGC121324	GSOR302030	indica	Aus	indica	India
IRGC121734	GSOR302437	japonica	Tropical japonica	japonica	United States of America
IRGC121528	GSOR302234	indica	Indica	indica	China
IRGC121001	GSOR301726	indica	Unassigned	Unassigned	China
IRGC121605	GSOR302311	indica	Aus	indica	Bangladesh
IRGC121158	GSOR301871	indica	Indica	indica	Sri Lanka
IRGC121600	GSOR302306	japonica	Tropical japonica	japonica	Madagascar
IRGC121636	GSOR302342	indica	Unassigned	Unassigned	Madagascar
IRGC121859	GSOR302557	japonica	Tropical japonica	japonica	Cote d'Ivoire
IRGC121197	GSOR301903	indica	Aus	indica	India
IRGC121354	GSOR302060	japonica	Temperate japonica	japonica	Japan
IRGC121827	GSOR302525	indica	Indica	indica	Mali
IRGC121411	GSOR302117	indica	Indica	indica	China
IRGC121094	GSOR301814	indica	Indica	indica	Sri Lanka
IRGC121292	GSOR301998	japonica	Admixed-Japonica	japonica	Bhutan
IRGC121748	GSOR302451	indica	Indica	indica	Philippines
IRGC121699	GSOR302402	japonica	Tropical japonica	japonica	Madagascar
IRGC120978	GSOR301708	indica	Aus	indica	Bangladesh
IRGC121201	GSOR301907	indica	Indica	indica	India
IRGC121697	GSOR302400	japonica	Tropical japonica	japonica	Spain
IRGC121670	GSOR302373	japonica	Tropical japonica	japonica	Ghana
IRGC121805	GSOR302508	japonica	Tropical japonica	japonica	Colombia
IRGC121872	GSOR302570	indica	Indica	indica	India
IRGC121291	GSOR301997	indica	Admixed-Indica	indica	Madagascar
IRGC121809	GSOR302512	japonica	Tropical japonica	japonica	Brazil
IRGC121380	GSOR302086	indica	Aus	indica	Sri Lanka
IRGC121760	GSOR302463	indica	Indica	indica	Philippines
IRGC120972	GSOR301703	indica	Indica	indica	China
IRGC121278	GSOR301984	japonica	Tropical japonica	japonica	Malaysia
IRGC120976	GSOR301706	indica	Indica	indica	Guatemala
IRGC121759	GSOR302462	indica	Indica	indica	Philippines
IRGC121368	GSOR302074	japonica	Tropical japonica	japonica	Cote d'Ivoire
IRGC121884	GSOR302582	indica	Indica	indica	Vietnam
IRGC121152	GSOR301866	indica	Unassigned	Unassigned	Sri Lanka
IRGC121771	GSOR302474	indica	Indica	indica	Mali
IRGC121293	GSOR301999	japonica	Tropical japonica	japonica	Madagascar
IRGC121735	GSOR302438	japonica	Tropical japonica	japonica	Brazil
IRGC121756	GSOR302459	japonica	Unassigned	Unassigned	Philippines
IRGC121659	GSOR302362	japonica	Unassigned	Unassigned	Madagascar
IRGC121755	GSOR302458	japonica	Tropical japonica	japonica	Philippines
IRGC121572	GSOR302278	japonica	Temperate japonica	japonica	United States of America
IRGC121781	GSOR302484	japonica	Admixed-Japonica	japonica	Japan
IRGC121300	GSOR302006	japonica	Tropical japonica	japonica	United States of America
IRGC121156	GSOR301869	indica	Indica	indica	China
IRGC121621	GSOR302327	indica	Indica	indica	Bangladesh
IRGC121193	GSOR301899	japonica	Tropical japonica	japonica	Malaysia
IRGC120893	GSOR301639	indica	Indica	indica	Sri Lanka
IRGC121277	GSOR301983	indica	Admixed-Indica	indica	India
IRGC121785	GSOR302488	indica	Indica	indica	Madagascar
IRGC121213	GSOR301919	japonica	Temperate japonica	japonica	Republic of Korea
IRGC121746	GSOR302449	japonica	Tropical japonica	japonica	Cote d'Ivoire
IRGC120984	GSOR301713	indica	Indica	indica	Philippines
IRGC121794	GSOR302497	japonica	Tropical japonica	japonica	Madagascar
IRGC121588	GSOR302294	indica	Aus	indica	Bangladesh
IRGC121133	GSOR301849	japonica	Unassigned	Unassigned	India
IRGC121334	GSOR302040	japonica	Temperate japonica	japonica	Italy
IRGC121453	GSOR302159	japonica	Tropical japonica	japonica	Cote d'Ivoire
IRGC121099	GSOR301819	indica	Indica	indica	Bhutan
IRGC117598	GSOR301596	indica	Unassigned	Unassigned	India
IRGC121554	GSOR302260	japonica	Temperate japonica	japonica	Republic of Korea
IRGC121633	GSOR302339	japonica	Unassigned	Unassigned	Indonesia
IRGC120977	GSOR301707	indica	Indica	indica	Guatemala
IRGC121646	GSOR302352	japonica	Tropical japonica	japonica	Nigeria
IRGC121849	GSOR302547	indica	Unassigned	Unassigned	Senegal
IRGC121506	GSOR302212	indica	Unassigned	Unassigned	Sri Lanka
IRGC121880	GSOR302578	indica	Unassigned	Unassigned	Philippines
IRGC121858	GSOR302556	indica	Unassigned	Unassigned	Senegal
IRGC121060	GSOR301781	indica	Aus	indica	Bangladesh
IRGC121832	GSOR302530	indica	Indica	indica	Bhutan
IRGC121076	GSOR301796	indica	Indica	indica	Philippines
IRGC121608	GSOR302314	indica	Indica	indica	United States of America
IRGC121055	GSOR301776	indica	Aus	indica	Bangladesh
IRGC121387	GSOR302093	indica	Unassigned	Unassigned	Vietnam
IRGC121007	GSOR301731	indica	Aus	indica	Bangladesh
IRGC120999	GSOR301724	indica	Aus	indica	Bangladesh
IRGC117545	GSOR301571	indica	Indica	indica	India
IRGC121267	GSOR301973	japonica	Temperate japonica	japonica	Italy
IRGC121611	GSOR302317	indica	Indica	indica	Taiwan
IRGC121615	GSOR302321	japonica	Unassigned	Unassigned	Philippines
IRGC121732	GSOR302435	japonica	Tropical japonica	japonica	United States of America
IRGC121843	GSOR302541	japonica	Tropical japonica	japonica	Cote d'Ivoire
IRGC121617	GSOR302323	indica	Unassigned	Unassigned	Philippines
IRGC121524	GSOR302230	japonica	Tropical japonica	japonica	Guinea-Bissau
IRGC121694	GSOR302397	japonica	Tropical japonica	japonica	Brazil
IRGC121548	GSOR302254	japonica	Temperate japonica	japonica	China
IRGC121071	GSOR301792	indica	Aus	indica	India
IRGC120974	GSOR301705	indica	Indica	indica	Taiwan
IRGC121078	GSOR301798	indica	Aus	indica	Bangladesh
IRGC121046	GSOR301768	indica	Aus	indica	Bangladesh
IRGC121220	GSOR301926	indica	Aus	indica	India
IRGC121753	GSOR302456	indica	Indica	indica	Philippines
IRGC121497	GSOR302203	indica	Unassigned	Unassigned	Italy
IRGC121363	GSOR302069	japonica	Tropical japonica	japonica	Philippines
IRGC121275	GSOR301981	japonica	Unassigned	Unassigned	Malaysia
IRGC121826	GSOR302524	indica	Indica	indica	Korea, Republic of
IRGC121838	GSOR302536	japonica	Tropical japonica	japonica	Madagascar
IRGC121761	GSOR302464	japonica	Tropical japonica	japonica	Cote d'Ivoire
