# Supplementary material for: Host metabolites explain microbiome variation between different rice genotypes
Source: Microbiome. 2025 Aug 9;13:185. doi: 10.1186/s40168-025-02181-z (PMC12335145; doi:10.1186/s40168-025-02181-z)
Supplement: Supplementary file 3 — Supplementary Material 2. Dataset 2: Oligonucleotide primers used in this study [file 40168_2025_2181_MOESM2_ESM.xlsx]

## Sheet: Sheet2
Dataset 2. Oligonucleotide primers used in this study
Primer name	Sequence (5'->3')	Purpose/function
U6-1	GGAGGACCTTCTCCACGAGGCGGCAGCCAAGCCAGCA	Generation of KO construct
U6-2	CTCCGTTTTACCTGTGGAATCG	Generation of KO construct
gRNA-c4h2	CCTCGTGGAGAAGGTCCTCCGTTTTAGAGCTAGAAAT	Generation of OsC4H2-KO construct
gRNA-pal06	CTGAACTGGGGGAAGGCCAGTTTTAGAGCTAGAAAT	Generation of OsPAL06-KO construct
gRNA-2	CGGAGGAAAATTCCATCCAC	Generation of KO construct
sgRNA-1	TTCAGAGGTCTCTACCGACTAGTATGGAATCGGCAGCAAAGG	Generation of KO construct
sgRNA-2	AGCGTGGGTCTCGCTCGACGCGTATCCATCCACTCCAAGCTC	Generation of KO construct
EGCas-1	GCGGTGTCATCTATGTTACTAG	Identification of KO construct
EGCas-2	AAGTTGGGTAACGCCAGGGT	Identification of KO construct
c4h2-1	ACTAGGGTCTCGCACCATGGACGCCCTCCTCGTGGA	Generation of OsC4H2-OE construct
c4h2-2	ACTAGGGTCTCTACCGCTAGGCGTCGATGGGCTTGCA	Generation of OsC4H2-OE construct
palo6-1	ACTAGGGTCTCGCACCATGGAGTGCGAGAACGGCCGCGTTTCT	Generation of OsPAL06-OE construct
pal06-2	ACTAGGGTCTCTACCGTCAGCAGATTGGCAGGGGCTCGCCG	Generation of OsPAL06-OE construct
EGOEPubi-1	TTAGCCCTGCCTTCATACGC	Identification of OE construct
EGOEPubi-2	ATCATCGCAAGACCGGCAAC	Identification of OE construct
pal06ko-1	TTAACCGATCCATCTTCTGG	Identification of OsPAL06-KO plant
pal06ko-2	ACCCTCCTTGGTCCTCCTGT	Identification of OsPAL06-KO plant
c4h2ko-1	ATATAATCCCCGCCGTTGGA	Identification of OsC4H2-KO plant
c4h2ko-2	GGTGAAGAAGGGCACCGT	Identification of OsC4H2-KO plant
H-1	TGTAGTGTATTGACCGATTCCTTGC	Identification of OE plant
H-2	GTTCGACAGCGTCTCCGACCTGAT	Identification of OE plant
343F	TACGGRAGGCAGCAG	Primer for high throughput sequencing
798R	AGGGTATCTAATCCT	Primer for high throughput sequencing
27F	AGAGTTTGATCCTGGCTCAG	Identification of isolated taxa
1492R	TACGGCTACCTTGTTACGACTT	Identification of isolated taxa
