# Supplementary material for: Host metabolites explain microbiome variation between different rice genotypes
Source: Microbiome. 2025 Aug 9;13:185. doi: 10.1186/s40168-025-02181-z (PMC12335145; doi:10.1186/s40168-025-02181-z)
Supplement: Supplementary file 4 — Supplementary Material 3. Dataset 3: Phyllosphere microbiome analysis [file 40168_2025_2181_MOESM3_ESM.xlsx]

## Sheet: Description
Dataset 3. Phyllosphere microbiome analysis
Description of tables:
Orders	Analysis of differences in relative abundances for bacterial orders. P-values were calculated through unpaired two-tailed Student’s t-test.indica (n=68) and japonica (n=42) with ten replications for each genotype.Values are means ± SD of relative abundance (%).
Genera	Analysis of differences in relative abundances for bacterial genera. P-values were calculated through unpaired two-tailed Student’s t-test.indica (n=68) and japonica (n=42) with ten replications for each genotype.Values are means ± SD of relative abundance (%).
OTUs	Analysis of differences in read number for bacterial OTUs. P-values were calculated through unpaired two-tailed Student’s t-test.indica (n=68) and japonica (n=42) with ten replications for each genotype.Values are means ± SD of reads number.
Effect	Effect sizes for orders that are influenced by phenylpropanoids. P-values were calculated through permutation tests (999 permutations). R2 was calculated with R package vegan.
OTU table	Microbiome features in the rice phylloshpere.
OTU table KO&OE	Microbiome features in the rice phylloshpere of WT (wild-type), c4h2 (OsC4H2-knockout), OsC4H2-OE (OsC4H2-overexpression), pal06 (OsPAL06-knockout) and OsPAL06-OE (OsPAL06-overexpression) plants.

## Sheet: Orders
Order	indica (relatve abundance %)	japonica (relatve abundance %)	indica (n)	japonica (n)	p-value	p.signif
Burkholderiales	7.51384±5.72141	3.46683±5.04598	680	420	2.77e-32	****
Pseudomonadales	19.62552±25.5779	39.72885±28.10019	680	420	2.35e-30	****
Sphingobacteriales	1.13704±1.31605	0.45674±0.84458	680	420	2.15e-24	****
Xanthomonadales	3.18419±3.17801	1.55512±2.56205	680	420	6.31e-20	****
Enterobacteriales	29.61595±14.64875	21.79061±15.53258	680	420	4.25e-16	****
Flavobacteriales	1.13781±1.34304	0.54626±1.05381	680	420	1.23e-15	****
Rhodospirillales	1.69531±2.01188	0.86784±1.43729	680	420	5.21e-15	****
Sphingomonadales	1.85649±1.95725	1.03758±1.55927	680	420	4.21e-14	****
Oceanospirillales	0.57934±0.73899	0.29976±0.51083	680	420	2.58e-13	****
Caulobacterales	0.73916±0.96062	0.38465±0.83352	680	420	1.64e-10	****
Lactobacillales	1.82487±2.51785	1.13625±1.5776	680	420	3.09e-08	****
Campylobacterales	0.35553±0.94715	0.77113±1.38963	680	420	9.17e-08	****
Methylophilales	0.11352±0.32241	0.03737±0.15972	680	420	2.27e-07	****
Micrococcales	0.40114±0.6251	0.23998±0.42043	680	420	3.85e-07	****
Rhizobiales	2.3027±2.17276	1.57975±2.3602	680	420	4.52e-07	****
Desulfuromonadales	0.14805±0.39927	0.05829±0.23098	680	420	2.65e-06	****
Rhodocyclales	0.20687±0.53882	0.07913±0.36299	680	420	3.03e-06	****
Desulfovibrionales	0.32501±1.08464	0.68992±1.50357	680	420	1.74e-05	****
Deferribacterales	0.04965±0.21379	0.1115±0.24847	680	420	2.65e-05	****
Orbales	0.0021±0.01855	0.01211±0.05245	680	420	0.000183	***
Cytophagales	0.24081±0.52575	0.13837±0.40601	680	420	0.000304	***
PeM15	0.02741±0.18604	0.00254±0.03352	680	420	0.000715	***
Vibrionales	0.24667±0.65759	0.13789±0.40859	680	420	0.00074	***
Frankiales	0.11818±0.42794	0.04839±0.27137	680	420	0.000965	***
Bdellovibrionales	0.12173±0.38306	0.06157±0.24409	680	420	0.00151	**
Nitriliruptorales	0.09989±0.24475	0.06213±0.15693	680	420	0.00187	**
Erysipelotrichales	0.39143±1.06716	0.64106±1.45247	680	420	0.00237	**
Streptomycetales	0.0438±0.25327	0.01243±0.08976	680	420	0.00332	**
Subgroup_12	0.00013±0.00258	0.0027±0.01822	680	420	0.00432	**
GR-WP33-30	0.01781±0.12305	0.04781±0.19439	680	420	0.00477	**
Acidobacteriales	0.09702±0.35616	0.04917±0.21805	680	420	0.00581	**
Selenomonadales	0.11211±0.44756	0.05251±0.28835	680	420	0.00735	**
Myxococcales	0.18258±0.50264	0.11983±0.30034	680	420	0.00968	**
Micromonosporales	0.02689±0.16237	0.00985±0.04399	680	420	0.00984	**
Bifidobacteriales	0.2808±0.62502	0.1965±0.49084	680	420	0.013	*
Alteromonadales	0.03549±0.19071	0.01617±0.06406	680	420	0.0153	*
Thiotrichales	0.0371±0.16931	0.01709±0.10783	680	420	0.0168	*
Fibrobacterales	0.01797±0.15277	0.00427±0.03056	680	420	0.0237	*
Corynebacteriales	0.22771±0.39265	0.17878±0.32232	680	420	0.0249	*
Haloplasmatales	0.00639±0.0742	0.00006±0.00036	680	420	0.0266	*
Order_III	0.02548±0.18422	0.00783±0.0787	680	420	0.0284	*
Acidimicrobiales	0.18054±0.499	0.12523±0.34321	680	420	0.0298	*
Ignavibacteriales	0.01729±0.11998	0.0066±0.03754	680	420	0.0312	*
Holophagae_Incertae_Sedis	0.00003±0.0003	0.00009±0.00057	680	420	0.0392	*
Lineage_IV	0.01426±0.13871	0.00235±0.04663	680	420	0.0398	*
Deltaproteobacteria_Incertae_Sedis	0.00643±0.07951	0.00016±0.00064	680	420	0.0403	*
43F-1404R	0.01129±0.11098	0.00267±0.02004	680	420	0.0486	*
Chromatiales	0.01629±0.13373	0.00607±0.02249	680	420	0.0517	ns
Bacteroidales	12.50468±9.19908	11.40087±9.52709	680	420	0.0589	ns
HOC36	0.00264±0.03648	0.00005±0.0009	680	420	0.0643	ns
NB1-n	0.00406±0.0575	0.00003±0.00022	680	420	0.068	ns
SAR324_clade[Marine_group_B]	0.00604±0.08606	0.00002±0.00021	680	420	0.0686	ns
Spirochaetales	0.05183±0.23018	0.03069±0.15612	680	420	0.0701	ns
TRA3-20	0.04202±0.19713	0.02535±0.11027	680	420	0.0726	ns
Streptosporangiales	0.19417±0.58668	0.11766±0.74822	680	420	0.0748	ns
Nitrosomonadales	0.16761±0.43676	0.1268±0.32551	680	420	0.0773	ns
4-Org1-14	0.00102±0.01485	0.00002±0.00022	680	420	0.0777	ns
Pseudonocardiales	0.02293±0.14513	0.01226±0.05428	680	420	0.084	ns
unidentified_eubacterium_clone_BSV73	0.00346±0.05229	0±0	680	420	0.0851	ns
PAUC43f_marine_benthic_group	0±0.00012	0.00073±0.00874	680	420	0.0897	ns
Verrucomicrobiales	0.02638±0.17042	0.04255±0.14196	680	420	0.0898	ns
Dehalococcoidales	0.00231±0.03611	0.00003±0.00025	680	420	0.1	ns
SAR11_clade	0.09037±0.43946	0.05042±0.36451	680	420	0.103	ns
Holophagales	0.0051±0.06085	0.00127±0.01612	680	420	0.12	ns
Subgroup_2	0.00655±0.05501	0.0028±0.02505	680	420	0.125	ns
Kineosporiales	0.00487±0.06077	0.00116±0.01373	680	420	0.127	ns
BD2-11_terrestrial_group	0.02171±0.14867	0.01175±0.0703	680	420	0.135	ns
Actinomycetales	0.02208±0.11781	0.03324±0.12422	680	420	0.14	ns
Cardiobacteriales	0.00002±0.00029	0.00037±0.00484	680	420	0.143	ns
Neisseriales	0.14698±0.5076	0.11028±0.32737	680	420	0.145	ns
MVP-88	0±0	0.00075±0.01081	680	420	0.158	ns
Solirubrobacterales	0.04955±0.25414	0.02858±0.23254	680	420	0.161	ns
Lineage_IIa	0.00088±0.00994	0.00382±0.04261	680	420	0.164	ns
Legionellales	0.02508±0.15414	0.01511±0.08536	680	420	0.168	ns
Arenicellales	0.00004±0.00078	0±0	680	420	0.172	ns
Order_Incertae_Sedis	0.00863±0.11684	0.00238±0.02003	680	420	0.174	ns
Cellvibrionales	0.02685±0.17055	0.01576±0.10163	680	420	0.177	ns
45397	0.00322±0.03124	0.00931±0.08979	680	420	0.181	ns
Unknown_Order	0.00284±0.05277	0.00018±0.00303	680	420	0.19	ns
Desulfobacterales	0.09615±0.3378	0.07163±0.28087	680	420	0.194	ns
B1-7BS	0.00293±0.04581	0.00061±0.00739	680	420	0.195	ns
Caldisericales	0.0016±0.03213	0±0	680	420	0.196	ns
Gaiellales	0.04375±0.20603	0.05891±0.18051	680	420	0.2	ns
Subgroup_18	0.00001±0.00009	0.00029±0.00458	680	420	0.202	ns
Hydrogenophilales	0.00717±0.06264	0.0123±0.06743	680	420	0.209	ns
AT425-EubC11_terrestrial_group	0.03949±0.37113	0.02035±0.1245	680	420	0.217	ns
Sva0485	0.00877±0.08187	0.00385±0.05674	680	420	0.24	ns
SC-I-84	0.01225±0.10838	0.019±0.08321	680	420	0.245	ns
Actinopolysporales	0.00001±0.00019	0.00078±0.01454	680	420	0.278	ns
AT-s3-28	0.00014±0.00361	0±0	680	420	0.31	ns
Propionibacteriales	0.0654±0.24267	0.05052±0.23161	680	420	0.31	ns
Subgroup_5	0.00567±0.04917	0.00849±0.04166	680	420	0.311	ns
34P16	0.00253±0.04067	0.0009±0.00794	680	420	0.312	ns
Gastranaerophilales	0.00211±0.05452	0±0	680	420	0.312	ns
Lineage_I_[Endomicrobia]	0.00154±0.03968	0.00001±0.00012	680	420	0.313	ns
OCS116_clade	0.0009±0.0232	0±0.0001	680	420	0.313	ns
Gammaproteobacteria_Incertae_Sedis	0.001±0.02576	0±0	680	420	0.314	ns
Oligosphaerales	0.0007±0.01808	0±0	680	420	0.316	ns
Rs-M47	0.00112±0.02914	0±0	680	420	0.317	ns
Desulfurellales	0±0.00008	0.00205±0.04195	680	420	0.318	ns
GIF3	0±0	0.00063±0.01296	680	420	0.318	ns
JG30-KF-CM45	0±0	0.00019±0.00393	680	420	0.318	ns
Ktedonobacterales	0±0	0.00011±0.00217	680	420	0.318	ns
Acanthopleuribacterales	0.00002±0.00018	0.00395±0.08072	680	420	0.319	ns
Subgroup_21	0.00011±0.00268	0.00001±0.00012	680	420	0.322	ns
MSBL5	0.00016±0.00428	0±0.00007	680	420	0.329	ns
TPD-58	0.00328±0.05232	0.00115±0.0181	680	420	0.33	ns
DB1-14	0.01127±0.11713	0.00614±0.06017	680	420	0.339	ns
FW22	0.00211±0.05498	0.0001±0.00209	680	420	0.341	ns
Mycoplasmatales	0.0147±0.10778	0.02011±0.08212	680	420	0.348	ns
Entomoplasmatales	0.01142±0.1349	0.00555±0.07254	680	420	0.349	ns
Rhodobacterales	0.16496±0.39753	0.20678±0.86266	680	420	0.351	ns
Glycomycetales	0.00131±0.03354	0.00012±0.00242	680	420	0.358	ns
Unassigned	0.25642±0.59482	0.22759±0.44066	680	420	0.358	ns
vadinBA26	0.0014±0.03634	0.00011±0.00186	680	420	0.358	ns
C0119	0.00208±0.03451	0.00454±0.04772	680	420	0.359	ns
Methylococcales	0.01155±0.13607	0.00585±0.06906	680	420	0.359	ns
Subgroup_3	0.09853±0.38494	0.08004±0.28626	680	420	0.363	ns
Pasteurellales	0.22011±1.47228	0.28404±0.86782	680	420	0.365	ns
Subgroup_23	0.00158±0.03316	0.00041±0.00589	680	420	0.37	ns
Ardenticatenales	0.00069±0.0107	0.00144±0.01492	680	420	0.371	ns
Anaeroplasmatales	0.00416±0.0612	0.002±0.01799	680	420	0.389	ns
Lineage_IIb	0.00232±0.04007	0.00097±0.00946	680	420	0.399	ns
Subgroup_15	0.00107±0.02158	0.00224±0.02281	680	420	0.399	ns
Order_II	0.00923±0.07398	0.00571±0.06735	680	420	0.418	ns
Acholeplasmatales	0.00041±0.01054	0.00008±0.00148	680	420	0.42	ns
Desulfarculales	0.00495±0.10254	0.00168±0.03179	680	420	0.439	ns
NKB5	0.00647±0.07274	0.00405±0.03227	680	420	0.45	ns
Oligoflexales	0.01426±0.1112	0.01003±0.08791	680	420	0.485	ns
aaa34a10	0.01946±0.14111	0.01405±0.11447	680	420	0.487	ns
Subgroup_4	0.00149±0.03372	0.00319±0.04353	680	420	0.494	ns
Chlamydiales	0.00168±0.02892	0.00083±0.01385	680	420	0.517	ns
Bacillales	0.61237±0.66342	0.63536±0.55468	680	420	0.536	ns
Syntrophobacterales	0.01783±0.14689	0.01347±0.09709	680	420	0.553	ns
Salinisphaerales	0.00089±0.02262	0.00036±0.00413	680	420	0.556	ns
Rickettsiales	0.08425±0.29503	0.0732±0.36114	680	420	0.598	ns
Chloroflexales	0.00266±0.06892	0.00128±0.01844	680	420	0.621	ns
Lineage_IIc	0.00062±0.01574	0.00114±0.01932	680	420	0.642	ns
Mollicutes_RF9	0.00569±0.08067	0.0041±0.03635	680	420	0.655	ns
S0134_terrestrial_group	0.0379±0.20324	0.04277±0.16738	680	420	0.667	ns
KI89A_clade	0.00127±0.02293	0.00083±0.0107	680	420	0.669	ns
Nitrospirales	0.02579±0.17099	0.0295±0.13739	680	420	0.693	ns
Subgroup_25	0.00279±0.05839	0.00386±0.04504	680	420	0.733	ns
Subgroup_11	0.00155±0.0268	0.00211±0.02837	680	420	0.747	ns
Euzebyales	0.00059±0.01254	0.00042±0.00582	680	420	0.761	ns
Fusobacteriales	0.18452±0.57029	0.17533±0.47112	680	420	0.772	ns
Subgroup_7	0.02729±0.2321	0.02407±0.13703	680	420	0.773	ns
DTB120	0.00065±0.01072	0.00047±0.00967	680	420	0.779	ns
Coriobacteriales	0.1122±0.35129	0.11887±0.4115	680	420	0.783	ns
Aeromonadales	0.00433±0.05308	0.00375±0.0229	680	420	0.803	ns
Gemmatimonadales	0.19974±0.51009	0.20576±0.44993	680	420	0.838	ns
Rubrobacterales	0.00517±0.06658	0.00612±0.08265	680	420	0.841	ns
SHBZ1548	0.00014±0.00331	0.00018±0.00314	680	420	0.842	ns
C178B	0.0003±0.00607	0.00036±0.00535	680	420	0.865	ns
Sh765B-TzT-29	0.00571±0.07239	0.00617±0.05455	680	420	0.904	ns
Subgroup_13	0.00551±0.0669	0.00603±0.07894	680	420	0.91	ns
Bacteroidia_Incertae_Sedis	0.00977±0.1323	0.00897±0.11434	680	420	0.916	ns
Xanthomonadaceae_bacterium_WWH73	0.00578±0.10152	0.0052±0.08445	680	420	0.919	ns
Subgroup_10	0.01154±0.12445	0.011±0.07672	680	420	0.929	ns
Thermoanaerobacterales	0.01018±0.11153	0.00967±0.10616	680	420	0.94	ns
Catenulisporales	0.00138±0.0228	0.00145±0.0186	680	420	0.956	ns
Clostridiales	8.58061±6.28406	8.60137±7.55959	680	420	0.962	ns
Chlorobiales	0.01905±0.14731	0.01942±0.12983	680	420	0.965	ns

## Sheet: Genera
Genus	indica (relative abundance %)	japonica (relative abundance %)	indica (n)	japonica (n)	p-value	p.signif
Pantoea	3.111565±2.918694	1.117599±1.961642	680	420	1.02e-38	****
Pseudomonas	16.901359±24.624517	35.850958±27.906786	680	420	3.65e-28	****
Pandoraea	3.47623±3.636884	1.327516±2.83685	680	420	2.02e-26	****
Sphingobacterium	0.576406±0.931835	0.188309±0.540235	680	420	8.63e-18	****
Azospirillum	1.387329±1.872984	0.607552±1.295072	680	420	9.89e-16	****
Stenotrophomonas	1.839009±2.323585	0.839822±1.749	680	420	1.53e-15	****
Chryseobacterium	0.940737±1.259973	0.41246±0.909142	680	420	2.12e-15	****
Achromobacter	0.399211±0.664508	0.160806±0.414592	680	420	4.54e-13	****
Prevotella_9	1.441779±1.836544	0.721495±1.446963	680	420	9.87e-13	****
Citrobacter	18.813115±14.200722	12.550883±14.277198	680	420	2.9e-12	****
Mobilitalea	0.48185±0.793832	0.205378±0.547751	680	420	1.46e-11	****
Lactobacillus	1.465627±2.209607	0.769959±1.281703	680	420	6.17e-11	****
Prevotella_1	0.88496±1.765854	0.331774±1.03913	680	420	9.47e-11	****
Halomonas	0.516615±0.689661	0.282419±0.505113	680	420	1.41e-10	****
Acinetobacter	2.686462±2.525854	3.857439±3.16222	680	420	2.32e-10	****
Novosphingobium	0.90154±1.322397	0.46308±1.034387	680	420	1.26e-09	****
Acidovorax	0.59939±1.142968	0.259079±0.803734	680	420	9.43e-09	****
Pseudoxanthomonas	0.574138±1.075387	0.262879±0.760898	680	420	2.58e-08	****
Ruminiclostridium_1	0.2555±0.606743	0.100877±0.340706	680	420	7.87e-08	****
Brevundimonas	0.431505±0.708365	0.219234±0.590119	680	420	1.02e-07	****
Methylophilus	0.111609±0.321142	0.034874±0.153551	680	420	1.25e-07	****
Rikenellaceae_RC9_gut_group	0.132419±0.44302	0.361142±0.805647	680	420	1.33e-07	****
Helicobacter	0.326035±0.916962	0.722159±1.364486	680	420	1.94e-07	****
Bacillus	0.317264±0.507615	0.474703±0.475668	680	420	2.49e-07	****
Pelomonas	1.367581±1.956671	0.77975±1.760629	680	420	3.1e-07	****
Odoribacter	0.10747±0.348847	0.279559±0.645174	680	420	6.54e-07	****
[Eubacterium]_coprostanoligenes_group	0.389567±0.765673	0.203058±0.510402	680	420	1.45e-06	****
Delftia	0.158632±0.377502	0.072107±0.230062	680	420	2.62e-06	****
Ralstonia	0.082012±0.196522	0.038515±0.108762	680	420	2.68e-06	****
Paenibacillus	0.136317±0.357975	0.054387±0.228903	680	420	4.11e-06	****
Lachnospiraceae_NK4A136_group	1.485967±2.378678	2.34176±3.531764	680	420	1.33e-05	****
Herbaspirillum	0.222081±0.47149	0.11398±0.349914	680	420	1.51e-05	****
Mucispirillum	0.049648±0.213795	0.111504±0.248467	680	420	2.65e-05	****
Enterobacter	5.165903±3.376795	4.341072±3.013477	680	420	2.8e-05	****
Rikenella	0.024233±0.119195	0.066846±0.186627	680	420	3.3e-05	****
Desulfovibrio	0.3043±1.059456	0.647448±1.464653	680	420	3.37e-05	****
Shinella	0.071947±0.275788	0.022302±0.116998	680	420	3.92e-05	****
Subdoligranulum	0.077663±0.317644	0.021121±0.130544	680	420	4.23e-05	****
Erysipelatoclostridium	0.076474±0.417394	0.226029±0.674852	680	420	4.99e-05	****
Comamonas	0.175771±0.344361	0.103319±0.247349	680	420	5.49e-05	****
Lutispora	0.163908±0.471011	0.073813±0.279965	680	420	7.4e-05	****
hgcI_clade	0.083272±0.391283	0.01656±0.167823	680	420	0.000102	***
Altererythrobacter	0.1733±0.474381	0.081973±0.307051	680	420	0.000113	***
Alloprevotella	0.596402±0.92035	0.412169±0.661278	680	420	0.000124	***
Butyricimonas	0.015205±0.082953	0.045405±0.150414	680	420	0.000176	***
Dietzia	0.080013±0.203484	0.04332±0.122537	680	420	0.000199	***
Castellaniella	0.149259±0.441716	0.067123±0.289344	680	420	0.000205	***
Faecalibacterium	0.642015±1.078893	0.444398±0.686247	680	420	0.000215	***
Gilliamella	0.001938±0.018369	0.011769±0.052318	680	420	0.000229	***
Devosia	0.094442±0.344176	0.03961±0.157898	680	420	0.000349	***
Prevotellaceae_NK3B31_group	0.243769±0.583474	0.131901±0.460019	680	420	0.000434	***
Ochrobactrum	0.04115±0.235442	0.007564±0.070015	680	420	0.000528	***
Sphingomonas	0.462079±0.786246	0.31954±0.584155	680	420	0.000615	***
Vibrio	0.224839±0.629921	0.122908±0.384137	680	420	0.000885	***
Xanthomonas	0.146861±0.417048	0.076073±0.288927	680	420	0.000929	***
Variovorax	0.032949±0.179006	0.007239±0.073968	680	420	0.00095	***
Thalassospira	0.029509±0.149681	0.062085±0.163347	680	420	0.000951	***
Nesterenkonia	0.198481±0.348597	0.136565±0.270841	680	420	0.00102	**
Bdellovibrio	0.059912±0.287638	0.01827±0.128084	680	420	0.00106	**
Sphingobium	0.102357±0.337253	0.04785±0.216977	680	420	0.00114	**
Rhodanobacter	0.202954±0.583694	0.111776±0.348362	680	420	0.00121	**
Cellulosilyticum	0.000056±0.000399	0.000202±0.000865	680	420	0.00124	**
Eubacterium	0.000029±0.00023	0.000097±0.000394	680	420	0.00132	**
Anaerotruncus	0.10434±0.309256	0.168683±0.335108	680	420	0.0015	**
Bauldia	0.016225±0.124242	0.001171±0.012534	680	420	0.0018	**
Nitriliruptor	0.099892±0.244755	0.062131±0.156932	680	420	0.00187	**
Lachnoclostridium_5	0.08221±0.287327	0.037678±0.187248	680	420	0.00191	**
Olivibacter	0.126352±0.434108	0.057856±0.297158	680	420	0.00197	**
Buchnera	0.005338±0.046225	0.017801±0.073877	680	420	0.00201	**
Streptomyces	0.037897±0.242974	0.007371±0.070066	680	420	0.00217	**
Ruminococcaceae_UCG-014	0.247029±0.540578	0.361466±0.633503	680	420	0.00218	**
Coprococcus_2	0.035453±0.173195	0.011941±0.078574	680	420	0.00223	**
Parafilimonas	0.022769±0.170502	0.002865±0.021611	680	420	0.00275	**
Yersinia	0.111605±0.748258	0.022883±0.150142	680	420	0.00283	**
Raoultella	0.110957±0.210812	0.075736±0.180185	680	420	0.00326	**
Prevotellaceae_UCG-003	0.013933±0.099435	0.047829±0.22231	680	420	0.00334	**
Galbibacter	0.000037±0.000287	0.000131±0.000617	680	420	0.00353	**
Prevotellaceae_UCG-001	0.205008±0.505099	0.124412±0.402865	680	420	0.00357	**
Acidobacterium	0.015855±0.125216	0.001431±0.023566	680	420	0.00359	**
Endozoicomonas	0.028188±0.232385	0.002058±0.028202	680	420	0.00387	**
Lachnoclostridium	0.476036±1.001467	0.694392±1.328661	680	420	0.00387	**
Phreatobacter	0.019891±0.132429	0.00432±0.037531	680	420	0.00402	**
Bordetella	0.132804±0.429734	0.068383±0.311162	680	420	0.00412	**
Massilia	0.090264±0.293636	0.048157±0.195628	680	420	0.00442	**
Clostridium_sensu_stricto_1	0.112451±0.434279	0.054953±0.232935	680	420	0.00443	**
Mucilaginibacter	0.033153±0.219679	0.007581±0.06635	680	420	0.00471	**
Clostridium_sensu_stricto_10	0.024189±0.170245	0.004657±0.051496	680	420	0.00535	**
Geobacter	0.034542±0.187832	0.011536±0.082741	680	420	0.00543	**
Filimonas	0.015753±0.142712	0.000494±0.007447	680	420	0.00555	**
Allobaculum	0.2296±0.691971	0.358926±0.786711	680	420	0.00571	**
Fulvivirga	0.021728±0.150884	0.004776±0.046536	680	420	0.00652	**
Snodgrassella	0.002036±0.021705	0.008106±0.042669	680	420	0.007	**
Telmatobacter	0.02972±0.211959	0.00616±0.06655	680	420	0.00725	**
Crenotalea	0.020005±0.18371	0.001041±0.01511	680	420	0.0076	**
Phenylobacterium	0.084858±0.30471	0.042225±0.22302	680	420	0.0077	**
Bifidobacterium	0.27897±0.624715	0.189538±0.484712	680	420	0.00801	**
Sediminibacterium	0.020528±0.117378	0.005418±0.072698	680	420	0.00849	**
Aureimonas	0.001827±0.017757	0.000042±0.000483	680	420	0.00901	**
Arcobacter	0.002253±0.023388	0.013309±0.084654	680	420	0.0092	**
12up	0.104128±0.404748	0.047556±0.316138	680	420	0.00987	**
CL500-29_marine_group	0.06775±0.338267	0.025657±0.204043	680	420	0.0102	*
Haemophilus	0.050737±0.240455	0.023908±0.106145	680	420	0.0113	*
Methylohalomonas	0.008959±0.076074	0.001221±0.018614	680	420	0.0115	*
Steroidobacter	0.092815±0.321906	0.05069±0.228494	680	420	0.0115	*
Fonticella	0.05601±0.234314	0.025011±0.170818	680	420	0.0116	*
Staphylococcus	0.102959±0.26915	0.070082±0.165419	680	420	0.0122	*
Fusicatenibacter	0.022028±0.151507	0.0059±0.057037	680	420	0.0125	*
Prevotella_2	0.08079±0.33	0.043744±0.162886	680	420	0.0133	*
gamma_proteobacterium_OR-113	0.066697±0.263611	0.031801±0.202725	680	420	0.0138	*
Aquamicrobium	0.085134±0.312427	0.044062±0.237556	680	420	0.0139	*
Brachybacterium	0.008526±0.037429	0.004346±0.018643	680	420	0.0141	*
Incertae_Sedis	0.112128±0.418638	0.065145±0.212889	680	420	0.0142	*
Desulfitobacterium	0.046693±0.216059	0.020934±0.13249	680	420	0.0144	*
Rhizobium	1.13145±1.590946	0.878595±1.728325	680	420	0.0153	*
Rhodococcus	0.005456±0.047009	0.011838±0.039338	680	420	0.0155	*
Anaerovorax	0.016997±0.145953	0.0032±0.027572	680	420	0.0168	*
Enterorhabdus	0.018953±0.109191	0.034912±0.107791	680	420	0.0178	*
Marinobacter	0.014076±0.142247	0.00109±0.010808	680	420	0.0181	*
Gemmatimonas	0.047714±0.25917	0.021379±0.102907	680	420	0.0182	*
Serinicoccus	0.000299±0.003182	0.000011±0.000127	680	420	0.0184	*
Sutterella	0.003474±0.044889	0.013289±0.07812	680	420	0.0193	*
Salinimicrobium	0.060382±0.237867	0.029383±0.196582	680	420	0.0194	*
Pragia	0.000111±0.002213	0.007367±0.06379	680	420	0.0203	*
[Eubacterium]_nodatum_group	0.007989±0.054909	0.016694±0.063548	680	420	0.0205	*
unidentified	0.548034±1.300893	0.737809±1.339648	680	420	0.0212	*
Granulicella	0.015649±0.11483	0.003919±0.052221	680	420	0.0213	*
Craurococcus	0.00118±0.013162	0.000027±0.000465	680	420	0.0227	*
Aeromicrobium	0.004588±0.040959	0.011562±0.053766	680	420	0.0229	*
Prevotella_7	0.101149±0.473866	0.052967±0.222321	680	420	0.023	*
Flavisolibacter	0.012702±0.080191	0.004941±0.030451	680	420	0.0233	*
Anaerococcus	0.000022±0.000349	0.00046±0.003967	680	420	0.0243	*
Oxobacter	0.022699±0.17565	0.00555±0.073068	680	420	0.0247	*
Flavobacterium	0.061985±0.289617	0.031954±0.15627	680	420	0.026	*
Fodinibius	0.007946±0.080345	0.000854±0.016896	680	420	0.0265	*
Haloplasma	0.006387±0.074202	0.000062±0.000362	680	420	0.0266	*
Syntrophus	0.007526±0.078908	0.000755±0.007396	680	420	0.0266	*
Mizugakiibacter	0.086046±0.355832	0.047164±0.225282	680	420	0.0267	*
Thermomonas	0.007556±0.07857	0.000807±0.008057	680	420	0.0267	*
Weissella	0.007734±0.054786	0.024698±0.150964	680	420	0.0272	*
Pusillimonas	0.017169±0.10691	0.006621±0.050201	680	420	0.0274	*
Donghicola	0.002964±0.032483	0.010458±0.064826	680	420	0.0279	*
Sedimentibacter	0.047053±0.232782	0.02193±0.146327	680	420	0.0282	*
Lachnospiraceae_AC2044_group	0.000124±0.001673	0.000854±0.006676	680	420	0.0284	*
Dialister	0.094727±0.415906	0.048329±0.287057	680	420	0.029	*
Methylocystis	0.021505±0.157976	0.0068±0.059855	680	420	0.029	*
Amycolatopsis	0.000167±0.003163	0.002828±0.024836	680	420	0.0294	*
Aneurinibacillus	0.000697±0.007363	0.000072±0.001089	680	420	0.0299	*
Pedobacter	0.086632±0.305464	0.048696±0.267697	680	420	0.0308	*
Exiguobacterium	0.00307±0.035081	0.00018±0.001188	680	420	0.0322	*
Lachnospiraceae_NC2004_group	0.000733±0.012357	0.003633±0.025944	680	420	0.0324	*
Rhizomicrobium	0.167563±0.493735	0.106289±0.44887	680	420	0.0346	*
Taibaiella	0.014179±0.108611	0.004465±0.040097	680	420	0.035	*
Bilophila	0.020485±0.13881	0.042466±0.183911	680	420	0.0355	*
Pseudonocardia	0.015451±0.10743	0.005964±0.038007	680	420	0.036	*
Methylophaga	0.024896±0.141466	0.010539±0.086595	680	420	0.037	*
Halothiobacillus	0.000084±0.000675	0.000228±0.001319	680	420	0.0386	*
Thermoanaerobaculum	0.000027±0.000303	0.00009±0.000568	680	420	0.0392	*
Pseudolabrys	0.019729±0.161168	0.00594±0.053348	680	420	0.0401	*
Syntrophorhabdus	0.006428±0.079506	0.000162±0.000636	680	420	0.0403	*
Gaiella	0.002713±0.030344	0.012476±0.094765	680	420	0.0412	*
Ferruginibacter	0.008115±0.089966	0.001005±0.009304	680	420	0.0414	*
Candidatus_Aquirestis	0.004393±0.056109	0.00002±0.000185	680	420	0.0425	*
Curtobacterium	0.032614±0.211723	0.011829±0.127881	680	420	0.0426	*
Alicycliphilus	0.00036±0.003991	0.000045±0.000547	680	420	0.043	*
Lachnospiraceae_NK4B4_group	0.000878±0.009538	0.002648±0.016398	680	420	0.0447	*
Cetobacterium	0.08527±0.385779	0.044253±0.293774	680	420	0.0467	*
Pontibacter	0.010685±0.114076	0.001828±0.017438	680	420	0.0473	*
Sphingopyxis	0.073871±0.277965	0.045356±0.19873	680	420	0.0481	*
Tepidimonas	0.014985±0.067515	0.00745±0.057816	680	420	0.0494	*
Acetobacter	0.0164±0.145202	0.004167±0.056817	680	420	0.0495	*
Ruminiclostridium_6	0.038656±0.181006	0.022832±0.083951	680	420	0.0499	*
Emticicia	0.013459±0.134155	0.00269±0.039498	680	420	0.0503	ns
Parabacteroides	0.210724±0.494651	0.273808±0.533835	680	420	0.0506	ns
Anaeromyxobacter	0.020253±0.161799	0.006704±0.063357	680	420	0.0509	ns
Flindersiella	0.000063±0.000565	0.000016±0.000204	680	420	0.0518	ns
Azospira	0.039793±0.21644	0.018547±0.145941	680	420	0.0523	ns
Vogesella	0.004987±0.066923	0.000035±0.000249	680	420	0.054	ns
[Eubacterium]_hallii_group	0.015106±0.143298	0.004033±0.034617	680	420	0.0544	ns
Turicibacter	0.014327±0.104005	0.006247±0.03061	680	420	0.0581	ns
Dorea	0.022954±0.137031	0.010248±0.085563	680	420	0.0586	ns
Family_XIII_UCG-001	0.000421±0.006125	0.001585±0.011666	680	420	0.0592	ns
Bergeyella	0.000871±0.011205	0.000058±0.000536	680	420	0.0595	ns
Citreicella	0.003731±0.042023	0.000621±0.007127	680	420	0.0597	ns
MWH-UniP1_aquatic_group	0.008538±0.117458	0.000051±0.000337	680	420	0.06	ns
Eisenbergiella	0.000067±0.001084	0.001592±0.016571	680	420	0.0603	ns
Janibacter	0.011124±0.082979	0.0045±0.031061	680	420	0.0605	ns
Lutibacter	0.002211±0.026297	0.006502±0.041964	680	420	0.0606	ns
Lachnospiraceae_ND3007_group	0.010865±0.130414	0.00144±0.008584	680	420	0.0608	ns
Pelagibius	0.008269±0.087227	0.001533±0.026965	680	420	0.0612	ns
Parapedobacter	0.000175±0.000973	0.000282±0.000908	680	420	0.0634	ns
Klebsiella	0.127436±0.235928	0.104745±0.168813	680	420	0.0639	ns
Candidatus_Bacilloplasma	0.002046±0.027323	0.006787±0.047796	680	420	0.0642	ns
Candidatus_Koribacter	0.00077±0.009945	0.007931±0.078778	680	420	0.0645	ns
Yimella	0.000272±0.00385	0±0	680	420	0.0657	ns
Azoarcus	0.004657±0.059206	0.000448±0.00652	680	420	0.0668	ns
Geothermobacter	0.013916±0.113857	0.00384±0.068776	680	420	0.0676	ns
Mitsuokella	0.006449±0.060154	0.001919±0.0192	680	420	0.0692	ns
Hyphomonas	0.005448±0.077627	0.00004±0.000258	680	420	0.0697	ns
Sporocytophaga	0.007711±0.098126	0.000829±0.013334	680	420	0.0719	ns
Sinomicrobium	0.00006±0.000438	0.000126±0.000668	680	420	0.0732	ns
Vitellibacter	0.000121±0.000839	0.000228±0.001032	680	420	0.0738	ns
Catelliglobosispora	0.000004±0.000114	0.000621±0.007076	680	420	0.0747	ns
Sva0081_sediment_group	0.000147±0.002057	0.006867±0.077611	680	420	0.0768	ns
Pseudospirillum	0.01474±0.094086	0.00765±0.035777	680	420	0.0772	ns
Bacteroides	1.289279±1.913192	1.50712±2.035506	680	420	0.0781	ns
Streptosporangium	0.170636±0.573828	0.098615±0.705269	680	420	0.0783	ns
Aquimonas	0.014367±0.143897	0.003285±0.063761	680	420	0.0805	ns
Alcaligenes	0.005044±0.050401	0.012104±0.072883	680	420	0.0816	ns
Candidatus_Planktophila	0.00601±0.089467	0.000027±0.000242	680	420	0.0817	ns
Fusibacter	0.002406±0.031846	0.000279±0.001479	680	420	0.0826	ns
Fluviicola	0.01125±0.108076	0.003056±0.04654	680	420	0.0833	ns
Bartonella	0.000263±0.003892	0.000005±0.000095	680	420	0.0834	ns
Barnesiella	0.006149±0.065617	0.001398±0.022709	680	420	0.0843	ns
Blautia	0.337176±0.802396	0.270594±0.483934	680	420	0.0863	ns
Gemella	0.004522±0.049962	0.001134±0.009624	680	420	0.0863	ns
Ruminococcaceae_NK4A214_group	0.017634±0.110787	0.033259±0.164943	680	420	0.0865	ns
Ruminococcaceae_UCG-002	0.044253±0.196094	0.026798±0.140986	680	420	0.0871	ns
Ruminococcaceae_UCG-013	0.020105±0.139239	0.009487±0.066602	680	420	0.0897	ns
Akkermansia	0.026379±0.170422	0.042549±0.141963	680	420	0.0898	ns
Pigmentiphaga	0.000286±0.004273	0.000009±0.000124	680	420	0.091	ns
Nocardioides	0.031871±0.180706	0.017047±0.109973	680	420	0.0911	ns
Paucibacter	0.059497±0.298902	0.034977±0.182624	680	420	0.0915	ns
Candidatus_Limnoluna	0.020721±0.170739	0.007366±0.091264	680	420	0.092	ns
Bryobacter	0.04064±0.215804	0.023804±0.114818	680	420	0.0924	ns
Pseudoxanthobacter	0.004735±0.06518	0.000465±0.008708	680	420	0.0926	ns
Burkholderia	0.088747±0.328738	0.057995±0.272519	680	420	0.0936	ns
Nannocystis	0.007178±0.106532	0.000326±0.003627	680	420	0.0943	ns
Desulfobacca	0.000012±0.000144	0.000541±0.00648	680	420	0.0956	ns
Sulfurimonas	0.000047±0.000468	0.000123±0.000857	680	420	0.0969	ns
Peptoclostridium	0.012934±0.086619	0.022436±0.095604	680	420	0.0974	ns
Niabella	0.021367±0.142687	0.009228±0.100429	680	420	0.0987	ns
Coxiella	0.00522±0.080874	0.000107±0.0012	680	420	0.0997	ns
Campylobacter	0.019643±0.17102	0.035294±0.142996	680	420	0.102	ns
Porphyromonas	0.027401±0.165911	0.015447±0.073763	680	420	0.102	ns
Thermobacillus	0.001418±0.022506	0.000004±0.000081	680	420	0.102	ns
Gramella	0.003228±0.047932	0.000212±0.004228	680	420	0.103	ns
Lachnospiraceae_FCS020_group	0.005777±0.069366	0.001386±0.008417	680	420	0.103	ns
Gordonibacter	0.012217±0.120126	0.003415±0.058112	680	420	0.104	ns
Kribbella	0.000218±0.003413	0.000927±0.00853	680	420	0.105	ns
Faecalitalea	0.00289±0.045531	0.00006±0.000755	680	420	0.106	ns
Pseudacidovorax	0.05803±0.254784	0.036299±0.189237	680	420	0.106	ns
Arthrobacter	0.046286±0.273549	0.026616±0.127225	680	420	0.107	ns
Legionella	0.00722±0.078248	0.002051±0.022933	680	420	0.107	ns
Mycobacterium	0.055443±0.266202	0.030888±0.231994	680	420	0.108	ns
Parasutterella	0.142903±0.408445	0.106677±0.332044	680	420	0.108	ns
Smithella	0.000057±0.000331	0.00219±0.027132	680	420	0.108	ns
Facklamia	0.000153±0.002697	0.002576±0.030902	680	420	0.11	ns
Lechevalieria	0.004391±0.058977	0.000742±0.006675	680	420	0.111	ns
Defluviitaleaceae_UCG-011	0.003864±0.048066	0.000813±0.011726	680	420	0.114	ns
Patulibacter	0.008941±0.138678	0.0005±0.006733	680	420	0.114	ns
Serratia	0.117671±0.271071	0.155835±0.44555	680	420	0.114	ns
Glycocaulis	0.000135±0.002247	0.000515±0.004604	680	420	0.115	ns
Prevotellaceae_YAB2003_group	0.000007±0.000133	0.000334±0.004237	680	420	0.115	ns
Agaricicola	0.001587±0.023339	0.000173±0.002606	680	420	0.118	ns
Clostridium_sensu_stricto_4	0.005837±0.083157	0.00081±0.010218	680	420	0.12	ns
Thalassobaculum	0.004545±0.075742	0.000028±0.000219	680	420	0.12	ns
Algoriphagus	0.003166±0.039738	0.000726±0.008331	680	420	0.122	ns
Alkanibacter	0.003916±0.065759	0.000008±0.000113	680	420	0.122	ns
Mesorhizobium	0.037197±0.138223	0.02648±0.092082	680	420	0.123	ns
Phocaeicola	0.001914±0.029207	0.004563±0.026875	680	420	0.125	ns
Clostridiales_bacterium_canine_oral_taxon_162	0.000027±0.000351	0.000068±0.000476	680	420	0.126	ns
Marinoscillum	0.003843±0.048799	0.000807±0.013785	680	420	0.127	ns
Pseudoramibacter	0.000007±0.000185	0.000352±0.004636	680	420	0.128	ns
Iamia	0.002331±0.027765	0.009134±0.088933	680	420	0.129	ns
Commensalibacter	0±0	0.001751±0.023714	680	420	0.131	ns
Deefgea	0.02402±0.302819	0.005889±0.060976	680	420	0.131	ns
Fibrobacter	0.000018±0.000325	0.000544±0.007119	680	420	0.131	ns
Gillisia	0.002688±0.046252	0.000009±0.000131	680	420	0.131	ns
Hungatella	0.017091±0.235517	0.003315±0.025839	680	420	0.131	ns
Plesiomonas	0.059741±0.294864	0.034625±0.249789	680	420	0.131	ns
Nevskia	0.004666±0.057852	0.001247±0.009421	680	420	0.132	ns
Nitrosococcus	0.003664±0.051262	0.000649±0.007706	680	420	0.132	ns
Gordonia	0.000166±0.00273	0.000009±0.000124	680	420	0.133	ns
Actinomyces	0.021572±0.117335	0.032897±0.124076	680	420	0.134	ns
Candidatus_Captivus	0.003326±0.056781	0.000061±0.000936	680	420	0.134	ns
Paludibacter	0.001802±0.031183	0.000012±0.000142	680	420	0.135	ns
Variibacter	0.080372±0.275806	0.055853±0.256376	680	420	0.135	ns
Simiduia	0.002458±0.042821	0.000008±0.000121	680	420	0.136	ns
Panacagrimonas	0.000025±0.00024	0.000655±0.008665	680	420	0.137	ns
Papillibacter	0.000464±0.009696	0.002508±0.027438	680	420	0.142	ns
Cardiobacterium	0.000023±0.000292	0.00037±0.00484	680	420	0.143	ns
Pseudenhygromyxa	0.00019±0.003221	0.002015±0.025344	680	420	0.143	ns
Turneriella	0±0	0.00026±0.003652	680	420	0.145	ns
Dyella	0.004698±0.061559	0.001198±0.010594	680	420	0.148	ns
Finegoldia	0.000194±0.00292	0.001829±0.023024	680	420	0.148	ns
Hymenobacter	0.003436±0.06075	0.000064±0.000422	680	420	0.148	ns
Succinivibrionaceae_UCG-001	0.000025±0.00035	0.000246±0.003116	680	420	0.148	ns
Kytococcus	0.001273±0.020543	0.000137±0.001038	680	420	0.151	ns
Crenothrix	0.000432±0.007716	0.000009±0.000125	680	420	0.153	ns
Perlucidibaca	0.001522±0.026461	0.000069±0.00072	680	420	0.153	ns
Thermopolyspora	0.001688±0.030859	0.000004±0.000077	680	420	0.155	ns
Hydrogenophaga	0.010675±0.109038	0.004037±0.042909	680	420	0.156	ns
Thauera	0.002187±0.039918	0.000015±0.000157	680	420	0.156	ns
Candidatus_Blochmannia	0.00381±0.036604	0.010893±0.098326	680	420	0.157	ns
Filomicrobium	0.00411±0.074867	0.000042±0.00038	680	420	0.157	ns
Byssovorax	0±0	0.000231±0.003345	680	420	0.158	ns
Desulforhabdus	0.000008±0.000114	0.000688±0.009857	680	420	0.158	ns
Litorilituus	0±0	0.000405±0.005862	680	420	0.158	ns
Morganella	0.036054±0.315546	0.01779±0.094701	680	420	0.159	ns
Woodsholea	0.066429±0.28916	0.045197±0.209453	680	420	0.159	ns
Oscillospira	0.000076±0.000605	0.000255±0.00256	680	420	0.16	ns
Thiobacillus	0.006048±0.060263	0.011647±0.06643	680	420	0.16	ns
Piscinibacter	0.00518±0.061273	0.001766±0.0132	680	420	0.162	ns
Tropicibacter	0.005088±0.043232	0.045515±0.591075	680	420	0.162	ns
Carnobacterium	0.081491±0.952657	0.027981±0.245542	680	420	0.164	ns
Desulfopila	0.043648±0.210106	0.028903±0.143225	680	420	0.167	ns
Ignatzschineria	0.005109±0.064667	0.001366±0.022572	680	420	0.168	ns
Robinsoniella	0.023353±0.155876	0.012544±0.104607	680	420	0.169	ns
Unassigned	12.04337±6.347326	12.60428±6.705508	680	420	0.169	ns
Corynebacterium	0.012006±0.098224	0.020489±0.100294	680	420	0.17	ns
Martelella	0.002762±0.037263	0.000747±0.006736	680	420	0.17	ns
Phaeodactylibacter	0.000119±0.002193	0.000004±0.000078	680	420	0.172	ns
[Eubacterium]_brachy_group	0.011126±0.170511	0.002156±0.014533	680	420	0.173	ns
Curvibacter	0.002555±0.046913	0.0001±0.001438	680	420	0.173	ns
Ruminiclostridium_9	0.233807±0.593649	0.195338±0.340905	680	420	0.173	ns
Sulfuricurvum	0.002471±0.045667	0.000081±0.000612	680	420	0.173	ns
Chromobacterium	0.017588±0.152097	0.00781±0.086239	680	420	0.174	ns
Marinicella	0.008626±0.116838	0.002383±0.020034	680	420	0.174	ns
Ruminococcaceae_UCG-003	0.042728±0.2555	0.024833±0.181147	680	420	0.175	ns
Planotetraspora	0.001935±0.035734	0.000078±0.000552	680	420	0.176	ns
Megasphaera	0.004057±0.078097	0.000008±0.000116	680	420	0.177	ns
Tistrella	0.002538±0.048455	0.000025±0.000241	680	420	0.177	ns
Actinoplanes	0.002031±0.022625	0.000714±0.009238	680	420	0.178	ns
Gallicola	0±0	0.00072±0.010937	680	420	0.178	ns
Ideonella	0.004149±0.066995	0.000661±0.006445	680	420	0.178	ns
Chlorochromatium	0.001736±0.033341	0.000016±0.000164	680	420	0.179	ns
Myroides	0.001312±0.02532	0.000014±0.000285	680	420	0.182	ns
Rhodoferax	0.003426±0.060812	0.000299±0.004278	680	420	0.182	ns
Desulfocapsa	0.001274±0.024511	0.00002±0.000214	680	420	0.183	ns
Neorickettsia	0.001546±0.030187	0.000004±0.00008	680	420	0.183	ns
Tahibacter	0.002915±0.056832	0.000012±0.000144	680	420	0.183	ns
Ignavibacterium	0.002444±0.030468	0.000833±0.006458	680	420	0.184	ns
Marinosulfonomonas	0.000112±0.002561	0.001322±0.018625	680	420	0.186	ns
Epulopiscium	0.000294±0.00645	0.001251±0.013992	680	420	0.188	ns
Salinibacterium	0.014726±0.141935	0.007115±0.039988	680	420	0.188	ns
Sporobacter	0.002502±0.046199	0.000158±0.002784	680	420	0.188	ns
Phycicola	0.001237±0.024359	0.000008±0.000157	680	420	0.189	ns
Acidisoma	0.000023±0.000247	0.000486±0.007222	680	420	0.19	ns
Actinocorallia	0.000182±0.003431	0.00001±0.000213	680	420	0.194	ns
Atopostipes	0.000979±0.009403	0.00267±0.02572	680	420	0.196	ns
Flavihumibacter	0.003961±0.079089	0.000037±0.000521	680	420	0.196	ns
Catenulispora	0.000012±0.000145	0.000671±0.010497	680	420	0.199	ns
Meganema	0.000383±0.007641	0.000008±0.00011	680	420	0.201	ns
Pediococcus	0.002068±0.03433	0.000356±0.005023	680	420	0.201	ns
Ruminococcaceae_UCG-009	0.006141±0.06081	0.010673±0.054555	680	420	0.201	ns
Rummeliibacillus	0.002078±0.041963	0.000029±0.000432	680	420	0.203	ns
Lysinibacillus	0.00363±0.040086	0.006971±0.043749	680	420	0.204	ns
Rhodovulum	0.000532±0.010035	0.000043±0.000724	680	420	0.205	ns
Pelagibacterium	0.001738±0.028908	0.007498±0.090338	680	420	0.206	ns
Sphaerotilus	0.00297±0.061094	0.000013±0.000155	680	420	0.207	ns
Achromobacter_sp._MTCC_11931	0.001405±0.028451	0.000029±0.000224	680	420	0.208	ns
Paucisalibacillus	0.001239±0.024086	0.000075±0.001386	680	420	0.209	ns
Cellvibrio	0.002421±0.039596	0.006481±0.058514	680	420	0.21	ns
Plantactinospora	0.004289±0.074456	0.000647±0.010985	680	420	0.21	ns
Candidatus_Portiera	0.002461±0.050968	0.000012±0.000147	680	420	0.211	ns
Gemmobacter	0.002896±0.053143	0.000331±0.005483	680	420	0.212	ns
Microvirga	0.007501±0.078582	0.003252±0.032793	680	420	0.213	ns
Elstera	0.001706±0.032918	0.000128±0.002396	680	420	0.214	ns
Geothrix	0.001472±0.024981	0.000263±0.003363	680	420	0.214	ns
Tissierella	0.000115±0.002411	0±0	680	420	0.215	ns
Acetatifactor	0.020703±0.188308	0.009038±0.124613	680	420	0.217	ns
Edaphobacter	0.004213±0.068941	0.000862±0.012231	680	420	0.217	ns
Kineosporia	0.000306±0.004592	0.000078±0.001129	680	420	0.217	ns
Rhodomicrobium	0.003566±0.053377	0.000979±0.010254	680	420	0.22	ns
Shewanella	0.018238±0.121983	0.011671±0.053615	680	420	0.221	ns
Desulfurispora	0.000025±0.000241	0.003335±0.055613	680	420	0.223	ns
Cloacibacterium	0.001464±0.011723	0.002835±0.021186	680	420	0.224	ns
Oligoflexus	0±0	0.000076±0.00129	680	420	0.226	ns
Candidatus_Nitrotoga	0.000709±0.010622	0.001734±0.015232	680	420	0.227	ns
Clostridium_sensu_stricto_8	0.021931±0.136184	0.012911±0.109425	680	420	0.227	ns
Brevinema	0.002516±0.03591	0.000671±0.013662	680	420	0.228	ns
Derxia	0.000358±0.00646	0.000054±0.001108	680	420	0.232	ns
Zymomonas	0.000003±0.000067	0.000168±0.002847	680	420	0.233	ns
Anaerospora	0.00503±0.109975	0.000008±0.000117	680	420	0.234	ns
Lutimonas	0.000021±0.000403	0.000617±0.010303	680	420	0.236	ns
Haloactinopolyspora	0.001056±0.023068	0.00001±0.000205	680	420	0.237	ns
Nautella	0.003921±0.061321	0.010747±0.107815	680	420	0.237	ns
Conexibacter	0.000253±0.005588	0±0	680	420	0.238	ns
Leucobacter	0.002605±0.049507	0.000346±0.004515	680	420	0.238	ns
dgA-11_gut_group	0.000148±0.002833	0.000481±0.005361	680	420	0.24	ns
Clostridium_sensu_stricto_3	0.004133±0.064594	0.001004±0.020347	680	420	0.241	ns
Enterococcus	0.121644±0.377542	0.14426±0.262934	680	420	0.243	ns
Brevibacterium	0.003386±0.06459	0.000489±0.004665	680	420	0.245	ns
Tenacibaculum	0.001298±0.023992	0.000223±0.002269	680	420	0.246	ns
Roseomonas	0.026521±0.19552	0.012957±0.184134	680	420	0.247	ns
Pasteurella	0.135331±1.219753	0.201807±0.687209	680	420	0.248	ns
Filobacillus	0.002087±0.042858	0.000179±0.003345	680	420	0.249	ns
Adlercreutzia	0.003636±0.073211	0.00039±0.005152	680	420	0.25	ns
BD1-7_clade	0.001145±0.017173	0.003505±0.039928	680	420	0.252	ns
Anaerobiospirillum	0.000277±0.004014	0.000807±0.008968	680	420	0.253	ns
Lachnospiraceae_UCG-001	0.055024±0.330041	0.038265±0.153155	680	420	0.254	ns
Rugosimonospora	0.000119±0.001462	0.000338±0.003753	680	420	0.255	ns
Brumimicrobium	0±0	0.000569±0.010264	680	420	0.256	ns
Pseudophaeobacter	0.002764±0.021616	0.012258±0.170127	680	420	0.256	ns
Oxalophagus	0.001305±0.027911	0.000093±0.001241	680	420	0.259	ns
Moraxella	0.028617±0.186332	0.018843±0.100649	680	420	0.26	ns
Actibacter	0.000492±0.011211	0.000009±0.000124	680	420	0.261	ns
Anaerofilum	0.004053±0.088514	0.00023±0.003901	680	420	0.261	ns
Methylovorus	0.000261±0.004675	0.000059±0.000362	680	420	0.261	ns
Paracocccus	0.006209±0.042484	0.003872±0.026432	680	420	0.261	ns
Sulfurovum	0.004308±0.096127	0.000158±0.00156	680	420	0.261	ns
Mobiluncus	0.000021±0.000221	0.000242±0.004042	680	420	0.265	ns
Argulus_siamensis	0.003549±0.083231	0.000004±0.000073	680	420	0.267	ns
Eoetvoesia	0.003031±0.058832	0.000489±0.007796	680	420	0.267	ns
Caldithrix	0.002354±0.0512	0.000175±0.003026	680	420	0.269	ns
Cupriavidus	0.004271±0.053828	0.001586±0.026281	680	420	0.269	ns
Oxalobacter	0.000664±0.014923	0.000031±0.00025	680	420	0.269	ns
Rhodoblastus	0.000475±0.011114	0.000004±0.000081	680	420	0.269	ns
Melittangium	0.000747±0.013785	0.000146±0.002663	680	420	0.27	ns
Methylosinus_sp._24-21	0.000856±0.015807	0.00017±0.002887	680	420	0.27	ns
Sarcina	0.002115±0.03312	0.000707±0.002468	680	420	0.27	ns
Sorangium	0.019209±0.147316	0.011366±0.088239	680	420	0.27	ns
Ruminococcaceae_UCG-010	0.033527±0.169013	0.024645±0.099105	680	420	0.272	ns
Johnsonella	0.000256±0.006665	0.0013±0.018766	680	420	0.273	ns
Kibdelosporangium	0.000198±0.004714	0±0	680	420	0.274	ns
Humibacter	0.000426±0.010085	0.000004±0.000081	680	420	0.275	ns
Pseudogulbenkiania	0.001275±0.023456	0.000281±0.002737	680	420	0.275	ns
Leucothrix	0.00004±0.000982	0.000893±0.016019	680	420	0.276	ns
Desulfosporosinus	0.018265±0.138169	0.0102±0.106147	680	420	0.277	ns
Flavonifractor	0.009583±0.095894	0.004817±0.048905	680	420	0.277	ns
Actinopolyspora	0.000007±0.000186	0.000778±0.01454	680	420	0.278	ns
Granulicatella	0.008017±0.11139	0.003151±0.027615	680	420	0.278	ns
Intestinibacter	0.135986±0.402086	0.113436±0.285668	680	420	0.278	ns
Macrococcus	0.000034±0.000682	0.000133±0.001789	680	420	0.278	ns
Sinomonas	0.000065±0.001551	0±0	680	420	0.278	ns
Symbiobacterium	0.006138±0.097509	0.001919±0.021548	680	420	0.278	ns
Azohydromonas	0.002366±0.05528	0.000079±0.000482	680	420	0.281	ns
Fusobacterium	0.028942±0.13884	0.041232±0.206471	680	420	0.281	ns
Intestinimonas	0.003913±0.046445	0.010246±0.114613	680	420	0.281	ns
Pelotomaculum	0.004769±0.115011	0.000008±0.000122	680	420	0.281	ns
Abiotrophia	0.000945±0.019801	0.002999±0.03588	680	420	0.282	ns
Acidothermus	0.003915±0.047001	0.001771±0.017346	680	420	0.282	ns
probable_genus_10	0.000016±0.000197	0.000406±0.007421	680	420	0.282	ns
Pseudopelagicola	0±0	0.000773±0.014728	680	420	0.283	ns
Dehalococcoides	0.001228±0.029487	0.000016±0.000167	680	420	0.284	ns
Pilimelia	0.000213±0.0048	0.000015±0.000312	680	420	0.284	ns
Rubellimicrobium	0.003959±0.064787	0.001093±0.020128	680	420	0.284	ns
Lachnospiraceae_UCG-010	0.000014±0.000149	0.000191±0.003381	680	420	0.285	ns
Paludibacterium	0.000141±0.003457	0±0	680	420	0.288	ns
Amaricoccus	0.000289±0.007022	0.000004±0.000079	680	420	0.289	ns
Kingella	0.001057±0.019393	0.000249±0.003401	680	420	0.29	ns
Nocardia	0.000262±0.00593	0.000021±0.000255	680	420	0.291	ns
Peptococcus	0.002497±0.026086	0.001306±0.010663	680	420	0.291	ns
Acidobacterium_sp._WY65	0.000013±0.000153	0.005224±0.101222	680	420	0.292	ns
Ancalomicrobium	0.000088±0.002184	0±0	680	420	0.292	ns
Propionivibrio	0.000002±0.000065	0.000102±0.001926	680	420	0.292	ns
[Eubacterium]_oxidoreducens_group	0.036177±0.254769	0.023303±0.150917	680	420	0.293	ns
Candidatus_Hepatincola	0.000203±0.002743	0.000931±0.013999	680	420	0.293	ns
Actinomadura	0.000835±0.017777	0.002362±0.026365	680	420	0.295	ns
Sandaracinus	0.002671±0.039277	0.000859±0.017431	680	420	0.295	ns
Luteimonas	0.001626±0.030479	0.000391±0.003515	680	420	0.296	ns
Starkeya	0.0002±0.004999	0±0	680	420	0.296	ns
Family_XIII_AD3011_group	0.005445±0.058272	0.009522±0.065704	680	420	0.297	ns
Inquilinus	0.000953±0.02362	0.000008±0.000118	680	420	0.297	ns
Candidatus_Aquiluna	0.00191±0.047396	0.000016±0.000196	680	420	0.298	ns
Rahnella	0.000803±0.017749	0.000094±0.000525	680	420	0.298	ns
Roseateles	0.001527±0.037299	0.000037±0.000539	680	420	0.298	ns
Caminicella	0.037484±0.178583	0.027441±0.139929	680	420	0.299	ns
Empedobacter	0.002622±0.049542	0.000602±0.008435	680	420	0.299	ns
Vagococcus	0.002115±0.052501	0.000021±0.000309	680	420	0.299	ns
Candidatus_Defluviella	0.000485±0.012263	0±0	680	420	0.302	ns
Brochothrix	0.000002±0.000061	0.000712±0.0141	680	420	0.303	ns
Falsirhodobacter	0.000034±0.000481	0.000561±0.010475	680	420	0.303	ns
Cesiribacter	0.002195±0.040093	0.000535±0.010199	680	420	0.305	ns
Ammoniibacillus	0.000106±0.002708	0±0	680	420	0.306	ns
Magnetospirillum	0.002087±0.050954	0.000086±0.000609	680	420	0.306	ns
Acidaminobacter	0.000003±0.000069	0.00009±0.001757	680	420	0.307	ns
Acidiphilium	0.000133±0.003389	0±0	680	420	0.308	ns
Fontimonas	0.000007±0.000108	0.000444±0.008786	680	420	0.308	ns
PRD01a011B	0.000235±0.006007	0±0	680	420	0.308	ns
Stomatobaculum	0.000105±0.002553	0.00059±0.009547	680	420	0.308	ns
Maricaulis	0.000461±0.011812	0±0	680	420	0.309	ns
Butyrivibrio	0.00485±0.045046	0.011142±0.121936	680	420	0.31	ns
Maritalea	0±0	0.000256±0.00516	680	420	0.31	ns
Ohtaekwangia	0.000305±0.00724	0.002791±0.049831	680	420	0.31	ns
Ruminococcaceae_UCG-005	0.019794±0.138466	0.029036±0.151357	680	420	0.31	ns
Verrucosispora	0.002311±0.056708	0.000101±0.00092	680	420	0.31	ns
Desulfofaba	0.000395±0.010147	0±0	680	420	0.311	ns
Hyalangium	0.000108±0.002554	0.000008±0.000168	680	420	0.311	ns
Larkinella	0.00107±0.027417	0.000004±0.00008	680	420	0.311	ns
LD28_freshwater_group	0.000023±0.000202	0.00225±0.044958	680	420	0.311	ns
Aciditerrimonas	0.002201±0.056541	0.000008±0.000109	680	420	0.312	ns
Aeribacillus	0.000789±0.020198	0.000005±0.000104	680	420	0.312	ns
Hydrogenophilus	0.000258±0.006647	0±0	680	420	0.312	ns
Mariniradius	0.000026±0.000266	0.002344±0.046929	680	420	0.312	ns
Desemzia	0.000433±0.010766	0.000016±0.000249	680	420	0.313	ns
Haliscomenobacter	0.000855±0.021869	0.000008±0.000118	680	420	0.313	ns
Kerstersia	0.000549±0.014166	0±0	680	420	0.313	ns
Persicitalea	0.001727±0.044613	0±0	680	420	0.313	ns
Planococcus	0.002486±0.063941	0.000012±0.00014	680	420	0.313	ns
Pseudoruegeria	0±0	0.000788±0.015985	680	420	0.313	ns
Acidiferrobacter	0.003382±0.072216	0.000574±0.00602	680	420	0.314	ns
Alicyclobacillus	0.000004±0.000081	0.000415±0.008359	680	420	0.314	ns
Alysiella	0.001275±0.032879	0.000005±0.000102	680	420	0.314	ns
Arsenicicoccus	0.000687±0.017784	0±0	680	420	0.314	ns
Candidatus_Amoebophilus	0.001236±0.031749	0.000009±0.000124	680	420	0.314	ns
Flectobacillus	0.000393±0.010167	0±0	680	420	0.314	ns
Hahella	0.001438±0.036862	0.000013±0.000157	680	420	0.314	ns
Magnetospira	0.002883±0.074237	0.000013±0.000197	680	420	0.314	ns
Planosporangium	0.002078±0.053233	0.000019±0.000249	680	420	0.314	ns
Solobacterium	0.001426±0.029378	0.000263±0.005219	680	420	0.314	ns
Alkalispirillum	0.00099±0.025601	0.000004±0.000085	680	420	0.315	ns
Candidatus_Latescibacter	0.000484±0.012563	0±0	680	420	0.315	ns
Candidatus_Marithrix	0.002057±0.053285	0.000004±0.00009	680	420	0.315	ns
Methylibium	0.001243±0.031274	0.000036±0.000355	680	420	0.315	ns
Paenalcaligenes	0.000909±0.023502	0.000004±0.000077	680	420	0.315	ns
bacterium_GLA1	0.000332±0.008523	0.000004±0.00008	680	420	0.316	ns
Brachymonas	0.000002±0.000058	0.000437±0.008879	680	420	0.316	ns
Caulobacter	0.001077±0.027886	0.000004±0.000082	680	420	0.316	ns
Erysipelothrix	0.004023±0.104294	0.000008±0.000118	680	420	0.316	ns
Marinococcus	0.000002±0.000064	0.003146±0.064158	680	420	0.316	ns
Tepidiphilus	0.000011±0.000143	0.000608±0.012186	680	420	0.316	ns
Umezawaea	0±0	0.001005±0.020524	680	420	0.316	ns
Bombiscardovia	0.000002±0.000059	0.00072±0.014668	680	420	0.317	ns
Cohnella	0.015811±0.12375	0.009036±0.098718	680	420	0.317	ns
Desulfurivibrio	0.002244±0.058174	0.000008±0.000115	680	420	0.317	ns
Dyadobacter	0.001081±0.028042	0.000004±0.000081	680	420	0.317	ns
Fluviimonas	0.001584±0.041182	0.000004±0.000078	680	420	0.317	ns
Holophaga_sp._WY42	0.000005±0.000089	0.001054±0.02145	680	420	0.317	ns
NS3a_marine_group	0.002062±0.053556	0.000005±0.000094	680	420	0.317	ns
Alloscardovia	0.000061±0.00158	0±0	680	420	0.318	ns
Aquibacter	0.001352±0.035037	0.000008±0.000113	680	420	0.318	ns
Arcticibacter	0.000409±0.010667	0±0	680	420	0.318	ns
Aureispira	0±0	0.000168±0.003437	680	420	0.318	ns
Azovibrio	0.000222±0.005779	0±0	680	420	0.318	ns
bacterium_enrichment_culture_clone_heteroA49_4W	0±0	0.000183±0.003742	680	420	0.318	ns
Candidatus_Alysiosphaera	0.000109±0.002848	0.000369±0.004825	680	420	0.318	ns
Corallococcus	0±0	0.000243±0.004988	680	420	0.318	ns
Defluviimonas	0.000003±0.000079	0.001705±0.034866	680	420	0.318	ns
Desulfarculus	0.003823±0.099148	0.000023±0.000221	680	420	0.318	ns
Flexithrix	0.000533±0.013896	0±0	680	420	0.318	ns
Halioglobus	0.00019±0.004966	0±0	680	420	0.318	ns
Imtechella	0.001154±0.030006	0.000004±0.000077	680	420	0.318	ns
Jeongeupia	0.00006±0.001568	0±0	680	420	0.318	ns
Lachnoclostridium_10	0.00001±0.000127	0.001941±0.03954	680	420	0.318	ns
Longispora	0.000084±0.002192	0.000376±0.005727	680	420	0.318	ns
Luteivirga	0.000123±0.00321	0±0	680	420	0.318	ns
Maribacter	0.001028±0.026814	0±0	680	420	0.318	ns
Motilibacter	0.000045±0.001162	0±0	680	420	0.318	ns
Parachlamydia	0.000074±0.00192	0±0	680	420	0.318	ns
Pelospora	0.000513±0.0133	0.000004±0.000075	680	420	0.318	ns
Roseiflexus	0±0	0.000562±0.011511	680	420	0.318	ns
Salinicola	0.000075±0.001967	0±0	680	420	0.318	ns
SEEP-SRB1	0.000636±0.016589	0±0	680	420	0.318	ns
Solitalea	0.000183±0.004782	0±0	680	420	0.318	ns
Thermoactinomyces	0±0	0.000157±0.003226	680	420	0.318	ns
Thermoanaerobacter	0.000056±0.001473	0±0	680	420	0.318	ns
Thiohalobacter	0.000084±0.002183	0±0	680	420	0.318	ns
Wolinella	0.00077±0.020004	0.000004±0.000077	680	420	0.318	ns
Acanthopleuribacter	0.000018±0.000181	0.003948±0.080724	680	420	0.319	ns
Atopobium	0.000391±0.010127	0.000004±0.000077	680	420	0.319	ns
Gardnerella	0.001762±0.017389	0.006243±0.090944	680	420	0.319	ns
Melioribacter	0.000665±0.017264	0.000004±0.000084	680	420	0.319	ns
Porticoccus	0.001428±0.037039	0.000012±0.000181	680	420	0.319	ns
Pseudosphingobacterium	0.000003±0.000077	0.001286±0.026358	680	420	0.319	ns
Actinomycetospora	0.001494±0.033993	0.000194±0.001708	680	420	0.32	ns
Butyrivibrio_2	0.000438±0.011365	0.000004±0.00009	680	420	0.32	ns
Granulosicoccus	0.001467±0.038094	0.000013±0.000158	680	420	0.32	ns
Holdemania	0.001±0.023812	0.00009±0.000485	680	420	0.32	ns
Inhella	0.000006±0.000117	0.00061±0.012423	680	420	0.32	ns
Rivicola	0.000934±0.024137	0.000012±0.000192	680	420	0.32	ns
Bibersteinia	0.000174±0.004444	0.000004±0.000087	680	420	0.321	ns
Candidatus_Accumulibacter	0.000694±0.017621	0.000022±0.000186	680	420	0.321	ns
Fibrella	0.000206±0.00531	0.000004±0.000075	680	420	0.321	ns
Labrys	0.002459±0.062224	0.000087±0.001215	680	420	0.321	ns
Ferrovibrio	0.007901±0.083475	0.003568±0.061308	680	420	0.323	ns
Insolitispirillum	0.000002±0.000062	0.000216±0.004422	680	420	0.323	ns
Amantichitinum	0.000113±0.002877	0.000004±0.000074	680	420	0.324	ns
Candidatus_Rhodoluna	0.000016±0.000415	0.001265±0.025933	680	420	0.324	ns
Candidimonas	0.000005±0.000098	0.000437±0.00896	680	420	0.324	ns
Hyphomicrobium	0.010393±0.079634	0.01737±0.130554	680	420	0.324	ns
Pseudomaricurvus	0.000349±0.009093	0.000005±0.000099	680	420	0.324	ns
Dehalogenimonas	0.000351±0.008869	0.000015±0.000188	680	420	0.325	ns
Sphingorhabdus	0.000854±0.022265	0.000013±0.000158	680	420	0.325	ns
Thermobispora	0.000416±0.008419	0.000089±0.001631	680	420	0.325	ns
Actinocatenispora	0.000604±0.015673	0.000013±0.00015	680	420	0.326	ns
Brevibacillus	0.002635±0.067542	0.000088±0.001335	680	420	0.326	ns
Demequina	0.000103±0.00201	0.000353±0.004973	680	420	0.326	ns
Terriglobus	0.000142±0.002207	0.002374±0.046459	680	420	0.326	ns
Undibacterium	0.000214±0.005586	0.000004±0.000073	680	420	0.326	ns
Haliea	0.000973±0.012687	0.002688±0.034407	680	420	0.327	ns
Asaia	0.001383±0.035422	0.000051±0.000968	680	420	0.328	ns
Elizabethkingia	0.003686±0.089089	0.000339±0.003331	680	420	0.328	ns
Marinobacterium	0.005008±0.129753	0.000138±0.002413	680	420	0.328	ns
Frischella	0.000159±0.00272	0.000342±0.003203	680	420	0.329	ns
Zavarzinia	0.000514±0.012982	0.000028±0.000412	680	420	0.329	ns
Idiomarina	0.001755±0.04011	0.000238±0.004597	680	420	0.33	ns
Dechloromonas	0.000323±0.007087	0.000058±0.000421	680	420	0.332	ns
Mesorhizobium_sp._UASWS1009	0.000033±0.000656	0.000762±0.015388	680	420	0.332	ns
Methyloversatilis	0.000005±0.000089	0.000169±0.003459	680	420	0.332	ns
Desulfatitalea	0.000008±0.00012	0.000142±0.002824	680	420	0.333	ns
Lawsonia	0.000228±0.005948	0.000007±0.000142	680	420	0.333	ns
Paraglaciecola	0.000009±0.000121	0.000312±0.006403	680	420	0.333	ns
Tropicimonas	0.000466±0.011198	0.00005±0.000321	680	420	0.333	ns
Dactylosporangium	0.001844±0.046742	0.000109±0.001087	680	420	0.334	ns
Georgenia	0.000609±0.015335	0.00004±0.000641	680	420	0.334	ns
Novispirillum	0.000048±0.001066	0.001425±0.029198	680	420	0.335	ns
Yaniella	0.000144±0.00318	0.000346±0.00349	680	420	0.336	ns
Alpinimonas	0.012826±0.138631	0.006225±0.089324	680	420	0.337	ns
Blastochloris	0.00001±0.000152	0.000168±0.003362	680	420	0.337	ns
Ferritrophicum	0.000614±0.015519	0.000041±0.000454	680	420	0.337	ns
Eremococcus	0.000049±0.001205	0.000004±0.000087	680	420	0.338	ns
Gracilimonas	0.000173±0.004503	0.000007±0.000106	680	420	0.339	ns
Niastella	0.001267±0.030411	0.002992±0.028189	680	420	0.339	ns
Komagataeibacter	0.000343±0.008771	0.000022±0.000292	680	420	0.34	ns
Marvinbryantia	0.012342±0.07494	0.019225±0.135333	680	420	0.34	ns
Aeromonas	0.003105±0.050143	0.001178±0.014071	680	420	0.345	ns
Pleomorphomonas	0.000023±0.000425	0.000372±0.007556	680	420	0.345	ns
Capnocytophaga	0.008312±0.062317	0.005478±0.03746	680	420	0.346	ns
Candidatus_Soleaferrea	0.002096±0.043385	0.004051±0.025562	680	420	0.347	ns
Tyzzerella	0.027396±0.124543	0.036021±0.160501	680	420	0.347	ns
Alistipes	0.214511±0.490522	0.245055±0.54458	680	420	0.348	ns
Pseudobutyrivibrio	0.007506±0.081483	0.00411±0.037651	680	420	0.349	ns
Pseudoclavibacter	0.002537±0.052656	0.000626±0.006124	680	420	0.349	ns
Roseburia	0.315567±0.629988	0.351081±0.604856	680	420	0.352	ns
Ruminococcaceae_UCG-004	0.002268±0.05072	0.000448±0.005349	680	420	0.354	ns
Candidatus_Odyssella	0.001928±0.038284	0.000504±0.009804	680	420	0.357	ns
Glycomyces	0.00131±0.033541	0.000122±0.002423	680	420	0.358	ns
Photobacterium	0.021832±0.133877	0.014982±0.110532	680	420	0.358	ns
Kangiella	0.000163±0.002797	0.000367±0.004006	680	420	0.361	ns
Pannonibacter	0.000907±0.022828	0.000107±0.001198	680	420	0.362	ns
Erysipelotrichaceae_UCG-003	0.00605±0.063189	0.002948±0.049144	680	420	0.363	ns
Methylobacterium	0.025862±0.124809	0.020212±0.082035	680	420	0.365	ns
Moryella	0.000691±0.017959	0.000066±0.001362	680	420	0.367	ns
Sulfitobacter	0.001076±0.01161	0.002381±0.028341	680	420	0.369	ns
Clostridium_sensu_stricto_13	0.000265±0.005931	0.001787±0.034419	680	420	0.37	ns
Ruminococcus_2	0.028681±0.156934	0.019844±0.160841	680	420	0.372	ns
Flavitalea	0.002503±0.043157	0.000983±0.00861	680	420	0.374	ns
Promicromonospora	0.006177±0.079576	0.003053±0.036445	680	420	0.377	ns
Coprobacillus	0.001669±0.042912	0.000212±0.002615	680	420	0.378	ns
Lachnospiraceae_NK3A20_group	0.000126±0.00305	0.000022±0.000216	680	420	0.378	ns
Ruminiclostridium	0.010571±0.073615	0.016137±0.116104	680	420	0.379	ns
Mesoflavibacter	0.004116±0.061013	0.001884±0.021014	680	420	0.383	ns
Lachnoanaerobaculum	0.001335±0.016129	0.002433±0.022506	680	420	0.384	ns
Varibaculum	0.00049±0.011577	0.000103±0.00087	680	420	0.385	ns
Acetitomaculum	0.003975±0.055214	0.001983±0.018552	680	420	0.387	ns
Anaeroplasma	0.004159±0.061199	0.001999±0.017994	680	420	0.389	ns
OM60[NOR5]_clade	0.004426±0.080498	0.001649±0.01876	680	420	0.389	ns
Sandaracinobacter	0.000685±0.017088	0.000116±0.001967	680	420	0.391	ns
Thioalkalispira	0.001245±0.015266	0.001884±0.009512	680	420	0.393	ns
Luteibacter	0.00061±0.00879	0.000298±0.002911	680	420	0.394	ns
Asticcacaulis	0.031948±0.170642	0.023532±0.155028	680	420	0.4	ns
Oceanobacillus	0.000425±0.007546	0.001372±0.022389	680	420	0.402	ns
Prevotella	0.023789±0.150552	0.017816±0.085866	680	420	0.403	ns
Tyzzerella_3	0.001001±0.014646	0.002053±0.023048	680	420	0.403	ns
Agromyces	0.001357±0.023835	0.002943±0.034099	680	420	0.404	ns
Senegalimassilia	0.001894±0.048732	0.000318±0.00615	680	420	0.405	ns
Alcanivorax	0.008113±0.077758	0.005384±0.028364	680	420	0.407	ns
Lachnospiraceae_UCG-008	0.006239±0.082	0.010385±0.079811	680	420	0.408	ns
Leptotrichia	0.00401±0.043592	0.006645±0.055454	680	420	0.408	ns
Ruminococcus_1	0.066154±0.251546	0.05575±0.167275	680	420	0.41	ns
Nakamurella	0.006936±0.111449	0.002855±0.051849	680	420	0.411	ns
Methylocaldum	0.009537±0.134421	0.004557±0.06629	680	420	0.413	ns
Eggerthella	0.00234±0.036387	0.005666±0.078234	680	420	0.414	ns
Haliangium	0.046793±0.289672	0.036093±0.143433	680	420	0.415	ns
Methylomonas	0.000308±0.007185	0.00008±0.000931	680	420	0.415	ns
Acidocella	0.000578±0.011896	0.000191±0.002949	680	420	0.418	ns
hoa5-07d05_gut_group	0.000084±0.002082	0.000019±0.000176	680	420	0.418	ns
Ezakiella	0.000513±0.009102	0.001664±0.028239	680	420	0.419	ns
Thermicanus	0.000588±0.006275	0.002906±0.05858	680	420	0.419	ns
Acholeplasma	0.000407±0.010543	0.000076±0.001481	680	420	0.42	ns
Kutzneria	0.000096±0.002227	0.000332±0.00576	680	420	0.422	ns
Sandarakinorhabdus	0.000298±0.006973	0.001476±0.029684	680	420	0.424	ns
Reichenbachiella	0.002753±0.037162	0.001354±0.021281	680	420	0.428	ns
Rheinheimera	0.003534±0.060768	0.001609±0.013987	680	420	0.428	ns
Hirschia	0.009797±0.086159	0.00642±0.055268	680	420	0.429	ns
Schlegelella	0.000053±0.000893	0.000162±0.002731	680	420	0.43	ns
Filifactor	0.000499±0.012933	0.002348±0.047468	680	420	0.435	ns
Kineococcus	0.001303±0.020854	0.000562±0.010825	680	420	0.439	ns
Tumebacillus	0.002874±0.065869	0.000884±0.010343	680	420	0.44	ns
Sulfuritalea	0.000597±0.013745	0.000171±0.003435	680	420	0.441	ns
Streptococcus	0.126401±0.460501	0.152681±0.603735	680	420	0.444	ns
[Ruminococcus]_gauvreauii_group	0.002052±0.035873	0.000936±0.010364	680	420	0.447	ns
Phaselicystis	0.001351±0.018009	0.00076±0.007294	680	420	0.447	ns
Lautropia	0.004921±0.04744	0.007531±0.059707	680	420	0.448	ns
Christensenellaceae_R-7_group	0.105943±0.328246	0.090941±0.315724	680	420	0.451	ns
Kaistia	0.035095±0.164058	0.027491±0.162093	680	420	0.452	ns
Bogoriella	0.000608±0.007467	0.000335±0.004649	680	420	0.454	ns
Caldicoprobacter	0.001091±0.027614	0.000276±0.005664	680	420	0.457	ns
Mycoplasma	0.007641±0.055992	0.010047±0.049509	680	420	0.457	ns
Hydrogenoanaerobacterium	0.008758±0.087551	0.005118±0.07325	680	420	0.458	ns
Candidatus_Hepatoplasma	0.000702±0.00886	0.000409±0.00413	680	420	0.459	ns
Rothia	0.015855±0.125025	0.011302±0.078694	680	420	0.459	ns
Actinobacillus	0.003415±0.045955	0.001978±0.017362	680	420	0.462	ns
Defluviicoccus	0.0501±0.220267	0.041004±0.189578	680	420	0.468	ns
Telmatospirillum	0.000306±0.007508	0.001198±0.024471	680	420	0.468	ns
Sporosarcina	0.000294±0.006988	0.000091±0.001649	680	420	0.47	ns
Thalassotalea	0.000031±0.000813	0.000114±0.002257	680	420	0.471	ns
Paucimonas	0.002343±0.03737	0.005289±0.079163	680	420	0.475	ns
Solirubrobacter	0.000728±0.009234	0.001224±0.012249	680	420	0.475	ns
Nitrosospira	0.000593±0.008556	0.001268±0.018206	680	420	0.476	ns
Jeotgalicoccus	0.003533±0.072023	0.001514±0.013726	680	420	0.478	ns
Lactococcus	0.005271±0.054663	0.003509±0.027564	680	420	0.479	ns
Pseudoalteromonas	0.000682±0.009089	0.001503±0.022688	680	420	0.48	ns
Planifilum	0.000121±0.00226	0.000056±0.000723	680	420	0.488	ns
Vadicella	0.000632±0.011682	0.001159±0.012971	680	420	0.496	ns
Succinivibrio	0.000748±0.016911	0.001393±0.014208	680	420	0.497	ns
Candidatus_Arthromitus	0.007421±0.066582	0.004526±0.071151	680	420	0.502	ns
Micrococcus	0.002095±0.019085	0.001352±0.017162	680	420	0.505	ns
Coriobacteriaceae_UCG-002	0.007884±0.073767	0.010523±0.057445	680	420	0.508	ns
Polynucleobacter	0.024216±0.211821	0.017153±0.144908	680	420	0.512	ns
Tepidicella	0.003581±0.049707	0.00653±0.083911	680	420	0.514	ns
Actinophytocola	0.001047±0.026595	0.000357±0.005931	680	420	0.515	ns
Sneathia	0.002432±0.061527	0.000875±0.008769	680	420	0.516	ns
Trichococcus	0.000084±0.001515	0.000173±0.00256	680	420	0.517	ns
Geoalkalibacter	0.000916±0.023383	0.000306±0.005924	680	420	0.518	ns
Chitinophaga	0.020222±0.138951	0.015644±0.09594	680	420	0.519	ns
Crocinitomix	0.001356±0.032776	0.000513±0.007248	680	420	0.519	ns
Hydrocarboniphaga	0.000693±0.006065	0.000472±0.005306	680	420	0.526	ns
Escherichia-Shigella	0.389239±0.64109	0.364823±0.6216	680	420	0.532	ns
Veillonella	0.000083±0.00109	0.000115±0.000582	680	420	0.532	ns
Mangroviflexus	0.000164±0.004003	0.000464±0.009349	680	420	0.533	ns
Cytophaga	0.002213±0.056191	0.000791±0.015781	680	420	0.535	ns
Terrimonas	0.016925±0.12879	0.013083±0.078682	680	420	0.539	ns
Neochlamydia	0.000375±0.006843	0.000819±0.01385	680	420	0.541	ns
Pedomicrobium	0.005043±0.061921	0.006887±0.038339	680	420	0.542	ns
Polaromonas	0.00038±0.009677	0.000148±0.002138	680	420	0.547	ns
Peredibacter	0.00128±0.032199	0.000519±0.005797	680	420	0.548	ns
Ancylobacter	0.001002±0.025209	0.00039±0.006655	680	420	0.549	ns
Leuconostoc	0.001101±0.028416	0.000407±0.008021	680	420	0.549	ns
Roseobacter_clade_NAC11-7_lineage	0.000993±0.022762	0.000446±0.006426	680	420	0.555	ns
Parvibacter	0.004565±0.064874	0.003016±0.018954	680	420	0.56	ns
Prolixibacter	0.0003±0.005869	0.00016±0.001753	680	420	0.561	ns
Vitreoscilla	0.000484±0.009098	0.001006±0.017209	680	420	0.566	ns
Polaribacter	0.000576±0.015017	0.00147±0.029897	680	420	0.569	ns
Psychrobacter	0.000628±0.009226	0.001078±0.01468	680	420	0.573	ns
Holdemanella	0.018516±0.140553	0.022771±0.110543	680	420	0.577	ns
Dokdonella	0.000624±0.008585	0.001021±0.012949	680	420	0.578	ns
Shuttleworthia	0.00412±0.052452	0.002474±0.045119	680	420	0.581	ns
Desulfobulbus	0.034554±0.205139	0.028524±0.157506	680	420	0.584	ns
Salegentibacter	0.000577±0.011706	0.001004±0.013373	680	420	0.59	ns
Macellibacteroides	0.002408±0.044475	0.004986±0.092383	680	420	0.593	ns
Rhodobacter	0.024048±0.176691	0.018179±0.180638	680	420	0.598	ns
Spirochaeta_2	0.010734±0.095587	0.008025±0.073745	680	420	0.598	ns
Rickettsia	0.002651±0.063561	0.00517±0.084476	680	420	0.599	ns
Nitratireductor	0.004125±0.078125	0.008517±0.161397	680	420	0.602	ns
Limnohabitans	0.020055±0.137879	0.026135±0.213712	680	420	0.603	ns
Oribacterium	0.001703±0.029488	0.000977±0.017291	680	420	0.607	ns
Actinospica	0.001371±0.0228	0.000783±0.01539	680	420	0.61	ns
Cruoricaptor	0.000059±0.001146	0.000032±0.000646	680	420	0.612	ns
Dysgonomonas	0.00152±0.018426	0.002811±0.050108	680	420	0.612	ns
Sporichthya	0.001788±0.035317	0.003137±0.046924	680	420	0.612	ns
Gracilibacter	0.005103±0.073602	0.003366±0.039891	680	420	0.613	ns
Micromonospora	0.00287±0.058502	0.00169±0.012805	680	420	0.613	ns
Marmoricola	0.022853±0.143746	0.017637±0.187016	680	420	0.625	ns
Ruegeria	0.002272±0.030492	0.003022±0.02035	680	420	0.625	ns
Roseococcus	0.000303±0.006734	0.000635±0.013015	680	420	0.628	ns
Dinoroseobacter	0.000185±0.003144	0.000365±0.007263	680	420	0.631	ns
Polycyclovorans	0.003282±0.038097	0.004174±0.023798	680	420	0.633	ns
Siphonobacter	0.080507±0.291456	0.071153±0.339256	680	420	0.64	ns
Syntrophobacter	0.003082±0.072137	0.00159±0.032586	680	420	0.64	ns
Ethanoligenens	0.001905±0.035871	0.00377±0.076915	680	420	0.641	ns
Angustibacter	0.000093±0.001636	0.000181±0.003626	680	420	0.642	ns
Chelatococcus	0.002799±0.049323	0.005126±0.096257	680	420	0.646	ns
Proteus	0.160019±1.336985	0.194447±1.119718	680	420	0.646	ns
Modestobacter	0.00481±0.042694	0.006667±0.075895	680	420	0.647	ns
Bosea	0.04581±0.197623	0.040689±0.169268	680	420	0.648	ns
Azorhizobium	0.00776±0.091428	0.005401±0.078315	680	420	0.649	ns
Vulgatibacter	0.002488±0.062703	0.004907±0.096957	680	420	0.649	ns
Bradyrhizobium	0.027515±0.125874	0.031566±0.153705	680	420	0.65	ns
Neisseria	0.091582±0.348381	0.082968±0.289663	680	420	0.658	ns
Gallionella	0.000415±0.010809	0.000212±0.004264	680	420	0.662	ns
Geodermatophilus	0.000451±0.010455	0.000738±0.010994	680	420	0.668	ns
Porphyrobacter	0.011653±0.102638	0.008862±0.10688	680	420	0.669	ns
Rhizocola	0.0001±0.002202	0.000178±0.003328	680	420	0.671	ns
Megamonas	0.000533±0.009739	0.000946±0.01856	680	420	0.673	ns
Fodinicola	0.000228±0.004175	0.000341±0.004417	680	420	0.675	ns
Aquabacterium	0.004112±0.034342	0.003175±0.037723	680	420	0.679	ns
Owenweeksia	0.003367±0.046413	0.004697±0.055152	680	420	0.68	ns
Ramlibacter	0.000987±0.014234	0.000701±0.008739	680	420	0.68	ns
Oscillibacter	0.154292±0.422281	0.144299±0.38075	680	420	0.685	ns
Succinivibrionaceae_UCG-002	0.000179±0.002883	0.00013±0.00097	680	420	0.685	ns
Anaerosporobacter	0.017737±0.17068	0.02185±0.161429	680	420	0.688	ns
Methylobacillus	0.000131±0.002785	0.000085±0.001005	680	420	0.696	ns
Colwellia	0.000262±0.003789	0.000374±0.005115	680	420	0.697	ns
[Eubacterium]_ventriosum_group	0.009012±0.069799	0.007606±0.051342	680	420	0.702	ns
Rhodopseudomonas	0.005414±0.069874	0.003997±0.052256	680	420	0.702	ns
Treponema_2	0.021012±0.164923	0.017754±0.120303	680	420	0.706	ns
Geobacillus	0.001937±0.024442	0.001536±0.012227	680	420	0.718	ns
OM27_clade	0.012629±0.138112	0.009969±0.105613	680	420	0.719	ns
Corynebacterium_1	0.065755±0.167403	0.062206±0.154581	680	420	0.72	ns
Sharpea	0.000367±0.007342	0.000241±0.004638	680	420	0.728	ns
Constrictibacter	0.001462±0.037328	0.002433±0.049791	680	420	0.731	ns
Lysobacter	0.013999±0.096042	0.01587±0.082828	680	420	0.732	ns
Lachnospiraceae_UCG-006	0.015852±0.101364	0.014212±0.060189	680	420	0.736	ns
Slackia	0.000143±0.003603	0.000216±0.003396	680	420	0.736	ns
Dongia	0.018017±0.169446	0.021617±0.174172	680	420	0.737	ns
Nordella	0.007533±0.084223	0.006101±0.059383	680	420	0.741	ns
Aquicella	0.009368±0.088623	0.011022±0.076622	680	420	0.744	ns
Arenimonas	0.009755±0.084282	0.011918±0.118116	680	420	0.744	ns
Parapusillimonas	0.001289±0.030277	0.000867±0.012032	680	420	0.745	ns
Paraprevotella	0.015459±0.114199	0.013713±0.065214	680	420	0.747	ns
Anoxybacillus	0.000443±0.00994	0.000691±0.01379	680	420	0.748	ns
Anaerostipes	0.026991±0.180997	0.022991±0.21522	680	420	0.751	ns
Prosthecomicrobium	0.004468±0.066933	0.003183±0.064603	680	420	0.752	ns
Prevotella_6	0.000588±0.014052	0.000807±0.00926	680	420	0.755	ns
Prevotellaceae_Ga6A1_group	0.003333±0.064917	0.004281±0.035608	680	420	0.755	ns
Fibrisoma	0.00331±0.05391	0.004694±0.082017	680	420	0.759	ns
Euzebya	0.00059±0.012545	0.00042±0.005819	680	420	0.761	ns
Rhizobacter	0.002791±0.048415	0.002102±0.027248	680	420	0.763	ns
Adhaeribacter	0.007073±0.076397	0.005705±0.075686	680	420	0.772	ns
Aliidiomarina	0.000133±0.003028	0.000091±0.001789	680	420	0.773	ns
Limnobacter	0.00688±0.071643	0.005798±0.052124	680	420	0.773	ns
Fastidiosipila	0.007565±0.071033	0.009485±0.124765	680	420	0.774	ns
Desulfatiglans	0.001128±0.026302	0.001656±0.03179	680	420	0.776	ns
Nocardiopsis	0.015067±0.06344	0.014119±0.046616	680	420	0.776	ns
Nonomuraea	0.003363±0.07052	0.002377±0.045788	680	420	0.779	ns
Marine_Methylotrophic_Group_3	0.000979±0.025047	0.001367±0.020792	680	420	0.781	ns
Tateyamaria	0.004473±0.04453	0.005294±0.049318	680	420	0.781	ns
Candidatus_Planktoluna	0.008655±0.088542	0.006939±0.109204	680	420	0.786	ns
Kocuria	0.002445±0.033851	0.002034±0.015811	680	420	0.786	ns
Aggregatibacter	0.003586±0.053416	0.002785±0.043828	680	420	0.787	ns
Illumatobacter	0.003603±0.042194	0.004338±0.044982	680	420	0.787	ns
Methylosarcina	0.000857±0.016514	0.001162±0.019015	680	420	0.787	ns
Peptostreptococcus	0.002097±0.030351	0.001714±0.01707	680	420	0.789	ns
Chlorobaculum	0.002034±0.050671	0.002942±0.059882	680	420	0.796	ns
Luedemannella	0.001304±0.017694	0.00103±0.016573	680	420	0.796	ns
Caenimonas	0.003089±0.028945	0.003549±0.029312	680	420	0.799	ns
Solimonas	0.004969±0.04089	0.004137±0.061425	680	420	0.806	ns
Coprococcus_3	0.012388±0.128596	0.01094±0.069013	680	420	0.808	ns
Lachnospiraceae_UCG-005	0.003683±0.088884	0.002739±0.03802	680	420	0.808	ns
Reyranella	0.02989±0.217057	0.026867±0.190629	680	420	0.809	ns
Ureibacillus	0.001181±0.017603	0.000941±0.015334	680	420	0.812	ns
Formosa	0.001434±0.020432	0.001204±0.012345	680	420	0.816	ns
Ruminiclostridium_5	0.06962±0.292431	0.074061±0.316485	680	420	0.816	ns
Sideroxydans	0.003108±0.043183	0.003782±0.05028	680	420	0.82	ns
Ulvibacter	0.000255±0.006586	0.000336±0.005214	680	420	0.821	ns
Jatrophihabitans	0.00323±0.050456	0.003842±0.039325	680	420	0.822	ns
Lachnospiraceae_UCG-004	0.012211±0.078969	0.013436±0.092607	680	420	0.822	ns
Janthinobacterium	0.0021±0.032053	0.002485±0.025645	680	420	0.826	ns
Quadrisphaera	0.000075±0.0008	0.000098±0.002004	680	420	0.826	ns
Parvimonas	0.003053±0.046457	0.003536±0.030249	680	420	0.835	ns
Rubrobacter	0.005166±0.066584	0.006123±0.082645	680	420	0.841	ns
Mycoplana	0.070185±0.256631	0.066821±0.281641	680	420	0.842	ns
Aliagarivorans	0.000304±0.006125	0.000371±0.005373	680	420	0.848	ns
Blvii28_wastewater-sludge_group	0.000657±0.016733	0.000504±0.010082	680	420	0.85	ns
Olsenella	0.00015±0.003607	0.000125±0.000928	680	420	0.865	ns
Candidatus_Stoquefichus	0.000053±0.000707	0.000062±0.00105	680	420	0.874	ns
Lachnospira	0.044781±0.246765	0.04676±0.167737	680	420	0.874	ns
Ureaplasma	0.003267±0.079919	0.002738±0.030279	680	420	0.876	ns
Dolosigranulum	0.000212±0.004497	0.000246±0.002984	680	420	0.881	ns
Roseovarius	0.000479±0.010509	0.000412±0.005953	680	420	0.893	ns
Alsobacter	0.00346±0.067394	0.002964±0.060117	680	420	0.899	ns
Clostridium_sensu_stricto_12	0.006326±0.097084	0.007063±0.095831	680	420	0.902	ns
Virgisporangium	0.002338±0.037112	0.002579±0.029235	680	420	0.905	ns
Candidatus_Microthrix	0.000211±0.005191	0.000245±0.00467	680	420	0.911	ns
Catenibacterium	0.006397±0.075079	0.006821±0.055054	680	420	0.914	ns
Pseudorhodoferax	0.000295±0.004147	0.00032±0.00371	680	420	0.916	ns
Acidibacter	0.01471±0.150282	0.015365±0.100185	680	420	0.931	ns
[Eubacterium]_ruminantium_group	0.036051±0.175599	0.035286±0.151067	680	420	0.939	ns
iron-reducing_bacterium_enrichment_culture_clone_HN-HFO75	0.010119±0.111422	0.009672±0.106158	680	420	0.947	ns
Rhodoplanes	0.003118±0.037226	0.003001±0.025032	680	420	0.95	ns
Nubsella	0.007319±0.066075	0.007621±0.09877	680	420	0.956	ns
Anaerobacterium	0.002205±0.037027	0.002096±0.034831	680	420	0.961	ns
Tannerella	0.001173±0.021412	0.001119±0.017313	680	420	0.964	ns
Noviherbaspirillum	0.000977±0.01837	0.001013±0.011495	680	420	0.968	ns
Rhodocytophaga	0.000613±0.013637	0.000581±0.01183	680	420	0.968	ns
Coprococcus_1	0.032066±0.170914	0.032382±0.094403	680	420	0.969	ns
Anaerovibrio	0.00123±0.026398	0.001183±0.014945	680	420	0.97	ns
Collinsella	0.054373±0.273289	0.055187±0.381519	680	420	0.97	ns
Nitrospira	0.017034±0.138357	0.0168±0.076579	680	420	0.971	ns
Halobacteriovorax	0.00109±0.028233	0.001144±0.02312	680	420	0.972	ns
Desulfotomaculum	0.00835±0.093451	0.008549±0.095763	680	420	0.973	ns
Spirosoma	0.000149±0.003387	0.000143±0.00278	680	420	0.975	ns
Clostridium_sensu_stricto_9	0.005122±0.052762	0.005011±0.09919	680	420	0.983	ns
possible_genus_04	0.002858±0.0352	0.002831±0.028177	680	420	0.989	ns
Candidatus_Solibacter	0.041752±0.225014	0.041934±0.222204	680	420	0.99	ns
Terrisporobacter	0.000485±0.005873	0.000481±0.004114	680	420	0.991	ns
Uliginosibacterium	0.002073±0.052722	0.002057±0.041102	680	420	0.996	ns
Aerococcus	0.000545±0.009811	0.000544±0.008493	680	420	0.998	ns

## Sheet: OTUs
OTUID	indica (read number)	japonica (read number)	indica (n)	japonica (n)	p-value	p.signif
OTU_10	1701.25±1618.500024	624.757143±1099.556345	680	420	1.28e-36	****
OTU_1	5159.179412±10290.934955	12858.009524±11721.717307	680	420	1.22e-26	****
OTU_6	1920.814706±2042.867737	738.630952±1602.113619	680	420	2.43e-25	****
OTU_7	1014.433824±1776.451993	2283.071429±2149.235792	680	420	9.02e-23	****
OTU_17586	2673.813235±2559.813971	4342.9±3062.110651	680	420	1.05e-19	****
OTU_5	697.298529±1536.345286	1701.080952±1950.64915	680	420	2.49e-18	****
OTU_4	552.113235±1198.817272	1277.645238±1373.15589	680	420	2.93e-18	****
OTU_44	313.775±522.225546	100.869048±284.910511	680	420	9.23e-18	****
OTU_18	111.222059±246.57583	256.052381±301.125291	680	420	5.19e-16	****
OTU_42	1391.355882±1484.733497	731.085714±1196.169163	680	420	1.58e-15	****
OTU_28	432.538235±882.187762	117.52619±404.120155	680	420	2.37e-15	****
OTU_9	797.963235±1084.482772	1419.338095±1327.467325	680	420	2.71e-15	****
OTU_16	377.807353±608.557228	145.67381±361.954784	680	420	5.3e-15	****
OTU_9644	865.039706±1478.763633	1763.054762±1988.68813	680	420	5.53e-15	****
OTU_86	204.535294±353.538459	77.57381±204.592083	680	420	9.78e-14	****
OTU_24	360.460294±570.777266	155.533333±384.782375	680	420	2.15e-12	****
OTU_97	148.727941±374.081116	36.895238±157.251811	680	420	1.1e-11	****
OTU_11	694.104412±1027.689596	326.440476±778.864318	680	420	3.06e-11	****
OTU_21438	26.063235±62.16388	58.77619±86.407026	680	420	3.07e-11	****
OTU_970	308.101471±415.072338	164.17619±310.500646	680	420	8.99e-11	****
OTU_21	477.072059±941.834679	180.445238±562.172974	680	420	9.4e-11	****
OTU_89	244.245588±416.914464	108.428571±292.027939	680	420	3.33e-10	****
OTU_15916	4.25±11.306123	9.87619±15.845583	680	420	4.01e-10	****
OTU_38	302.857353±536.744476	134.152381±350.563298	680	420	4.21e-10	****
OTU_2	10727.885294±8737.43456	7382.97619±8524.881171	680	420	5.86e-10	****
OTU_599	1.360294±4.118411	4.264286±9.00592	680	420	1.02e-09	****
OTU_4854	1116.129412±1162.606523	1639.116667±1550.218958	680	420	4.06e-09	****
OTU_36	209.798529±370.088759	94.514286±281.243034	680	420	6.97e-09	****
OTU_14	463.501471±688.109921	245.669048±562.466905	680	420	1.39e-08	****
OTU_39	92.744118±289.340374	248.666667±515.209217	680	420	2.19e-08	****
OTU_20	322.123529±615.154209	141.959524±442.286849	680	420	2.24e-08	****
OTU_31	112.75±198.77129	56.804762±134.311592	680	420	3.29e-08	****
OTU_13021	0.957353±2.349996	2.659524±5.990906	680	420	4.29e-08	****
OTU_19111	4.817647±15.431992	8.919048±9.421355	680	420	5.48e-08	****
OTU_37	68.002941±238.534634	196.478571±444.330074	680	420	7.13e-08	****
OTU_20206	56.639706±59.22577	76.035714±57.829237	680	420	1.09e-07	****
OTU_23	167.807353±246.365247	100.561905±171.272016	680	420	1.19e-07	****
OTU_109	60.361765±174.317575	18.761905±83.887585	680	420	1.36e-07	****
OTU_19	370.277941±653.381545	190.216667±480.628257	680	420	1.87e-07	****
OTU_34	270.110294±514.059638	128.535714±378.796507	680	420	1.95e-07	****
OTU_75	38.566176±85.665385	17.469048±48.503441	680	420	2.25e-07	****
OTU_275	3.870588±26.366026	19.5±58.701563	680	420	3.78e-07	****
OTU_175	114.120588±297.443615	42.592857±166.366672	680	420	3.82e-07	****
OTU_171	16.139706±87.922192	56.790476±150.985573	680	420	6.93e-07	****
OTU_27	59.661765±408.951045	312.114286±978.195009	680	420	6.98e-07	****
OTU_8	765.023529±1106.585086	445.533333±986.477432	680	420	7.58e-07	****
OTU_61	511.833824±779.484536	294.752381±651.881536	680	420	7.74e-07	****
OTU_51	55.092647±206.521535	151.597619±364.49712	680	420	9.39e-07	****
OTU_73	106.095588±269.944277	40.016667±175.825668	680	420	1.02e-06	****
OTU_80	39.248529±157.651229	99.559524±219.31799	680	420	1.16e-06	****
OTU_899	139.435294±247.932366	77.730952±175.807802	680	420	1.65e-06	****
OTU_58	88.247059±210.849472	39.802381±123.823018	680	420	1.81e-06	****
OTU_379	5.488235±29.501951	29.519048±100.583985	680	420	2.46e-06	****
OTU_26	100.236765±375.020147	246.554762±562.181295	680	420	2.83e-06	****
OTU_47	40.129412±167.903694	125.538095±346.651994	680	420	3.02e-06	****
OTU_147	88.654412±322.892464	219.416667±523.925886	680	420	5.05e-06	****
OTU_159	23.314706±100.4011	61.783333±154.053886	680	420	6.28e-06	****
OTU_253	50.252941±179.463242	15.57381±73.831239	680	420	8.96e-06	****
OTU_35	80.822059±459.368927	259.235714±734.139172	680	420	9.32e-06	****
OTU_16604	0.091176±0.42794	0.261905±0.713308	680	420	1.08e-05	****
OTU_184	15.379412±80.23368	45.354762±123.897642	680	420	1.17e-05	****
OTU_59	34.469118±197.150045	108.238095±315.643957	680	420	1.99e-05	****
OTU_468	2.563235±10.843598	6.057143±14.331785	680	420	2e-05	****
OTU_50	41.305882±251.361648	137.014286±412.011973	680	420	2.05e-05	****
OTU_83	40.794118±172.824603	107.247619±286.873902	680	420	2.07e-05	****
OTU_414	91.688235±239.856357	40.388095±159.110503	680	420	2.2e-05	****
OTU_65	40.102941±94.9773	18.938095±69.405563	680	420	2.27e-05	****
OTU_335	4.570588±28.285745	14.469048±42.594682	680	420	2.77e-05	****
OTU_12147	0.229412±0.878655	0.583333±1.589106	680	420	3.28e-05	****
OTU_82	130.6±479.998581	39.238095±244.457942	680	420	3.36e-05	****
OTU_29	77.477941±431.686953	229.657143±670.281394	680	420	3.76e-05	****
OTU_214	10.294118±61.294278	32.885714±101.553383	680	420	4.33e-05	****
OTU_126	113.741176±244.175854	60.021429±191.049674	680	420	5.15e-05	****
OTU_14265	0.038235±0.332363	0.233333±0.946206	680	420	5.42e-05	****
OTU_122	71.435294±233.935376	26.071429±137.560348	680	420	5.51e-05	****
OTU_132	44.936765±159.286407	15.328571±85.578958	680	420	6.72e-05	****
OTU_53	49.582353±244.099425	129.564286±364.433929	680	420	7.66e-05	****
OTU_509	4.483824±27.854446	13.966667±43.975952	680	420	8.48e-05	****
OTU_345	6.979412±48.105825	23.252381±76.828502	680	420	0.000109	***
OTU_475	44.929412±170.501325	15.028571±83.653018	680	420	0.000111	***
OTU_408	3.776471±13.838008	6.578571±10.082524	680	420	0.000114	***
OTU_40	62.176471±307.859934	157.280952±441.093723	680	420	0.000117	***
OTU_71	132.341176±359.665986	63.197619±238.20761	680	420	0.000134	***
OTU_14969	5.701471±25.653819	14.861905±44.678218	680	420	0.000142	***
OTU_892	3.592647±25.931374	11.616667±38.019882	680	420	0.000151	***
OTU_851	0.802941±7.061438	4.797619±20.753802	680	420	0.000157	***
OTU_88	86.255882±241.457709	41.161905±156.219744	680	420	0.000179	***
OTU_142	81.814706±252.961891	35.547619±155.721832	680	420	0.000183	***
OTU_3319	0.744118±7.117515	4.707143±20.813926	680	420	0.000185	***
OTU_403	4.288235±29.439874	15.371429±56.117207	680	420	0.000201	***
OTU_633	3.376471±28.691227	13.6±51.281171	680	420	0.000202	***
OTU_1781	1.158824±10.821544	7.147619±31.662859	680	420	0.000203	***
OTU_156	29.651471±139.36884	74.809524±222.208973	680	420	0.000204	***
OTU_10528	0.248529±1.033317	0.583333±1.648087	680	420	0.000205	***
OTU_123	111.239706±258.309156	173.047619±277.835106	680	420	0.000247	***
OTU_6681	10.720588±71.354566	0.564286±7.098903	680	420	0.000249	***
OTU_255	6.635294±39.620764	21.328571±75.56929	680	420	0.000252	***
OTU_14223	0.220588±0.921764	0.509524±1.436784	680	420	0.000253	***
OTU_1213	0.845588±13.535356	5.902381±26.155173	680	420	0.000265	***
OTU_185	55.816176±193.042762	20.907143±123.813465	680	420	0.000271	***
OTU_154	13.101471±73.726917	34.095238±102.838825	680	420	0.000288	***
OTU_137	83.373529±250.169548	39.87619±152.074686	680	420	0.00035	***
OTU_2561	32.402941±136.474383	10.771429±61.744026	680	420	0.000357	***
OTU_64	38.064706±206.254769	91.892857±262.622655	680	420	0.000374	***
OTU_238	70.595588±247.095164	29.033333±138.813482	680	420	0.000375	***
OTU_77	43.994118±113.444724	24.414286±68.847552	680	420	0.000384	***
OTU_272	50.322059±228.132705	16.533333±78.187012	680	420	0.00042	***
OTU_1930	7.588235±37.209765	18.37619±55.133177	680	420	0.000424	***
OTU_95	97.383824±235.513624	161.930952±325.439439	680	420	0.000438	***
OTU_19765	0.463235±5.397469	1.909524±7.239932	680	420	0.000439	***
OTU_726	1.292647±11.140339	5.116667±20.442555	680	420	0.000459	***
OTU_78	85.591176±227.90526	147.285714±312.579971	680	420	0.000478	***
OTU_15662	0.327941±2.122143	1.816667±8.510682	680	420	0.000479	***
OTU_845	15.632353±76.20239	4.945238±18.874902	680	420	0.000513	***
OTU_17275	0.014706±0.132123	0.064286±0.27316	680	420	0.000548	***
OTU_5009	11.345588±75.112422	1.07381±15.304601	680	420	0.000587	***
OTU_20146	0.011765±0.143108	0.142857±0.768454	680	420	0.000595	***
OTU_119	31.014706±156.966427	7.630952±64.797791	680	420	0.000608	***
OTU_734	1.472059±13.95382	9.392857±45.847682	680	420	0.000626	***
OTU_2322	22.657353±128.470034	4.433333±41.27685	680	420	0.000645	***
OTU_15927	0.023529±0.215809	0.183333±0.938291	680	420	0.000649	***
OTU_1563	0.336765±4.509502	4.971429±27.465216	680	420	0.000662	***
OTU_5655	36.679412±136.667416	14.640476±77.707067	680	420	0.000681	***
OTU_467	1.298529±13.387088	6.828571±31.541073	680	420	0.000704	***
OTU_299	24.351471±123.616211	49.242857±114.886259	680	420	0.000727	***
OTU_397	35.832353±153.547635	13.15±67.915671	680	420	0.000817	***
OTU_4298	0.525±2.381685	1.130952±3.239743	680	420	0.00095	***
OTU_2680	20.669118±112.875618	4.871429±41.04573	680	420	0.000961	***
OTU_188	12.227941±66.695555	28.064286±82.866734	680	420	0.000978	***
OTU_5312	44.739706±77.224659	33.204762±38.125793	680	420	0.00101	**
OTU_20843	0.017647±0.142502	0.061905±0.250967	680	420	0.00102	**
OTU_460	4.269118±23.628935	1.085714±7.121669	680	420	0.00108	**
OTU_16932	0.830882±5.124884	2.116667±6.958672	680	420	0.0011	**
OTU_48	59.880882±221.051535	111.645238±273.857741	680	420	0.00112	**
OTU_15671	0.035294±0.252099	0.128571±0.550671	680	420	0.00116	**
OTU_9015	0.136765±0.744425	0.369048±1.341283	680	420	0.00121	**
OTU_46	49.764706±265.528368	111.021429±327.75582	680	420	0.00129	**
OTU_580	8.219118±57.802242	1.004762±6.04991	680	420	0.00131	**
OTU_63	105.901471±265.531341	57.359524±227.777991	680	420	0.00132	**
OTU_16079	0.082353±0.382589	0.342857±1.628086	680	420	0.00135	**
OTU_1730	0.1±1.487899	3.245238±20.039206	680	420	0.00142	**
OTU_149	75.842647±218.304479	39.366667±159.76359	680	420	0.00147	**
OTU_505	4.558824±38.508681	15.307143±62.259856	680	420	0.00154	**
OTU_760	2.414706±19.793449	10.880952±52.289036	680	420	0.00156	**
OTU_117	48.957353±233.339929	17.242857±93.164843	680	420	0.00163	**
OTU_21509	0.005882±0.093818	0.05±0.276139	680	420	0.00166	**
OTU_1594	7.085294±57.055034	0.178571±1.288472	680	420	0.00167	**
OTU_14646	10.680882±50.81538	20.82619±52.504172	680	420	0.00168	**
OTU_143	40.582353±240.017947	10.492857±52.411648	680	420	0.0017	**
OTU_5575	12.686765±97.05875	0.883333±11.068164	680	420	0.00177	**
OTU_687	2.057353±17.595804	11.32619±58.803388	680	420	0.00177	**
OTU_1827	0.251471±3.374076	4.252381±25.994182	680	420	0.00182	**
OTU_513	13.998529±57.370883	29.802381±93.260466	680	420	0.00185	**
OTU_17863	0.085294±0.345501	0.17619±0.53284	680	420	0.00192	**
OTU_566	3.423529±25.363746	0.37619±2.441957	680	420	0.00195	**
OTU_17674	0.026471±0.291064	0.147619±0.764436	680	420	0.00197	**
OTU_19307	0.020588±0.259465	0.102381±0.499636	680	420	0.00199	**
OTU_183	69.795588±195.588077	36.535714±158.155964	680	420	0.00205	**
OTU_41	361.644118±615.673536	266.152381±408.969857	680	420	0.00206	**
OTU_493	19.301471±99.070728	5.861905±44.208715	680	420	0.00215	**
OTU_3366	0.932353±7.196474	3.7±17.522451	680	420	0.00218	**
OTU_91	68.245588±239.672205	31.328571±161.683968	680	420	0.00236	**
OTU_210	62.263235±395.980147	14.021429±90.703993	680	420	0.00236	**
OTU_20482	2.514706±29.429476	11.12619±53.073199	680	420	0.00241	**
OTU_202	74.695588±244.859709	38.011905±155.828059	680	420	0.00245	**
OTU_268	23.442647±112.719416	8.102381±53.598494	680	420	0.00245	**
OTU_782	7.791176±62.074784	0.45±8.296123	680	420	0.00245	**
OTU_2285	0.557353±6.748563	2.133333±9.216895	680	420	0.00248	**
OTU_17230	0.105882±0.764045	0.338095±1.445915	680	420	0.00248	**
OTU_218	19.55±69.567338	10.154762±33.103762	680	420	0.00265	**
OTU_478	33.779412±123.445246	15.588095±77.365446	680	420	0.00272	**
OTU_19343	0.007353±0.101268	0.052381±0.29655	680	420	0.00279	**
OTU_1691	0.111765±1.247977	3.045238±19.972424	680	420	0.0028	**
OTU_10828	0.292647±2.231375	1.657143±9.141506	680	420	0.00281	**
OTU_2738	16.730882±99.360249	3.554762±45.379486	680	420	0.00286	**
OTU_21454	0.022059±0.212528	0.109524±0.575892	680	420	0.00294	**
OTU_3292	0.863235±5.692447	1.714286±3.775854	680	420	0.00295	**
OTU_17282	0.023529±0.186525	0.085714±0.405553	680	420	0.00326	**
OTU_873	16.035294±88.827257	4.514286±39.286261	680	420	0.00328	**
OTU_259	22.120588±120.225145	7.202381±43.934693	680	420	0.00343	**
OTU_15467	0.023529±0.170002	0.088095±0.430741	680	420	0.0035	**
OTU_100	47.492647±186.84162	22.202381±99.587165	680	420	0.00356	**
OTU_700	24.269118±123.069791	8.869048±48.606054	680	420	0.00363	**
OTU_2125	5.675±49.126856	0.169048±2.019592	680	420	0.00363	**
OTU_3883	1.294118±16.214921	5.452381±26.256494	680	420	0.00363	**
OTU_2189	0.501471±6.006869	4.171429±25.34034	680	420	0.0037	**
OTU_376	9.292647±95.66797	25.530952±86.436349	680	420	0.00376	**
OTU_551	1.998529±15.026682	5.842857±24.441037	680	420	0.00384	**
OTU_56	140.694118±367.836321	210.77619±402.615361	680	420	0.00386	**
OTU_17867	0.054412±0.374022	0.12619±0.41543	680	420	0.00395	**
OTU_365	4.580882±31.900655	13.547619±58.388789	680	420	0.00397	**
OTU_1096	10.275±82.493018	1.07381±8.389776	680	420	0.00404	**
OTU_330	9.489706±52.843224	19.971429±62.117558	680	420	0.00415	**
OTU_701	10.522059±87.554584	0.821429±11.142557	680	420	0.00447	**
OTU_464	15.683824±129.706926	1.278571±18.100252	680	420	0.00448	**
OTU_690	8.877941±78.957893	0.254762±3.534265	680	420	0.0046	**
OTU_1301	6.897059±62.521452	0.080952±0.461521	680	420	0.00461	**
OTU_302	16.861765±105.606956	4.6±31.583008	680	420	0.00477	**
OTU_11545	0.123529±1.061873	0.345238±1.372193	680	420	0.0048	**
OTU_954	0.135294±1.340187	6.02619±42.583926	680	420	0.00482	**
OTU_3632	5.014706±39.410304	13.804762±55.781067	680	420	0.00489	**
OTU_2737	1.144118±11.943897	4.895238±25.530617	680	420	0.00489	**
OTU_7545	3.382353±31.035838	0.021429±0.262206	680	420	0.00489	**
OTU_656	13.329412±80.573224	3.985714±24.643516	680	420	0.00494	**
OTU_250	24.536765±145.808624	6.928571±58.137313	680	420	0.00508	**
OTU_4545	0.685294±9.00864	4.290476±25.332847	680	420	0.00517	**
OTU_20115	0.038235±0.220476	0.009524±0.119285	680	420	0.00525	**
OTU_20512	0.170588±1.436025	0.659524±3.396724	680	420	0.00531	**
OTU_291	43.55±168.049226	21.707143±91.320007	680	420	0.0054	**
OTU_877	1.582353±12.003766	4.061905±15.577383	680	420	0.0054	**
OTU_325	29.114706±123.357802	12.857143±70.753419	680	420	0.0056	**
OTU_11574	0.052941±0.680135	0.354762±2.160693	680	420	0.00567	**
OTU_741	11.204412±67.449022	21.742857±57.11284	680	420	0.00568	**
OTU_809	3.975±25.163752	14.82381±77.605774	680	420	0.00572	**
OTU_349	17.348529±146.369901	1.578571±20.182012	680	420	0.0058	**
OTU_328	44.367647±156.746205	21.666667±114.863843	680	420	0.00584	**
OTU_1922	8.326471±60.825731	1.72619±10.890813	680	420	0.00594	**
OTU_1617	21.460294±118.489095	6.878571±55.958918	680	420	0.00605	**
OTU_387	22.973529±134.487548	8.066667±34.734524	680	420	0.00617	**
OTU_19706	0.014706±0.152799	0.083333±0.498406	680	420	0.00631	**
OTU_2039	63.414706±122.981991	44.269048±106.581942	680	420	0.0065	**
OTU_554	8.847059±46.245616	19.388095±70.399334	680	420	0.00657	**
OTU_20861	0.013235±0.19897	0.07381±0.427882	680	420	0.00664	**
OTU_1015	10.904412±99.013684	0.5±8.931321	680	420	0.00665	**
OTU_422	13.670588±117.265658	1.12381±21.424094	680	420	0.00673	**
OTU_17611	0.063235±0.406647	0.178571±0.808084	680	420	0.00673	**
OTU_715	14.505882±116.108628	2.178571±17.808019	680	420	0.00674	**
OTU_18653	0.033824±0.230968	0.080952±0.306055	680	420	0.0068	**
OTU_525	5.183824±26.334039	14.02619±63.433402	680	420	0.00683	**
OTU_60	91.426471±248.501904	54.292857±202.064943	680	420	0.00688	**
OTU_301	6.964706±57.631289	26.07619±137.100868	680	420	0.0069	**
OTU_956	11.866176±80.230291	2.795238±27.212958	680	420	0.00692	**
OTU_2411	0.05±0.987626	2.854762±21.164553	680	420	0.00692	**
OTU_1395	18.379412±99.659746	6.540476±44.554445	680	420	0.00721	**
OTU_2600	0.044118±0.448654	2.738095±20.448269	680	420	0.00722	**
OTU_19809	0.664706±5.874178	2.6±13.987447	680	420	0.00732	**
OTU_14288	0.05±0.671643	0.230952±1.272621	680	420	0.00732	**
OTU_3919	0.251471±2.627037	3.842857±27.235192	680	420	0.00733	**
OTU_324	11.836765±70.804808	24.42619±78.396926	680	420	0.00743	**
OTU_481	10.208824±98.402605	0.078571±0.332802	680	420	0.00744	**
OTU_139	25.938235±123.459553	46.595238±125.051123	680	420	0.00762	**
OTU_57	52.532353±126.224111	35.195238±88.58417	680	420	0.00766	**
OTU_470	7.332353±70.939383	0.061905±0.260303	680	420	0.00771	**
OTU_571	81.013235±239.0938	47.597619±175.116211	680	420	0.00779	**
OTU_908	2.430882±22.683672	7.395238±33.710773	680	420	0.00782	**
OTU_170	72.575±225.328123	39.416667±183.881954	680	420	0.00789	**
OTU_1498	3.398529±31.366873	0.178571±2.933474	680	420	0.00804	**
OTU_112	40.426471±150.483523	64.559524±143.994792	680	420	0.00809	**
OTU_331	28.436765±97.148515	15.554762±63.836563	680	420	0.0081	**
OTU_17	317.660294±764.72219	449.061905±821.591111	680	420	0.00831	**
OTU_55	163.830882±356.900397	110.683333±301.794375	680	420	0.00833	**
OTU_337	10.585294±62.542817	2.761905±35.606983	680	420	0.00837	**
OTU_2218	2.569118±23.911125	7.659524±34.736111	680	420	0.00845	**
OTU_2676	0.755882±10.541417	5.557143±36.271044	680	420	0.00845	**
OTU_1554	0.447059±5.164752	4.854762±33.906658	680	420	0.00846	**
OTU_224	25.325±124.15404	10.828571±56.298761	680	420	0.00848	**
OTU_1277	0.160294±1.099958	3.183333±23.426668	680	420	0.00853	**
OTU_4297	2.877941±23.597785	9.266667±46.059579	680	420	0.0086	**
OTU_336	2.980882±20.524878	15.361905±94.885699	680	420	0.00868	**
OTU_127	37.269118±143.713509	18.37381±95.150858	680	420	0.00886	**
OTU_524	22.808824±153.84594	5.516667±60.322144	680	420	0.00886	**
OTU_327	27.502941±109.986905	13.152381±71.791568	680	420	0.00898	**
OTU_678	3.664706±25.842606	12.119048±63.099082	680	420	0.00922	**
OTU_19673	0.026471±0.193881	0.066667±0.276931	680	420	0.00936	**
OTU_20735	0.008824±0.195483	0.083333±0.565692	680	420	0.00947	**
OTU_113	112.717647±306.514415	71.314286±220.71667	680	420	0.00953	**
OTU_471	6.289706±63.493508	0.011905±0.128703	680	420	0.0101	*
OTU_1049	1.173529±11.334616	6.164286±38.820795	680	420	0.0105	*
OTU_19820	0.994118±9.85506	0.02619±0.311712	680	420	0.0107	*
OTU_19110	0.010294±0.148274	0.069048±0.455666	680	420	0.0108	*
OTU_145	52.576471±184.558431	28.685714±125.601603	680	420	0.0109	*
OTU_556	15.432353±114.702939	3.195238±39.766802	680	420	0.0111	*
OTU_545	5.776471±53.274928	0.519048±6.208941	680	420	0.0111	*
OTU_14512	3.730882±34.608642	0.342857±3.026781	680	420	0.0114	*
OTU_2923	1.408824±10.628715	4.357143±22.383745	680	420	0.0117	*
OTU_20302	0.019118±0.250923	0.114286±0.748131	680	420	0.012	*
OTU_17868	0.116176±0.466589	0.245238±0.98405	680	420	0.0121	*
OTU_315	44.539706±163.262174	22.988095±122.671505	680	420	0.013	*
OTU_2126	1.104412±10.735101	3.72619±19.852169	680	420	0.013	*
OTU_10775	0.269118±1.13827	0.445238±1.14752	680	420	0.0133	*
OTU_466	52.547059±172.113795	30.447619±122.972549	680	420	0.0134	*
OTU_14375	0.035294±0.274473	0.919048±7.313839	680	420	0.0137	*
OTU_21476	0.033824±0.356348	0.102381±0.494836	680	420	0.0137	*
OTU_14721	0.092647±0.648055	0.295238±1.60056	680	420	0.0138	*
OTU_62	73.75±264.400073	37.364286±220.239094	680	420	0.014	*
OTU_1064	1.294118±14.452256	7.114286±47.02131	680	420	0.014	*
OTU_588	8.260294±87.240015	0.02381±0.396169	680	420	0.0141	*
OTU_791	1.695588±18.038659	5.211905±25.60859	680	420	0.0141	*
OTU_610	3.5±27.024399	8.8±38.757591	680	420	0.0142	*
OTU_1141	0.932353±14.124884	5.771429±38.753922	680	420	0.0142	*
OTU_2728	4.073529±37.396973	0.542857±1.616021	680	420	0.0142	*
OTU_72	43.405882±99.104414	30.619048±73.419139	680	420	0.0145	*
OTU_527	10.916176±65.806923	3.642857±32.203649	680	420	0.0146	*
OTU_2202	4.797059±51.029288	0.016667±0.145607	680	420	0.0148	*
OTU_1346	7.644118±69.198737	1.111905±7.109398	680	420	0.0149	*
OTU_303	9.220588±67.717238	23.680952±109.287225	680	420	0.0151	*
OTU_12267	0.072059±0.800836	0.295238±1.767777	680	420	0.0151	*
OTU_563	10.85±80.425019	2.380952±33.095402	680	420	0.0152	*
OTU_1334	2.591176±22.179425	6.911905±31.928984	680	420	0.0152	*
OTU_1453	0.261765±1.907047	3.142857±24.1864	680	420	0.0152	*
OTU_988	6.285294±67.089467	0.042857±0.273004	680	420	0.0155	*
OTU_2071	4.501471±30.674979	10.02381±40.112008	680	420	0.0158	*
OTU_2273	0.008824±0.093587	2.838095±23.927346	680	420	0.0158	*
OTU_3131	6.308824±41.094115	2.021429±16.774142	680	420	0.0159	*
OTU_213	31.486765±150.882958	14.459524±83.285751	680	420	0.0162	*
OTU_463	3.957353±31.327661	11.066667±55.149182	680	420	0.0162	*
OTU_518	5.435294±48.389758	0.802381±11.30153	680	420	0.0169	*
OTU_8448	0.141176±1.744525	2.22381±17.790813	680	420	0.0172	*
OTU_2948	0.779412±8.392516	4.497619±31.294696	680	420	0.0176	*
OTU_390	8.366176±39.92382	18.430952±80.915038	680	420	0.0178	*
OTU_1412	5.775±56.275471	0.588095±7.453234	680	420	0.018	*
OTU_668	10.876471±79.608298	2.790476±31.412931	680	420	0.0181	*
OTU_305	16.911765±108.41022	33.002381±110.604878	680	420	0.0184	*
OTU_11409	2.214706±22.279542	0.190476±1.165087	680	420	0.0184	*
OTU_1701	3.889706±29.76003	1.045238±8.018496	680	420	0.0186	*
OTU_476	30.276471±138.255862	15.002381±77.025412	680	420	0.0189	*
OTU_248	20.729412±127.051056	7.388095±59.768322	680	420	0.019	*
OTU_104	69.657353±194.568512	98.928571±204.648146	680	420	0.0191	*
OTU_455	4.613235±19.865352	2.457143±10.574684	680	420	0.0193	*
OTU_352	12.932353±90.356412	3.759524±37.495925	680	420	0.0194	*
OTU_18679	0.166176±1.766245	0.007143±0.084313	680	420	0.0194	*
OTU_756	11.433824±71.396763	3.804762±36.319715	680	420	0.0195	*
OTU_106	42.785294±198.730947	19.945238±125.461741	680	420	0.0196	*
OTU_17859	0.017647±0.235908	0.12619±0.932459	680	420	0.0197	*
OTU_260	18.097059±147.33217	4.269048±36.550635	680	420	0.0198	*
OTU_79	36.251471±100.821427	24.283333±69.200399	680	420	0.0199	*
OTU_282	36.788235±145.763772	18.211905±116.302217	680	420	0.0199	*
OTU_7023	0.041176±0.381546	2.197619±18.908055	680	420	0.0199	*
OTU_304	46.725±189.554223	23.242857±143.085595	680	420	0.02	*
OTU_521	6.198529±68.929754	0.035714±0.198228	680	420	0.02	*
OTU_192	12.442647±65.051082	34.966667±191.334739	680	420	0.0202	*
OTU_3568	1.644118±22.926208	6.45±38.281209	680	420	0.0202	*
OTU_1382	0.441176±6.408716	2.902381±21.110291	680	420	0.0205	*
OTU_12274	0.194118±1.588052	0.480952±2.20265	680	420	0.0205	*
OTU_630	5.1±48.15603	0.616667±11.661626	680	420	0.0206	*
OTU_276	18.686765±106.808476	7.428571±54.035365	680	420	0.021	*
OTU_1039	3.661765±38.375637	0.247619±2.803955	680	420	0.0212	*
OTU_8281	0.417647±4.47763	2.021429±13.793292	680	420	0.0214	*
OTU_7742	11.635294±84.665186	3.385714±31.059398	680	420	0.0215	*
OTU_11051	0.182353±2.235537	1.278571±9.577271	680	420	0.0215	*
OTU_1809	0.067647±1.305301	4.507143±39.450672	680	420	0.0216	*
OTU_5057	0.730882±10.24643	2.547619±14.073117	680	420	0.022	*
OTU_2242	0.148529±2.705473	3.257143±27.68163	680	420	0.0222	*
OTU_16760	0.172059±2.617171	1.283333±9.711505	680	420	0.0222	*
OTU_1094	5.423529±54.438113	0.528571±9.564834	680	420	0.0224	*
OTU_9042	0.011765±0.107905	1.790476±15.899412	680	420	0.0224	*
OTU_169	40.772059±164.371905	21.847619±110.747086	680	420	0.0228	*
OTU_12258	0.138235±1.506493	1.380952±11.07913	680	420	0.0228	*
OTU_426	18.204412±107.382903	6.52619±62.72691	680	420	0.023	*
OTU_12596	0.076471±1.190304	0.816667±6.583933	680	420	0.023	*
OTU_2498	1.017647±9.748818	3.890476±24.674151	680	420	0.0231	*
OTU_195	43.438235±168.428601	23.240476±124.948856	680	420	0.0232	*
OTU_18931	1.201471±7.432702	4.695238±30.960402	680	420	0.0235	*
OTU_11439	0.139706±2.289673	0.87619±6.393531	680	420	0.0235	*
OTU_11538	24.136765±106.782964	12.195238±67.949089	680	420	0.0236	*
OTU_4433	3.344118±34.118512	0.32381±5.361839	680	420	0.0239	*
OTU_20799	0.041176±0.256999	0.083333±0.324362	680	420	0.024	*
OTU_18145	0.461765±6.752843	3.495238±26.968778	680	420	0.0242	*
OTU_473	14.685294±118.974203	3.42381±41.521842	680	420	0.0243	*
OTU_16213	0.1±1.050422	0.628571±4.724399	680	420	0.0244	*
OTU_1667	4.048529±46.658086	0.014286±0.118808	680	420	0.0245	*
OTU_825	5.966176±59.332023	0.652381±12.881621	680	420	0.0247	*
OTU_3579	0.002941±0.054193	3.283333±29.824278	680	420	0.0247	*
OTU_13023	0.005882±0.108385	0.164286±1.439027	680	420	0.0248	*
OTU_13210	0.054412±0.75689	0.211905±1.321874	680	420	0.0263	*
OTU_8609	0.092647±2.073454	0.945238±7.693059	680	420	0.0268	*
OTU_1442	9.261765±38.49831	5.580952±15.590696	680	420	0.0269	*
OTU_789	5.048529±58.194729	0.1±1.569245	680	420	0.027	*
OTU_198	66.797059±249.546404	38.754762±170.56938	680	420	0.0272	*
OTU_1488	4.235294±43.848688	0.47619±4.886971	680	420	0.0272	*
OTU_2146	6.082353±61.0544	0.85±7.642918	680	420	0.0276	*
OTU_863	0.238235±4.218168	3.940476±34.210269	680	420	0.0278	*
OTU_16526	0.004412±0.066323	0.402381±3.695123	680	420	0.0279	*
OTU_20823	0.025±0.267468	0.152381±1.16456	680	420	0.0279	*
OTU_4276	2.782353±29.203259	0.269048±4.564206	680	420	0.028	*
OTU_191	31.029412±165.124211	13.604762±98.033996	680	420	0.0283	*
OTU_19726	0.020588±0.21611	0.061905±0.346791	680	420	0.0287	*
OTU_778	8.145588±85.33131	0.916667±8.577609	680	420	0.0288	*
OTU_14392	0.079412±0.443762	0.188095±0.955003	680	420	0.0289	*
OTU_15449	0.032353±0.240545	0.07619±0.364151	680	420	0.0289	*
OTU_270	19.097059±129.651803	6.285714±63.567072	680	420	0.029	*
OTU_128	44.579412±176.422114	24.142857±132.507553	680	420	0.0292	*
OTU_4205	4.229412±40.634225	0.666667±10.08784	680	420	0.0295	*
OTU_404	27.495588±120.448866	13.42619±92.734058	680	420	0.0298	*
OTU_8585	0.038235±0.629428	1.107143±10.047641	680	420	0.03	*
OTU_13786	1.980882±31.835243	5.957143±28.035318	680	420	0.0304	*
OTU_3513	3.058824±36.681683	0.009524±0.09724	680	420	0.0305	*
OTU_14718	0.073529±0.321822	0.319048±2.303493	680	420	0.0305	*
OTU_446	13.864706±96.356646	4.745238±41.468386	680	420	0.0306	*
OTU_311	37.160294±161.866086	19.330952±111.326639	680	420	0.0309	*
OTU_18867	0.041176±0.720872	0.211905±1.515347	680	420	0.031	*
OTU_18358	0.107353±1.113026	0.014286±0.118808	680	420	0.0311	*
OTU_983	5.741176±68.98123	0.033333±0.192542	680	420	0.0313	*
OTU_11465	0.392647±3.011554	0.890476±4.105693	680	420	0.0317	*
OTU_223	67.258824±211.315755	98.454762±246.601609	680	420	0.0318	*
OTU_6540	3.154412±37.803709	0.035714±0.231547	680	420	0.0318	*
OTU_21271	0.063235±0.5565	0.147619±0.674895	680	420	0.0318	*
OTU_15240	0.042647±0.74589	0.304762±2.428446	680	420	0.032	*
OTU_18702	0.017647±0.161857	0.054762±0.330403	680	420	0.0321	*
OTU_433	26.635294±129.607141	12.364286±90.821355	680	420	0.0323	*
OTU_3526	1.652941±16.978983	5.821429±37.505246	680	420	0.0323	*
OTU_4581	1.132353±12.655052	0.085714±1.104249	680	420	0.0324	*
OTU_494	6.958824±84.483485	0.033333±0.226698	680	420	0.0329	*
OTU_14395	3.972059±12.766307	7.45±31.791833	680	420	0.033	*
OTU_2263	0.460294±4.817269	2.459524±18.777831	680	420	0.033	*
OTU_21167	7.727941±68.310483	15.402381±50.548991	680	420	0.0332	*
OTU_7336	0.025±0.272919	2.507143±23.817874	680	420	0.0333	*
OTU_1530	1.513235±19.132969	5.014286±30.13058	680	420	0.0335	*
OTU_8029	1.25±13.247252	4.933333±33.864116	680	420	0.0336	*
OTU_10487	0.001471±0.038348	0.935714±8.981719	680	420	0.0336	*
OTU_18805	0.085294±0.811418	0.604762±4.953818	680	420	0.0336	*
OTU_378	13.354412±133.765449	2.361905±13.040875	680	420	0.0338	*
OTU_1871	0.136765±1.445261	5.040476±47.173329	680	420	0.0338	*
OTU_9434	0.130882±1.702182	1.542857±13.53068	680	420	0.0339	*
OTU_3219	4.479412±52.336902	0.204762±3.661836	680	420	0.0342	*
OTU_1292	22.573529±124.264625	8.845238±90.676231	680	420	0.035	*
OTU_7161	9.739706±25.702184	12.402381±16.17454	680	420	0.0352	*
OTU_9744	0.064706±0.968695	1.209524±11.083924	680	420	0.0353	*
OTU_3147	0.044118±0.25651	2.957143±28.301616	680	420	0.0355	*
OTU_6888	0.670588±7.648598	0.047619±0.78629	680	420	0.0356	*
OTU_1352	0.717647±6.888742	8.407143±74.595446	680	420	0.0357	*
OTU_12422	0.042647±0.379449	0.847619±7.835762	680	420	0.036	*
OTU_3492	2.742647±28.423164	0.428571±3.311532	680	420	0.0361	*
OTU_4930	1.786765±18.793666	0.216667±4.197193	680	420	0.0364	*
OTU_543	2.917647±27.385197	6.864286±32.125918	680	420	0.0368	*
OTU_620	14.001471±106.262374	3.904762±53.524651	680	420	0.0372	*
OTU_21262	0.051471±0.408306	0.138095±0.78772	680	420	0.0373	*
OTU_12046	0.063235±1.202771	0.864286±7.808762	680	420	0.0375	*
OTU_2328	3.417647±42.491884	0.02381±0.167545	680	420	0.0376	*
OTU_4380	1.886765±23.522943	0.007143±0.084313	680	420	0.0376	*
OTU_230	23.573529±113.672593	11.62619±76.590819	680	420	0.0377	*
OTU_5213	0.002941±0.054193	1.42381±13.976332	680	420	0.0378	*
OTU_13444	0.627941±5.838634	0.15±1.047272	680	420	0.0378	*
OTU_13389	0.380882±4.408846	2.285714±18.435834	680	420	0.038	*
OTU_279	57.498529±220.985722	35.488095±130.534197	680	420	0.0381	*
OTU_152	33.985294±156.904143	17.857143±100.68367	680	420	0.0381	*
OTU_20542	0.054412±0.685412	0.65±5.844351	680	420	0.0382	*
OTU_17631	2.697059±30.525578	0.242857±3.386492	680	420	0.0383	*
OTU_7983	0.066176±1.576719	0.840476±7.554466	680	420	0.0388	*
OTU_1721	3.610294±45.025434	0.038095±0.236272	680	420	0.0389	*
OTU_4660	0.186765±3.022566	1.838095±16.192973	680	420	0.0392	*
OTU_3587	2.816176±35.459035	0.009524±0.09724	680	420	0.0394	*
OTU_850	8.527941±75.248939	2.019048±26.368232	680	420	0.0397	*
OTU_343	28.742647±128.178654	15.17619±90.444473	680	420	0.0402	*
OTU_4326	0.010294±0.101011	2.32381±23.047112	680	420	0.0403	*
OTU_15589	2.838235±36.871153	8.709524±50.942022	680	420	0.0404	*
OTU_13605	0.902941±9.351553	2.959524±19.171149	680	420	0.0406	*
OTU_338	14.836765±91.146784	25.964286±85.633571	680	420	0.0414	*
OTU_199	28.582353±144.603747	14.252381±88.36169	680	420	0.0416	*
OTU_7672	1.558824±18.48335	0.109524±0.776999	680	420	0.0416	*
OTU_15601	1.335294±11.732635	3.090476±15.043022	680	420	0.0418	*
OTU_4819	0.532353±5.83263	1.62619±9.996218	680	420	0.0419	*
OTU_1151	2.829412±33.096641	6.261905±22.809954	680	420	0.0423	*
OTU_3138	2.366176±30.080643	0.019048±0.153306	680	420	0.0423	*
OTU_220	29.113235±161.366752	49.288095±159.022177	680	420	0.0424	*
OTU_10512	0.198529±2.209298	0.02381±0.292148	680	420	0.0424	*
OTU_20758	0.017647±0.194884	0.057143±0.36763	680	420	0.0426	*
OTU_2055	2.527941±32.314258	0.011905±0.108587	680	420	0.0427	*
OTU_2707	1.225±14.15913	4.035714±26.159619	680	420	0.0432	*
OTU_3413	1.658824±21.233496	6.347619±44.418794	680	420	0.0433	*
OTU_2975	0.323529±6.074504	1.892857±15.1538	680	420	0.0435	*
OTU_1845	0±0	2.411905±24.413685	680	420	0.0435	*
OTU_962	11.776471±87.121756	4.121429±37.004509	680	420	0.0441	*
OTU_274	8.367647±37.734326	3.985714±33.253992	680	420	0.0441	*
OTU_4100	5.597059±57.503456	0.892857±15.644482	680	420	0.0441	*
OTU_19204	4.557353±58.470991	0.035714±0.333006	680	420	0.0441	*
OTU_1384	4.022059±51.376898	0.047619±0.213213	680	420	0.0441	*
OTU_405	13.15±79.499027	6.161905±33.930893	680	420	0.0442	*
OTU_450	9.247059±66.958459	3.652381±21.842419	680	420	0.0445	*
OTU_1684	4.623529±59.580759	0.02619±0.17418	680	420	0.0446	*
OTU_13159	0.001471±0.038348	0.319048±3.231427	680	420	0.0446	*
OTU_757	10.736765±62.516518	22.866667±113.453433	680	420	0.0448	*
OTU_549	7.255882±62.502188	2.178571±16.408392	680	420	0.0448	*
OTU_858	4.647059±41.285373	1.214286±13.162534	680	420	0.0448	*
OTU_2531	2.341176±29.684171	0.054762±0.845796	680	420	0.0451	*
OTU_20325	0±0	0.066667±0.68068	680	420	0.0454	*
OTU_2185	0.005882±0.076527	2.12619±21.665735	680	420	0.0455	*
OTU_323	23.652941±142.031278	11.497619±55.239574	680	420	0.0458	*
OTU_292	7.117647±49.80147	18±104.3276	680	420	0.0458	*
OTU_7036	1.054412±13.505085	0.019048±0.181794	680	420	0.046	*
OTU_19859	11.654412±60.633229	21.219048±85.765316	680	420	0.0461	*
OTU_344	34.755882±149.097084	19.230952±108.437532	680	420	0.0465	*
OTU_16398	0.001471±0.038348	0.42619±4.361557	680	420	0.0466	*
OTU_1197	2.298529±29.123636	6.219048±33.206875	680	420	0.0467	*
OTU_207	40.039706±134.799234	57.459524±144.788796	680	420	0.0469	*
OTU_14339	0.022059±0.575224	0.647619±6.415198	680	420	0.0469	*
OTU_1248	5.894118±62.412028	0.978571±12.894543	680	420	0.0474	*
OTU_12277	1.110294±14.056834	0.040476±0.286164	680	420	0.0477	*
OTU_203	27.351471±122.297008	42.007143±117.233107	680	420	0.0479	*
OTU_244	24.127941±126.148998	11.761905±81.056452	680	420	0.0481	*
OTU_6269	0.032353±0.358544	1.709524±17.356473	680	420	0.0483	*
OTU_201	44.560294±173.837301	64.521429±156.330496	680	420	0.0491	*
OTU_3453	2.936765±37.444633	0.107143±0.56166	680	420	0.0492	*
OTU_226	10.888235±72.758902	20.55±82.804107	680	420	0.0494	*
OTU_2288	6.897059±90.397672	0.07381±0.340966	680	420	0.0494	*
OTU_2828	2.238235±29.188166	0.040476±0.339563	680	420	0.05	*
OTU_2553	4.679412±61.755446	0.045238±0.268206	680	420	0.0508	ns
OTU_1517	0.826471±8.873644	2.054762±10.823794	680	420	0.0509	ns
OTU_4006	0.061765±1.302205	2.380952±24.264014	680	420	0.051	ns
OTU_11627	0.110294±0.619668	0.183333±0.592078	680	420	0.0512	ns
OTU_9913	4.322059±57.41509	0.02381±0.167545	680	420	0.0513	ns
OTU_8744	0.027941±0.19744	1.142857±11.69087	680	420	0.0513	ns
OTU_4860	7.247059±55.068554	2.27381±29.599293	680	420	0.0522	ns
OTU_14133	0±0	0.564286±5.94069	680	420	0.0522	ns
OTU_7595	0.182353±1.811999	1.595238±14.817038	680	420	0.0524	ns
OTU_15838	0.267647±2.938568	0.040476±0.648685	680	420	0.0526	ns
OTU_4769	2.132353±27.027453	0.114286±1.672831	680	420	0.0527	ns
OTU_6923	1.195588±15.255651	0.059524±0.730371	680	420	0.053	ns
OTU_1088	1.170588±15.144187	4.202381±29.792592	680	420	0.0533	ns
OTU_3029	0.116176±1.383589	2.195238±21.958846	680	420	0.0533	ns
OTU_4284	0.217647±2.747013	3.361905±33.198362	680	420	0.0534	ns
OTU_2811	0.608824±6.890042	2.066667±14.451642	680	420	0.0534	ns
OTU_2850	3.386765±44.436834	0.090476±1.363137	680	420	0.0537	ns
OTU_19285	0.025±0.256219	0.295238±2.855882	680	420	0.0537	ns
OTU_1583	3.242647±40.517037	0.216667±4.148578	680	420	0.0539	ns
OTU_1241	6.976471±51.584434	14.890476±73.612074	680	420	0.054	ns
OTU_1357	3.652941±39.515141	0.554762±10.881192	680	420	0.054	ns
OTU_190	30.426471±128.876454	17.209524±97.426106	680	420	0.0542	ns
OTU_589	6.060294±73.424869	0.621429±4.837899	680	420	0.0547	ns
OTU_16489	0.027941±0.344255	0.428571±4.254117	680	420	0.0548	ns
OTU_5450	0.258824±3.394192	0.880952±6.06686	680	420	0.0549	ns
OTU_4374	0.814706±12.431648	3.047619±21.718477	680	420	0.0551	ns
OTU_13740	0±0	0.278571±2.970984	680	420	0.0553	ns
OTU_2563	2.876471±37.979679	0.080952±1.322874	680	420	0.0556	ns
OTU_1685	2.483824±20.551019	5.87381±32.475594	680	420	0.0559	ns
OTU_13091	5.132353±47.520526	1.478571±11.608244	680	420	0.0559	ns
OTU_3237	2.335294±31.63478	0.014286±0.137435	680	420	0.0561	ns
OTU_9536	2.782353±23.992506	5.697619±24.921768	680	420	0.0562	ns
OTU_21575	0.002941±0.054193	0.095238±0.987017	680	420	0.0562	ns
OTU_20701	0.036765±0.339108	0.009524±0.119285	680	420	0.0562	ns
OTU_205	16.195588±150.991914	33.12381±137.677944	680	420	0.0566	ns
OTU_940	8.754412±87.982559	1.638095±32.546167	680	420	0.0567	ns
OTU_7199	1.735294±16.10726	0.485714±4.459554	680	420	0.0567	ns
OTU_9267	0.298529±3.951174	0.009524±0.09724	680	420	0.057	ns
OTU_483	17.664706±112.182024	7.009524±73.30731	680	420	0.0571	ns
OTU_2568	0.701471±6.781505	2.128571±14.384845	680	420	0.0571	ns
OTU_499	6.572059±67.740609	1.347619±18.194865	680	420	0.0574	ns
OTU_10163	0.042647±0.692654	1.011905±10.456746	680	420	0.0585	ns
OTU_19074	0.132353±1.822009	0±0	680	420	0.0586	ns
OTU_3164	0.089706±0.934944	1.392857±14.076519	680	420	0.0588	ns
OTU_19444	0.064706±0.600874	0.261905±2.081393	680	420	0.0589	ns
OTU_107	24.75±141.561685	63.388095±403.34649	680	420	0.059	ns
OTU_21078	0±0	0.183333±1.984957	680	420	0.0591	ns
OTU_8264	0.05±1.085654	1.480952±15.491999	680	420	0.0594	ns
OTU_16559	0.111765±1.733965	0.554762±4.608216	680	420	0.0594	ns
OTU_14229	0.120588±0.506383	0.069048±0.39386	680	420	0.0595	ns
OTU_1654	6.879412±66.601447	1.652381±22.257939	680	420	0.06	ns
OTU_20169	1.298529±17.742156	0.016667±0.145607	680	420	0.06	ns
OTU_623	7.922059±76.854058	1.954762±23.908943	680	420	0.0601	ns
OTU_17860	0.022059±0.267727	0.066667±0.43732	680	420	0.0601	ns
OTU_1104	4.829412±66.570815	0.028571±0.193308	680	420	0.0605	ns
OTU_12848	0.017647±0.216371	0.916667±9.787733	680	420	0.0605	ns
OTU_8899	2.166176±27.766017	0.15±2.737327	680	420	0.0607	ns
OTU_19254	0.166176±2.075959	0.940476±8.288577	680	420	0.061	ns
OTU_799	3.289706±45.465582	0.019048±0.153306	680	420	0.0611	ns
OTU_861	5±41.508095	10.152381±45.91016	680	420	0.0612	ns
OTU_15577	0.013235±0.279071	0.388095±4.091361	680	420	0.0615	ns
OTU_1143	1.172059±17.502487	8.964286±84.15698	680	420	0.0618	ns
OTU_17806	0.070588±0.919925	0.435714±3.930562	680	420	0.0618	ns
OTU_1142	4.982353±35.519826	8.795238±31.130121	680	420	0.0619	ns
OTU_16432	2.869118±39.061512	0.069048±0.445067	680	420	0.062	ns
OTU_10796	0.133824±2.897569	0.67381±5.467262	680	420	0.0622	ns
OTU_135	48.516176±216.018244	26.407143±173.714861	680	420	0.0624	ns
OTU_16045	0.902941±12.709719	4.52619±38.524973	680	420	0.0627	ns
OTU_25	204.579412±754.585056	127.22381±610.54381	680	420	0.0628	ns
OTU_9647	0.905882±12.573552	0.007143±0.146385	680	420	0.0628	ns
OTU_4155	0.354412±8.370963	2.033333±17.25158	680	420	0.0629	ns
OTU_19108	0.027941±0.19744	0.061905±0.339839	680	420	0.0629	ns
OTU_14959	0.001471±0.038348	0.385714±4.223899	680	420	0.063	ns
OTU_14280	0.008824±0.108185	0.319048±3.409676	680	420	0.063	ns
OTU_21160	0.002941±0.054193	0.245238±2.663167	680	420	0.063	ns
OTU_3893	2.361765±32.671278	0.030952±0.199029	680	420	0.0633	ns
OTU_19861	0.001471±0.038348	0.114286±1.242173	680	420	0.0635	ns
OTU_2847	12.154412±65.969543	18.695238±50.227192	680	420	0.0636	ns
OTU_1716	3.985294±55.24704	0.05±0.648019	680	420	0.0637	ns
OTU_437	17.413235±132.770306	6.82381±53.02242	680	420	0.064	ns
OTU_869	4.361765±57.146519	0.285714±3.468135	680	420	0.0641	ns
OTU_860	8.888235±81.083345	2.416667±32.798513	680	420	0.0645	ns
OTU_9519	0.670588±9.202693	0.016667±0.341565	680	420	0.0646	ns
OTU_81	69.980882±164.210849	93.47381±226.201437	680	420	0.0649	ns
OTU_138	20.742647±100.898277	34.759524±133.777919	680	420	0.0651	ns
OTU_21124	2.672059±34.080384	0.25±2.491393	680	420	0.0654	ns
OTU_8251	0.402941±7.142727	1.547619±11.414103	680	420	0.0656	ns
OTU_8118	0.967647±13.082118	0.042857±0.225089	680	420	0.0658	ns
OTU_7406	2.710294±27.114548	0.719048±6.112479	680	420	0.066	ns
OTU_94	45.844118±224.93341	24.142857±164.946809	680	420	0.0661	ns
OTU_2330	2.785294±38.822785	0.045238±0.301707	680	420	0.0661	ns
OTU_9755	0.202941±2.777989	1.278571±11.774371	680	420	0.0663	ns
OTU_21428	0.020588±0.222821	0.057143±0.36763	680	420	0.0663	ns
OTU_7144	1.175±16.26575	0.028571±0.166797	680	420	0.0665	ns
OTU_1559	3.042647±42.519748	0.047619±0.289216	680	420	0.0667	ns
OTU_4572	0.069118±1.053608	1.364286±14.424792	680	420	0.0669	ns
OTU_13733	0.014706±0.248272	0.469048±5.066761	680	420	0.067	ns
OTU_2559	2.048529±22.97009	0.383333±4.519722	680	420	0.0671	ns
OTU_3955	2.130882±29.887451	0.028571±0.205283	680	420	0.0671	ns
OTU_517	8.85±74.11982	20.271429±113.579061	680	420	0.0672	ns
OTU_831	3.733824±46.625175	0.438095±4.333196	680	420	0.0676	ns
OTU_21713	1.485294±18.748308	8.164286±73.265035	680	420	0.0677	ns
OTU_1459	6.136765±84.343836	0.216667±1.26951	680	420	0.0677	ns
OTU_578	5.810294±41.315492	2.078571±26.378302	680	420	0.0678	ns
OTU_593	4.035294±50.76367	0.42381±6.783133	680	420	0.0678	ns
OTU_1282	3.810294±53.116574	0.083333±0.775649	680	420	0.0678	ns
OTU_17422	0.026471±0.37113	0.264286±2.646953	680	420	0.0679	ns
OTU_616	3.280882±46.636617	0.011905±0.108587	680	420	0.068	ns
OTU_1726	1.885294±26.381116	0.035714±0.333006	680	420	0.068	ns
OTU_108	92.839706±317.81619	52.188095±381.626547	680	420	0.0681	ns
OTU_1425	4.310294±26.920259	8.371429±40.372433	680	420	0.0683	ns
OTU_13261	0.001471±0.038348	0.52381±5.856022	680	420	0.0683	ns
OTU_3488	1.751471±15.959033	0.52381±5.725787	680	420	0.0684	ns
OTU_14817	0.033824±0.701589	0.428571±4.395392	680	420	0.0685	ns
OTU_19705	0.030882±0.272315	0.07619±0.462333	680	420	0.0689	ns
OTU_11089	1.566176±21.331696	0.07619±0.370647	680	420	0.069	ns
OTU_19174	1.485294±20.145123	0.07619±0.913387	680	420	0.069	ns
OTU_5996	0.077941±1.842418	2.007143±21.650455	680	420	0.0692	ns
OTU_3820	1.964706±26.139344	0.138095±1.286974	680	420	0.0694	ns
OTU_17321	0.011765±0.132418	0.321429±3.488682	680	420	0.0697	ns
OTU_897	2.991176±29.746696	7.55±45.815443	680	420	0.0698	ns
OTU_11360	0.064706±0.816935	0.5±4.866475	680	420	0.0698	ns
OTU_12221	0.010294±0.199144	0.657143±7.293478	680	420	0.0699	ns
OTU_1310	4.076471±50.945002	0.45±8.832024	680	420	0.0703	ns
OTU_604	7.261765±56.516754	3.030952±17.843833	680	420	0.0704	ns
OTU_1465	2.179412±22.945928	8.85±73.204092	680	420	0.0704	ns
OTU_14867	22.173529±175.141615	8.145238±79.480385	680	420	0.0708	ns
OTU_1921	3.227941±45.56944	0.064286±1.033178	680	420	0.0708	ns
OTU_11505	0.214706±3.649733	1.316667±12.136346	680	420	0.0708	ns
OTU_16183	0.15±3.389471	1.2±11.619381	680	420	0.0717	ns
OTU_1619	3.054412±43.854341	0.02381±0.152637	680	420	0.072	ns
OTU_19112	0.019118±0.174819	0.057143±0.410566	680	420	0.0725	ns
OTU_15897	11.194118±91.026161	3.904762±42.382568	680	420	0.0727	ns
OTU_1019	10.792647±93.572995	2.878571±52.603366	680	420	0.0731	ns
OTU_1509	1.886765±26.189923	0.080952±1.237103	680	420	0.0731	ns
OTU_9099	1.808824±16.350323	0.621429±4.356655	680	420	0.0733	ns
OTU_371	7.445588±77.117721	1.52381±30.202687	680	420	0.0734	ns
OTU_3052	2.6±37.505448	0.028571±0.193308	680	420	0.0742	ns
OTU_20811	0.019118±0.219624	0.066667±0.517321	680	420	0.0746	ns
OTU_3129	2.645588±38.318747	0.02381±0.167545	680	420	0.0748	ns
OTU_14269	0.079412±0.555746	0.15±0.683159	680	420	0.0748	ns
OTU_10430	0.022059±0.331616	1.12619±12.671008	680	420	0.0749	ns
OTU_847	16.85±97.839705	26.521429±80.321472	680	420	0.075	ns
OTU_7832	0.255882±3.699595	0.95±7.425035	680	420	0.075	ns
OTU_13036	0.120588±1.418431	0.592857±5.321945	680	420	0.0757	ns
OTU_10744	0.010294±0.101011	0.835714±9.50564	680	420	0.0759	ns
OTU_7548	0.573529±8.279037	0.009524±0.119285	680	420	0.0762	ns
OTU_92	39.907353±155.877464	23.295238±147.858697	680	420	0.0766	ns
OTU_2530	6.135294±45.151905	2.67381±18.497908	680	420	0.0766	ns
OTU_1420	3.507353±49.58728	0.133333±1.249853	680	420	0.0766	ns
OTU_30	175.333824±363.808373	139.033333±307.920741	680	420	0.077	ns
OTU_21611	0.010294±0.114668	0.090476±0.922487	680	420	0.077	ns
OTU_6821	1.219118±17.582809	0.02619±0.17418	680	420	0.0773	ns
OTU_18680	0.057353±0.726891	0.007143±0.109005	680	420	0.0773	ns
OTU_2714	4.133824±45.518884	0.804762±14.549233	680	420	0.0776	ns
OTU_9748	0.122059±2.221487	0.492857±3.928653	680	420	0.0776	ns
OTU_9945	0.136765±2.402221	1.021429±10.091563	680	420	0.0781	ns
OTU_157	16.404412±69.094584	10.735714±37.372334	680	420	0.0783	ns
OTU_491	18.845588±100.30982	9.119048±81.135057	680	420	0.0784	ns
OTU_1062	6.497059±57.252355	2.511905±11.162388	680	420	0.0785	ns
OTU_348	8.402941±84.79739	2.145238±29.549123	680	420	0.0789	ns
OTU_434	12.932353±77.698095	6.07619±51.560692	680	420	0.079	ns
OTU_666	10.845588±105.038199	3.119048±36.051543	680	420	0.0791	ns
OTU_19782	0.060294±0.377044	0.12619±0.708476	680	420	0.0792	ns
OTU_144	34.979412±179.742246	19.907143±105.236674	680	420	0.0798	ns
OTU_2848	2.247059±30.942402	0.164286±0.658458	680	420	0.0798	ns
OTU_4627	1.726471±18.808512	0.388095±5.099427	680	420	0.0798	ns
OTU_693	10.733824±72.341084	5.016667±35.180234	680	420	0.08	ns
OTU_5292	0.083824±1.611914	1.469048±16.140537	680	420	0.0802	ns
OTU_10781	0.413235±5.249712	0.054762±0.746896	680	420	0.0802	ns
OTU_17212	2.620588±38.451356	0.038095±0.264848	680	420	0.0803	ns
OTU_14019	0±0	0.5±5.843831	680	420	0.0803	ns
OTU_16968	0.038235±0.284623	0.078571±0.415704	680	420	0.0804	ns
OTU_13503	0.004412±0.115045	0.435714±5.046151	680	420	0.0806	ns
OTU_823	4.479412±63.577347	0.209524±3.132538	680	420	0.0809	ns
OTU_2977	1.760294±26.048554	0.014286±0.118808	680	420	0.0809	ns
OTU_9123	0.048529±0.845501	1.707143±19.42386	680	420	0.081	ns
OTU_1239	2.770588±37.681602	6.369048±30.120434	680	420	0.0811	ns
OTU_21355	0.026471±0.301013	0.161905±1.571669	680	420	0.0815	ns
OTU_187	18.436765±131.334486	8.678571±50.044648	680	420	0.0816	ns
OTU_11879	0.089706±0.61824	0.264286±1.991428	680	420	0.0816	ns
OTU_2863	2.826471±38.682338	0.230952±2.661759	680	420	0.0818	ns
OTU_2145	1.930882±28.893277	0±0	680	420	0.0818	ns
OTU_558	12.908824±78.270897	6.052381±52.266685	680	420	0.082	ns
OTU_1202	1.129412±22.398079	9.116667±92.279865	680	420	0.0821	ns
OTU_6227	1.872059±27.786952	0.016667±0.128172	680	420	0.0821	ns
OTU_21614	0±0	0.114286±1.343698	680	420	0.0821	ns
OTU_13652	0.016176±0.25113	0.27619±3.05243	680	420	0.0822	ns
OTU_637	8.467647±60.037265	3.809524±28.079446	680	420	0.0824	ns
OTU_1037	8.9±80.272357	3.057143±27.589673	680	420	0.0824	ns
OTU_8872	5.864706±66.335999	1.295238±13.582541	680	420	0.0826	ns
OTU_13278	0.283824±3.015478	0.835714±6.058124	680	420	0.0827	ns
OTU_13004	0.522059±7.511765	0.021429±0.160601	680	420	0.0828	ns
OTU_372	8.044118±70.49322	2.72381±29.662218	680	420	0.083	ns
OTU_7401	1.123529±16.749019	0.009524±0.09724	680	420	0.0833	ns
OTU_16173	0.004412±0.066323	0.171429±1.970945	680	420	0.0833	ns
OTU_6139	1.929412±28.900434	0.009524±0.09724	680	420	0.0837	ns
OTU_6910	0.039706±0.596909	1.840476±21.310093	680	420	0.0841	ns
OTU_12937	0.002941±0.054193	0.416667±4.898513	680	420	0.0842	ns
OTU_269	25.035294±167.873002	11.452381±92.549207	680	420	0.0844	ns
OTU_14853	0.277941±3.145577	0.064286±0.555434	680	420	0.0844	ns
OTU_3141	7.119118±68.01487	2.147619±24.970572	680	420	0.0845	ns
OTU_4497	6.629412±52.029569	2.730952±21.659802	680	420	0.0846	ns
OTU_3623	2.158824±31.647424	0.061905±0.747933	680	420	0.0846	ns
OTU_1538	3.047059±36.391677	0.578571±6.385097	680	420	0.0847	ns
OTU_13784	0.020588±0.371503	0.407143±4.574856	680	420	0.0847	ns
OTU_1535	3.580882±53.457146	0.042857±0.551043	680	420	0.0849	ns
OTU_7258	0.001471±0.038348	0.966667±11.455375	680	420	0.0849	ns
OTU_20434	0±0	0.183333±2.176509	680	420	0.085	ns
OTU_17862	0.051471±0.323818	0.02619±0.159892	680	420	0.085	ns
OTU_14239	1.826471±26.865659	0.05±0.478537	680	420	0.0852	ns
OTU_2275	2.630882±39.166695	0.042857±0.533437	680	420	0.0854	ns
OTU_751	7.354412±69.619157	2.430952±21.040987	680	420	0.0856	ns
OTU_13	541.948529±855.036239	446.030952±926.870631	680	420	0.0863	ns
OTU_369	8.373529±70.979027	14.885714±54.286399	680	420	0.0867	ns
OTU_2549	3.072059±46.586665	0.009524±0.09724	680	420	0.0869	ns
OTU_11719	0.273529±3.60149	0.895238±6.874148	680	420	0.0871	ns
OTU_13374	0.270588±4.008131	0.007143±0.084313	680	420	0.0871	ns
OTU_15602	0.275±4.042407	0.009524±0.09724	680	420	0.0874	ns
OTU_215	44.785294±182.180229	28.380952±134.884544	680	420	0.0877	ns
OTU_1650	1.732353±14.347327	4.135714±26.528377	680	420	0.088	ns
OTU_6904	1.1±15.414891	0.085714±1.134104	680	420	0.088	ns
OTU_9784	0.325±4.794937	1.259524±10.564803	680	420	0.0883	ns
OTU_1639	2.298529±33.814891	0.085714±0.341673	680	420	0.0884	ns
OTU_2611	0.338235±4.763046	1.714286±16.085223	680	420	0.0884	ns
OTU_18940	0.010294±0.199144	0.190476±2.156614	680	420	0.0884	ns
OTU_20170	0.167647±2.414026	0.009524±0.09724	680	420	0.0885	ns
OTU_18396	2.407353±29.830848	0.416667±4.854957	680	420	0.0888	ns
OTU_833	0.45±11.504901	3.554762±36.199254	680	420	0.0888	ns
OTU_320	32.413235±206.9399	16.792857±94.379584	680	420	0.089	ns
OTU_535	8.058824±79.866472	1.961905±38.203243	680	420	0.0893	ns
OTU_2903	0.382353±5.006121	4.388095±48.040152	680	420	0.0893	ns
OTU_9260	0.020588±0.21611	1.064286±12.558148	680	420	0.0893	ns
OTU_16998	0.004412±0.066323	0.266667±3.161573	680	420	0.0899	ns
OTU_13015	0.010294±0.101011	1.438095±17.220415	680	420	0.09	ns
OTU_4533	2.633824±33.081544	0.461905±3.726442	680	420	0.0906	ns
OTU_4022	2.358824±26.074958	0.6±5.717035	680	420	0.0906	ns
OTU_3565	0.948529±10.331558	2.269048±13.75741	680	420	0.0907	ns
OTU_19888	1.564706±20.894473	0.204762±1.077421	680	420	0.0908	ns
OTU_13277	0.117647±1.757202	0.569048±5.284958	680	420	0.091	ns
OTU_235	20.273529±119.725651	9.85±84.34362	680	420	0.0912	ns
OTU_18453	0.154412±2.305397	0.004762±0.068924	680	420	0.0912	ns
OTU_1008	6.480882±69.655747	1.557143±23.809388	680	420	0.0913	ns
OTU_4528	1.877941±26.773442	0.135714±1.728095	680	420	0.0913	ns
OTU_19425	0.001471±0.038348	0.204762±2.462313	680	420	0.0914	ns
OTU_10060	0.151471±2.328475	1.1±11.353697	680	420	0.0917	ns
OTU_2105	3.767647±55.524932	0.169048±2.010116	680	420	0.0918	ns
OTU_6057	2.236765±28.96468	0.338095±3.591288	680	420	0.0918	ns
OTU_2128	1.805882±15.524714	6.021429±49.669284	680	420	0.0919	ns
OTU_14360	0.175±1.128148	0.666667±5.910093	680	420	0.0925	ns
OTU_4451	1.751471±15.850972	4.552381±31.715089	680	420	0.0926	ns
OTU_5723	0.155882±2.151643	1.180952±12.347422	680	420	0.0926	ns
OTU_10955	0.441176±6.68298	0.009524±0.09724	680	420	0.0926	ns
OTU_17505	0.101471±0.740177	0.27381±2.01398	680	420	0.0927	ns
OTU_8657	1.257353±18.922132	0.035714±0.353855	680	420	0.0928	ns
OTU_17778	0.011765±0.202728	0.207143±2.372766	680	420	0.093	ns
OTU_1556	2.944118±38.646235	0.380952±7.46688	680	420	0.0935	ns
OTU_12820	0.264706±3.83426	1.12381±10.033305	680	420	0.0935	ns
OTU_67	78.520588±276.951312	105.180952±242.045402	680	420	0.0936	ns
OTU_3917	2.125±29.34931	0.22619±2.234206	680	420	0.0936	ns
OTU_15104	0±0	0.271429±3.311604	680	420	0.0938	ns
OTU_10019	0.155882±3.006982	0.92619±9.105155	680	420	0.094	ns
OTU_5695	1.195588±18.605389	0±0	680	420	0.0943	ns
OTU_2926	1.920588±20.904218	0.464286±6.916216	680	420	0.0944	ns
OTU_8579	1.108824±16.078597	0.07381±0.841512	680	420	0.0944	ns
OTU_1392	2.519118±38.832061	0.02619±0.17418	680	420	0.0946	ns
OTU_3100	5.473529±54.872479	1.785714±13.505299	680	420	0.0948	ns
OTU_2294	1.297059±20.14235	0.004762±0.068924	680	420	0.0948	ns
OTU_617	2.85±41.014145	10.107143±82.961592	680	420	0.0953	ns
OTU_16110	0.404412±5.369936	1.564286±13.587625	680	420	0.0954	ns
OTU_9886	0.05±0.895332	0.495238±5.413893	680	420	0.0954	ns
OTU_7904	1.097059±16.005687	0.071429±0.525841	680	420	0.0955	ns
OTU_3112	2.738235±37.516838	0.295238±5.56356	680	420	0.0956	ns
OTU_11105	0.030882±0.476783	0.278571±3.015634	680	420	0.0956	ns
OTU_1516	1.957353±30.464247	0.009524±0.09724	680	420	0.0959	ns
OTU_4344	1.726471±26.441285	0.035714±0.459491	680	420	0.096	ns
OTU_4240	0.392647±9.932331	1.416667±9.889857	680	420	0.0961	ns
OTU_11098	0.167647±0.822089	0.502381±4.063047	680	420	0.0961	ns
OTU_12018	0.138235±2.192841	0.964286±10.00769	680	420	0.0962	ns
OTU_5749	1.247059±19.098477	0.028571±0.357855	680	420	0.0967	ns
OTU_10087	0.1±1.696049	0.516667±4.954418	680	420	0.0967	ns
OTU_6998	1.419118±21.951934	0.019048±0.136855	680	420	0.0968	ns
OTU_11748	0.048529±0.436546	0.664286±7.573611	680	420	0.0968	ns
OTU_14006	0.002941±0.054193	0.264286±3.217518	680	420	0.0968	ns
OTU_718	7.580882±56.189265	3.504762±24.157448	680	420	0.0973	ns
OTU_21504	0.011765±0.120785	0.114286±1.26124	680	420	0.0974	ns
OTU_8310	0.660294±9.927019	0.028571±0.237615	680	420	0.0976	ns
OTU_3335	1.891176±29.674422	0.004762±0.068924	680	420	0.0978	ns
OTU_6635	0.930882±14.457278	0.011905±0.108587	680	420	0.0979	ns
OTU_15815	0.001471±0.038348	0.802381±9.899085	680	420	0.098	ns
OTU_15923	0.119118±1.565154	0.019048±0.136855	680	420	0.098	ns
OTU_1478	4.102941±49.186082	0.880952±9.769912	680	420	0.0981	ns
OTU_14267	0.05±1.077484	0.369048±3.860267	680	420	0.0987	ns
OTU_15165	0.008824±0.108185	0.302381±3.634428	680	420	0.0987	ns
OTU_7226	2.347059±23.950369	0.671429±8.808037	680	420	0.0988	ns
OTU_6224	2.542647±27.905869	0.709524±6.077966	680	420	0.0992	ns
OTU_87	52.438235±109.699049	41.540476±104.401857	680	420	0.0994	ns
OTU_508	14.305882±78.197104	24.885714±116.221791	680	420	0.0996	ns
OTU_182	27.232353±136.420975	41.042857±134.180152	680	420	0.0997	ns
OTU_4465	1.25±19.58966	0.011905±0.108587	680	420	0.0998	ns
OTU_1960	3.691176±45.326749	0.642857±13.028189	680	420	0.0999	ns
OTU_8012	1.277941±20.072786	0.009524±0.119285	680	420	0.0999	ns
OTU_8240	4.201471±28.590795	1.947619±16.831387	680	420	0.1	ns
OTU_1931	2.502941±39.593256	0.004762±0.068924	680	420	0.1	ns
OTU_11092	0.447059±6.931614	0.009524±0.119285	680	420	0.1	ns
OTU_1032	4.725±49.252342	1.27619±18.996417	680	420	0.101	ns
OTU_12496	3.501471±52.845985	0.17619±0.869754	680	420	0.101	ns
OTU_1305	0.186765±1.964066	4.483333±53.542187	680	420	0.101	ns
OTU_8391	1.35±12.037295	0.547619±3.289546	680	420	0.101	ns
OTU_19243	1.488235±21.581981	0.12619±0.909131	680	420	0.101	ns
OTU_6595	0.172059±2.428012	0.819048±7.837589	680	420	0.101	ns
OTU_2015	4.154412±47.761632	0.880952±16.540112	680	420	0.102	ns
OTU_1355	2.404412±38.133742	0.007143±0.084313	680	420	0.102	ns
OTU_9302	0.555882±7.750517	1.840476±14.860393	680	420	0.102	ns
OTU_8086	1.102941±15.62902	0.121429±0.485609	680	420	0.102	ns
OTU_5772	1.167647±18.471444	0.007143±0.109005	680	420	0.102	ns
OTU_21570	0.960294±15.080927	0.014286±0.118808	680	420	0.102	ns
OTU_19052	0.3±3.984654	0.047619±0.411782	680	420	0.102	ns
OTU_16828	0.210294±3.033181	0.019048±0.217644	680	420	0.102	ns
OTU_1405	1.898529±19.91839	3.859524±18.9644	680	420	0.103	ns
OTU_3567	3.069118±37.538821	0.697619±4.088694	680	420	0.103	ns
OTU_2576	1.294118±19.142254	0.095238±0.865943	680	420	0.103	ns
OTU_19877	0.011765±0.120785	0.557143±6.835543	680	420	0.103	ns
OTU_9326	0.298529±4.536937	0.014286±0.168627	680	420	0.103	ns
OTU_19912	0.120588±1.615514	0.016667±0.296694	680	420	0.103	ns
OTU_1451	3.15±50.303507	0.007143±0.084313	680	420	0.104	ns
OTU_13978	0.020588±0.142106	0.485714±5.848712	680	420	0.104	ns
OTU_18754	0.029412±0.290781	0.07381±0.509368	680	420	0.104	ns
OTU_313	21.891176±112.308826	12.82619±72.908913	680	420	0.105	ns
OTU_846	3.582353±41.188946	0.9±10.130862	680	420	0.105	ns
OTU_730	3.205882±42.476385	0.464286±9.271362	680	420	0.105	ns
OTU_645	3.238235±51.542702	0.033333±0.192542	680	420	0.105	ns
OTU_5387	0.376471±7.67737	2.397619±24.776933	680	420	0.105	ns
OTU_4744	1.475±19.851717	0.216667±3.080187	680	420	0.105	ns
OTU_9168	0.242647±2.944495	1.62619±17.303297	680	420	0.105	ns
OTU_14320	0.008824±0.093587	1.519048±19.026476	680	420	0.105	ns
OTU_1536	3.977941±54.399177	0.545238±7.629571	680	420	0.106	ns
OTU_2581	1.722059±27.5703	0.011905±0.108587	680	420	0.106	ns
OTU_6241	1.222059±15.951762	0.219048±1.984335	680	420	0.106	ns
OTU_9870	0.138235±0.967061	0.466667±4.085171	680	420	0.106	ns
OTU_21408	0.032353±0.221417	0.057143±0.261392	680	420	0.106	ns
OTU_1134	4.555882±62.520664	0.62619±8.842066	680	420	0.107	ns
OTU_12818	0±0	0.271429±3.439576	680	420	0.107	ns
OTU_3106	1.641176±26.505465	0.004762±0.068924	680	420	0.108	ns
OTU_10079	0.794118±8.638986	0.245238±1.669422	680	420	0.108	ns
OTU_8394	0.294118±5.16348	0.821429±5.359979	680	420	0.108	ns
OTU_20858	0.023529±0.502752	0.261905±3.0104	680	420	0.108	ns
OTU_17316	0.027941±0.173626	0.211905±2.338911	680	420	0.108	ns
OTU_74	78.045588±222.753394	100.111905±220.846223	680	420	0.109	ns
OTU_849	3.261765±34.478086	7.742857±50.484389	680	420	0.109	ns
OTU_9205	2.570588±24.349644	0.964286±7.43347	680	420	0.109	ns
OTU_11880	0.066176±0.321131	0.233333±2.116609	680	420	0.109	ns
OTU_17078	0.008824±0.132646	0.142857±1.705969	680	420	0.109	ns
OTU_1021	7.420588±64.244834	2.280952±42.297414	680	420	0.11	ns
OTU_1210	3.602941±58.388456	0.021429±0.160601	680	420	0.11	ns
OTU_3805	1.827941±27.43075	0.130952±2.635266	680	420	0.11	ns
OTU_19101	0.227941±3.380109	1.342857±14.010108	680	420	0.11	ns
OTU_9377	0.097059±0.967509	1.021429±11.80882	680	420	0.11	ns
OTU_8790	0.647059±10.493795	0.002381±0.048795	680	420	0.11	ns
OTU_16196	0.038235±0.546789	0.6±7.168747	680	420	0.11	ns
OTU_19551	0.014706±0.152799	0.17619±2.061675	680	420	0.11	ns
OTU_17559	0.004412±0.085699	0.142857±1.771849	680	420	0.11	ns
OTU_15009	0.079412±0.90304	0.019048±0.308386	680	420	0.11	ns
OTU_4977	0.992647±8.607542	2.054762±11.861747	680	420	0.111	ns
OTU_2644	2.161765±34.799578	0.033333±0.226698	680	420	0.111	ns
OTU_20913	0.023529±0.338113	1.5±18.946288	680	420	0.111	ns
OTU_150	64.7±218.483516	45.27619±182.443648	680	420	0.112	ns
OTU_444	7.160294±97.44967	15.395238±73.261105	680	420	0.112	ns
OTU_2735	2.817647±23.714471	6.030952±36.961006	680	420	0.112	ns
OTU_5906	1.586765±21.506819	0.261905±2.380906	680	420	0.112	ns
OTU_12827	0.439706±7.050369	0.009524±0.09724	680	420	0.112	ns
OTU_14340	0.002941±0.054193	0.328571±4.191324	680	420	0.112	ns
OTU_105	32.667647±166.627073	19.628571±106.23397	680	420	0.113	ns
OTU_13893	2.833824±27.859796	0.854762±13.254273	680	420	0.113	ns
OTU_2875	2.017647±30.702424	0.145238±1.33624	680	420	0.113	ns
OTU_13342	0.551471±6.599214	0.145238±0.793982	680	420	0.113	ns
OTU_21028	0.011765±0.179616	0.478571±6.026356	680	420	0.113	ns
OTU_19021	0.011765±0.195328	0.152381±1.808392	680	420	0.113	ns
OTU_18180	0.010294±0.126863	0.114286±1.336574	680	420	0.113	ns
OTU_674	32.288235±148.692552	20.209524±104.346307	680	420	0.114	ns
OTU_646	5.982353±66.667793	1.780952±14.651386	680	420	0.114	ns
OTU_1702	2.070588±34.080573	0.004762±0.068924	680	420	0.114	ns
OTU_5012	0.010294±0.137984	1.857143±23.92637	680	420	0.114	ns
OTU_18955	0.202941±2.598287	1.495238±16.577365	680	420	0.114	ns
OTU_4678	1.017647±16.483391	0.016667±0.161166	680	420	0.114	ns
OTU_13603	0.245588±2.926691	1.245238±12.72846	680	420	0.114	ns
OTU_8635	0.067647±1.352948	1.395238±17.154944	680	420	0.114	ns
OTU_12344	0.338235±5.565807	0±0	680	420	0.114	ns
OTU_14505	0.001471±0.038348	0.447619±5.771266	680	420	0.114	ns
OTU_14988	0.029412±0.69228	0.288095±3.299722	680	420	0.114	ns
OTU_17441	0.008824±0.171398	0.202381±2.502408	680	420	0.114	ns
OTU_1170	3.220588±52.930317	0.014286±0.137435	680	420	0.115	ns
OTU_2003	2.333824±38.256541	0.016667±0.128172	680	420	0.115	ns
OTU_3222	0.995588±14.315043	0.12381±1.383125	680	420	0.115	ns
OTU_18855	0.111765±1.879079	1.104762±12.807683	680	420	0.115	ns
OTU_10611	0.002941±0.054193	0.771429±9.982808	680	420	0.115	ns
OTU_14469	0.060294±0.428251	0.42619±4.740198	680	420	0.115	ns
OTU_21514	0.004412±0.066323	0.066667±0.805905	680	420	0.115	ns
OTU_482	4.244118±34.868308	8.497619±48.1722	680	420	0.116	ns
OTU_2321	3.138235±39.331884	0.738095±4.651376	680	420	0.116	ns
OTU_3240	2.052941±33.752545	0.014286±0.118808	680	420	0.116	ns
OTU_13865	0.010294±0.101011	0.283333±3.552969	680	420	0.116	ns
OTU_20783	0.047059±0.779424	0±0	680	420	0.116	ns
OTU_14177	3.920588±27.982524	6.985714±33.458909	680	420	0.117	ns
OTU_2360	2.152941±33.306496	0.142857±2.251188	680	420	0.117	ns
OTU_9026	0.317647±4.283645	0.869048±6.357263	680	420	0.117	ns
OTU_5605	0.167647±2.266776	0.990476±10.590891	680	420	0.117	ns
OTU_14356	0.179412±2.020554	0.678571±6.31126	680	420	0.117	ns
OTU_15468	0.089706±1.495958	0.328571±2.886334	680	420	0.117	ns
OTU_21040	0.064706±0.848765	0.338095±3.507234	680	420	0.117	ns
OTU_20037	0.001471±0.038348	0.211905±2.748895	680	420	0.117	ns
OTU_8091	48.967647±505.950665	17.409524±113.372173	680	420	0.118	ns
OTU_649	6.489706±107.947459	0.016667±0.161166	680	420	0.118	ns
OTU_3827	2.452941±23.087096	0.971429±6.937095	680	420	0.118	ns
OTU_3215	2.542647±33.927124	0.478571±4.34019	680	420	0.118	ns
OTU_2351	0.311765±7.096838	3.607143±42.757634	680	420	0.118	ns
OTU_3047	1.738235±28.921747	0.002381±0.048795	680	420	0.118	ns
OTU_4097	0.275±3.931965	1.238095±12.21195	680	420	0.118	ns
OTU_13247	0.008824±0.230089	0.430952±5.52214	680	420	0.118	ns
OTU_19316	0.007353±0.191741	0.430952±5.54715	680	420	0.118	ns
OTU_120	73.110294±235.377523	100.228571±304.133057	680	420	0.119	ns
OTU_3868	1.151471±19.102522	0.007143±0.109005	680	420	0.119	ns
OTU_13868	0.077941±1.153128	0.533333±5.907912	680	420	0.119	ns
OTU_20919	0±0	0.064286±0.842295	680	420	0.119	ns
OTU_2219	9.532353±95.11648	2.890476±45.415529	680	420	0.12	ns
OTU_815	9.5±118.861078	2.3±16.636232	680	420	0.12	ns
OTU_3598	7.747059±58.306317	3.304762±36.414643	680	420	0.12	ns
OTU_837	5.055882±62.180244	1.114286±17.395341	680	420	0.12	ns
OTU_2143	4.569118±75.177852	0.083333±1.516877	680	420	0.12	ns
OTU_1144	1.566176±22.776788	3.816667±23.570079	680	420	0.12	ns
OTU_3401	1.757353±29.169278	0.016667±0.145607	680	420	0.12	ns
OTU_6242	0.170588±2.726678	0.635714±5.74254	680	420	0.12	ns
OTU_14907	0.029412±0.69228	0.242857±2.75457	680	420	0.12	ns
OTU_358	13.414706±158.635553	3.580952±36.553497	680	420	0.121	ns
OTU_2085	10.320588±71.995501	4.142857±58.89778	680	420	0.121	ns
OTU_7610	0.842647±13.617441	0.030952±0.221718	680	420	0.121	ns
OTU_441	10.291176±79.686281	19.295238±101.501418	680	420	0.122	ns
OTU_469	6.264706±86.398573	1.05±12.847364	680	420	0.122	ns
OTU_3091	1.973529±15.133453	4.978571±37.896379	680	420	0.122	ns
OTU_1443	3.092647±35.639893	0.730952±13.810393	680	420	0.122	ns
OTU_4623	0.107353±0.953378	1.854762±23.106691	680	420	0.122	ns
OTU_4108	0.005882±0.076527	1.919048±25.301204	680	420	0.122	ns
OTU_7239	0.807353±12.889342	0.040476±0.782127	680	420	0.122	ns
OTU_7982	0.010294±0.101011	1.295238±16.979659	680	420	0.122	ns
OTU_10605	0.025±0.174074	0.759524±9.707748	680	420	0.122	ns
OTU_21533	0.004412±0.085699	0.214286±2.776785	680	420	0.122	ns
OTU_21542	0.017647±0.229581	0.045238±0.317134	680	420	0.122	ns
OTU_417	5.519118±39.981324	13.354762±99.01091	680	420	0.123	ns
OTU_1146	2.769118±28.754682	7.169048±53.751195	680	420	0.123	ns
OTU_1353	1.302941±9.914776	3.742857±31.386277	680	420	0.123	ns
OTU_5475	0.217647±3.974104	3.02381±37.098198	680	420	0.123	ns
OTU_5247	0.138235±2.111406	2.140476±26.487837	680	420	0.123	ns
OTU_15120	0±0	0.402381±5.334849	680	420	0.123	ns
OTU_13494	0.007353±0.085496	0.309524±4.005295	680	420	0.123	ns
OTU_19287	0.020588±0.186873	0.192857±2.2817	680	420	0.123	ns
OTU_960	14.329412±78.761195	8.811905±39.727297	680	420	0.124	ns
OTU_14384	11.744118±98.306376	4.519048±57.422706	680	420	0.124	ns
OTU_410	10.089706±83.073911	4.507143±35.468463	680	420	0.124	ns
OTU_1252	5.255882±67.215669	1.011905±20.005306	680	420	0.124	ns
OTU_1300	3.320588±47.497618	0.478571±6.281922	680	420	0.124	ns
OTU_9433	0.170588±1.850929	0.833333±8.687677	680	420	0.124	ns
OTU_3975	12.947059±73.667026	7.102381±52.150841	680	420	0.125	ns
OTU_1545	7.385294±62.04482	2.97381±33.147775	680	420	0.125	ns
OTU_819	3.467647±29.153074	6.640476±35.624691	680	420	0.125	ns
OTU_18797	2.125±35.959279	0.007143±0.084313	680	420	0.125	ns
OTU_9304	0±0	0.935714±12.47463	680	420	0.125	ns
OTU_12922	0.522059±8.772335	0.004762±0.068924	680	420	0.125	ns
OTU_21166	0.045588±0.774774	0±0	680	420	0.125	ns
OTU_16672	10.648529±102.175187	4.314286±27.293705	680	420	0.126	ns
OTU_5458	0.457353±5.175387	1.321429±10.8165	680	420	0.126	ns
OTU_18124	0±0	0.085714±1.144578	680	420	0.126	ns
OTU_3673	5.070588±48.44885	1.516667±28.751876	680	420	0.127	ns
OTU_2622	0.086765±1.233958	3.228571±42.106073	680	420	0.127	ns
OTU_13923	0.080882±1.02728	0.47619±5.236817	680	420	0.127	ns
OTU_14050	0.004412±0.085699	0.280952±3.702817	680	420	0.127	ns
OTU_278	24.313235±106.948188	15.62381±81.211862	680	420	0.128	ns
OTU_293	21.138235±88.426325	12.416667±94.646914	680	420	0.128	ns
OTU_10088	0.341176±5.63453	1.140476±9.806811	680	420	0.128	ns
OTU_9871	0.538235±9.038537	0.009524±0.119285	680	420	0.128	ns
OTU_354	9.941176±74.564871	4.254762±49.596697	680	420	0.129	ns
OTU_3156	2.247059±34.257977	0.228571±4.199118	680	420	0.129	ns
OTU_4131	0.001471±0.038348	2.488095±33.475918	680	420	0.129	ns
OTU_6710	1.014706±16.873167	0.030952±0.173395	680	420	0.129	ns
OTU_13361	0.004412±0.115045	0.22381±2.955906	680	420	0.129	ns
OTU_176	25.695588±115.649182	15.75±98.975211	680	420	0.13	ns
OTU_4121	2.354412±31.80578	0.447619±6.358398	680	420	0.13	ns
OTU_1056	2.129412±28.027512	0.4±7.904985	680	420	0.13	ns
OTU_8936	0.136765±2.280829	1.014286±11.727811	680	420	0.13	ns
OTU_7705	0.064706±1.005986	1.007143±12.695533	680	420	0.13	ns
OTU_636	10.427941±79.924232	4.807143±43.147894	680	420	0.131	ns
OTU_477	6.707353±65.429281	2.095238±35.726159	680	420	0.131	ns
OTU_13885	0.002941±0.076696	0.361905±4.857637	680	420	0.131	ns
OTU_1593	5.148529±52.409316	1.630952±24.362997	680	420	0.132	ns
OTU_6736	0.569118±5.797358	2.533333±26.289127	680	420	0.132	ns
OTU_8146	0±0	1.061905±14.437289	680	420	0.132	ns
OTU_13534	0.072059±1.514519	0.75±9.118518	680	420	0.132	ns
OTU_18954	0.002941±0.076696	0.2±2.675443	680	420	0.132	ns
OTU_4425	2.558824±30.830566	0.721429±6.191149	680	420	0.133	ns
OTU_2327	2.091176±36.153338	0.007143±0.084313	680	420	0.133	ns
OTU_4959	1.870588±31.680767	0.042857±0.24538	680	420	0.133	ns
OTU_7276	0.110294±1.683642	1.033333±12.501984	680	420	0.133	ns
OTU_8176	0.055882±0.405914	0.82381±10.450127	680	420	0.133	ns
OTU_11451	0.058824±1.195011	0.533333±6.396325	680	420	0.133	ns
OTU_13819	0.1±0.704708	0.17381±0.838102	680	420	0.133	ns
OTU_17921	0.102941±1.742137	0.002381±0.048795	680	420	0.133	ns
OTU_252	13.070588±85.281882	24.72619±144.231777	680	420	0.134	ns
OTU_1366	1.073529±9.629386	5.364286±58.092044	680	420	0.134	ns
OTU_1953	2.513235±31.470253	0.65±6.10832	680	420	0.134	ns
OTU_2655	0.260294±5.258128	1.542857±16.994891	680	420	0.134	ns
OTU_13202	0.185294±3.219202	0±0	680	420	0.134	ns
OTU_21650	0±0	0.080952±1.104609	680	420	0.134	ns
OTU_21530	0±0	0.038095±0.520213	680	420	0.134	ns
OTU_1020	6.289706±63.626811	2.442857±16.776477	680	420	0.135	ns
OTU_625	0.620588±7.65821	11.07381±142.743864	680	420	0.135	ns
OTU_793	2.176471±18.982312	6.402381±55.957131	680	420	0.135	ns
OTU_6942	0.073529±0.999502	1.119048±14.295388	680	420	0.135	ns
OTU_10914	0.002941±0.054193	1.007143±13.757097	680	420	0.135	ns
OTU_739	1.414706±22.987256	12.445238±150.103033	680	420	0.136	ns
OTU_1906	3.976471±49.350205	0.911905±16.393268	680	420	0.136	ns
OTU_5680	0.454412±8.096126	1.869048±18.341744	680	420	0.136	ns
OTU_2976	0.975±10.82656	0.304762±3.502808	680	420	0.136	ns
OTU_13002	0.016176±0.1574	0.388095±5.100831	680	420	0.136	ns
OTU_14013	0.008824±0.108185	0.345238±4.617322	680	420	0.136	ns
OTU_16657	0.036765±0.242959	0.185714±2.032853	680	420	0.136	ns
OTU_1476	3.008824±47.236315	0.295238±4.434458	680	420	0.137	ns
OTU_14292	0.116176±1.340335	0.442857±4.369461	680	420	0.137	ns
OTU_1275	9.639706±132.619373	2.009524±15.55788	680	420	0.138	ns
OTU_2542	0.666176±9.890656	3.311905±35.632309	680	420	0.138	ns
OTU_3146	1.966176±31.084573	0.190476±1.798144	680	420	0.138	ns
OTU_18344	0.086765±1.238723	0.371429±3.800533	680	420	0.138	ns
OTU_17633	0.1±1.670678	0.004762±0.068924	680	420	0.138	ns
OTU_243	24.277941±139.43373	12.861905±113.573838	680	420	0.139	ns
OTU_516	4.975±46.448961	10.47381±66.723429	680	420	0.139	ns
OTU_4568	2.330882±40.237413	0.042857±0.736418	680	420	0.139	ns
OTU_2894	1.670588±28.179004	0.069048±0.500591	680	420	0.139	ns
OTU_3263	0.532353±9.363175	1.433333±10.071716	680	420	0.139	ns
OTU_10049	0.541176±8.881883	0.035714±0.489665	680	420	0.139	ns
OTU_232	22.019118±126.297815	32.897619±113.47552	680	420	0.14	ns
OTU_287	11.557353±78.444372	5.411905±58.786531	680	420	0.14	ns
OTU_679	7.966176±64.40225	3.538095±34.851488	680	420	0.14	ns
OTU_8199	0.157353±2.05741	0.769048±8.332385	680	420	0.14	ns
OTU_14481	0.014706±0.229788	0.466667±6.263226	680	420	0.14	ns
OTU_14464	0.001471±0.038348	0.240476±3.312201	680	420	0.14	ns
OTU_15678	2.772059±48.841779	0.014286±0.137435	680	420	0.141	ns
OTU_2265	1.486765±26.218631	0.004762±0.068924	680	420	0.141	ns
OTU_4986	0.338235±5.512632	1.414286±14.296378	680	420	0.141	ns
OTU_12590	0.414706±7.332725	0±0	680	420	0.141	ns
OTU_1337	3.344118±33.180842	6.671429±38.43094	680	420	0.142	ns
OTU_2823	0.827941±9.681289	1.892857±12.761646	680	420	0.142	ns
OTU_3964	0.016176±0.219861	1.997619±27.58891	680	420	0.142	ns
OTU_16906	0.136765±1.462482	0.290476±1.807279	680	420	0.142	ns
OTU_15039	4.776471±55.617037	1.369048±19.05098	680	420	0.143	ns
OTU_3572	1.508824±26.73929	0.004762±0.068924	680	420	0.143	ns
OTU_2607	1.048529±18.554199	0.004762±0.068924	680	420	0.143	ns
OTU_10600	0.655882±11.53221	0.007143±0.084313	680	420	0.143	ns
OTU_13991	0.102941±2.017885	0.552381±6.069967	680	420	0.143	ns
OTU_12187	0.007353±0.085496	0.52381±7.210567	680	420	0.143	ns
OTU_18444	0.058824±0.765269	0.280952±3.043381	680	420	0.143	ns
OTU_20345	0.004412±0.115045	0.145238±1.96396	680	420	0.143	ns
OTU_383	6.154412±61.349704	2.133333±29.124477	680	420	0.144	ns
OTU_2103	1.392647±24.769992	0.002381±0.048795	680	420	0.144	ns
OTU_15937	0.014706±0.187429	0.245238±3.227174	680	420	0.144	ns
OTU_1410	3.794118±48.697485	0.890476±13.98985	680	420	0.145	ns
OTU_2149	2.45±42.515843	0.071429±0.66242	680	420	0.145	ns
OTU_4843	1.379412±21.928526	0.142857±2.254367	680	420	0.145	ns
OTU_14056	0±0	0.214286±3.011004	680	420	0.145	ns
OTU_15599	0.014706±0.223287	0.12619±1.555889	680	420	0.145	ns
OTU_219	22.977941±111.618226	14.719048±76.581727	680	420	0.146	ns
OTU_876	5.198529±56.856124	1.728571±19.900532	680	420	0.146	ns
OTU_9712	1.752941±31.035504	0.021429±0.160601	680	420	0.146	ns
OTU_1635	0.016176±0.126247	2.607143±36.449271	680	420	0.146	ns
OTU_11602	0.013235±0.14804	0.659524±9.094874	680	420	0.146	ns
OTU_12004	0.272059±4.878293	0±0	680	420	0.146	ns
OTU_13337	0.055882±1.029661	0.319048±3.611586	680	420	0.146	ns
OTU_14077	0.060294±0.726652	0.133333±0.855326	680	420	0.146	ns
OTU_16127	0.048529±0.382609	0.15±1.395142	680	420	0.146	ns
OTU_21080	0±0	0.135714±1.911693	680	420	0.146	ns
OTU_425	6.095588±40.6496	17.716667±160.743093	680	420	0.147	ns
OTU_1855	0.825±9.952921	2.680952±24.963326	680	420	0.147	ns
OTU_1578	2.383824±42.726014	0.007143±0.109005	680	420	0.147	ns
OTU_6844	0.969118±17.128396	0.014286±0.118808	680	420	0.147	ns
OTU_18478	0.032353±0.679262	0.292857±3.631925	680	420	0.147	ns
OTU_45	73.591176±682.159253	121.447619±413.170164	680	420	0.148	ns
OTU_2206	3.851471±42.552229	9.616667±74.459473	680	420	0.148	ns
OTU_7761	0.341176±3.244764	1.692857±18.953994	680	420	0.148	ns
OTU_12042	0.001471±0.038348	0.466667±6.584594	680	420	0.148	ns
OTU_1025	3.148529±54.094719	0.145238±1.800385	680	420	0.149	ns
OTU_1304	2.091176±37.625477	0.007143±0.146385	680	420	0.149	ns
OTU_6701	0.092647±1.508524	1.221429±15.975997	680	420	0.149	ns
OTU_12809	0.048529±1.01636	0.461905±5.801076	680	420	0.149	ns
OTU_14268	0.182353±3.288617	0±0	680	420	0.149	ns
OTU_18927	0±0	0.252381±3.580392	680	420	0.149	ns
OTU_21152	0.008824±0.230089	0.102381±1.313231	680	420	0.149	ns
OTU_1830	2.208824±39.641106	0.016667±0.128172	680	420	0.15	ns
OTU_2996	1.408824±23.13323	0.130952±0.569297	680	420	0.15	ns
OTU_6763	0.883824±15.607569	0.021429±0.174831	680	420	0.15	ns
OTU_9490	0.866176±15.646068	0.002381±0.048795	680	420	0.15	ns
OTU_4330	2.492647±34.486299	0.55±5.8207	680	420	0.151	ns
OTU_1637	3.795588±30.858568	8.159524±57.370385	680	420	0.152	ns
OTU_2284	2.260294±40.891734	0.009524±0.119285	680	420	0.152	ns
OTU_2099	0.013235±0.175364	3.116667±44.277097	680	420	0.152	ns
OTU_2927	1.673529±28.75337	0.092857±0.542641	680	420	0.152	ns
OTU_6974	0.694118±12.21484	0.021429±0.174831	680	420	0.152	ns
OTU_11231	0.376471±6.673936	0.009524±0.09724	680	420	0.152	ns
OTU_13061	0.051471±1.011858	0.447619±5.59787	680	420	0.152	ns
OTU_17309	0.005882±0.093818	0.190476±2.633891	680	420	0.152	ns
OTU_21247	0.055882±0.880049	0.007143±0.084313	680	420	0.152	ns
OTU_685	4.089706±74.452222	0.004762±0.068924	680	420	0.153	ns
OTU_4550	1.186765±21.531539	0.004762±0.068924	680	420	0.153	ns
OTU_7040	0.285294±6.755421	1.07381±9.966616	680	420	0.153	ns
OTU_8033	0.686765±9.869866	0.135714±1.486024	680	420	0.153	ns
OTU_18119	0±0	0.221429±3.170722	680	420	0.153	ns
OTU_160	50.238235±209.07669	34.697619±151.054579	680	420	0.154	ns
OTU_565	34.469118±170.848008	20.580952±147.756995	680	420	0.154	ns
OTU_228	32.355882±145.591111	20.9±118.32593	680	420	0.154	ns
OTU_651	9.844118±62.822136	5.438095±39.723129	680	420	0.154	ns
OTU_2507	2.055882±37.435578	0.004762±0.068924	680	420	0.154	ns
OTU_10253	0.576471±7.031176	1.6±13.634051	680	420	0.154	ns
OTU_8650	0.152941±1.982283	1.654762±21.49668	680	420	0.154	ns
OTU_7444	0.726471±13.198559	0.004762±0.068924	680	420	0.154	ns
OTU_7533	0.55±9.278723	0.040476±0.687967	680	420	0.154	ns
OTU_8124	0.348529±6.325766	0.002381±0.048795	680	420	0.154	ns
OTU_18590	0.016176±0.232873	0.157143±2.014049	680	420	0.154	ns
OTU_17250	0.098529±1.756284	0.002381±0.048795	680	420	0.154	ns
OTU_1344	1.901471±34.764268	0.004762±0.09759	680	420	0.155	ns
OTU_19986	0.263235±1.364326	1.219048±13.715125	680	420	0.155	ns
OTU_6713	0.704412±11.309906	0.085714±0.664321	680	420	0.155	ns
OTU_8398	0.088235±1.732776	0.77619±9.792472	680	420	0.155	ns
OTU_14002	0.014706±0.152799	0.504762±7.045876	680	420	0.155	ns
OTU_18902	0.004412±0.066323	0.321429±4.562901	680	420	0.155	ns
OTU_16463	0.022059±0.348929	0.159524±1.959197	680	420	0.155	ns
OTU_16816	0.001471±0.038348	0.15±2.137041	680	420	0.155	ns
OTU_19472	0±0	0.142857±2.05731	680	420	0.155	ns
OTU_21058	0.005882±0.076527	0.092857±1.24875	680	420	0.155	ns
OTU_1325	1.075±12.102604	3.82619±38.568858	680	420	0.156	ns
OTU_10910	0.166176±2.233175	0.788095±8.792237	680	420	0.156	ns
OTU_11236	0.601471±11.051826	0±0	680	420	0.156	ns
OTU_133	44.580882±496.05654	16.021429±136.877075	680	420	0.157	ns
OTU_1695	2.455882±44.986312	0.014286±0.168627	680	420	0.157	ns
OTU_18381	1.941176±35.080166	0.035714±0.545024	680	420	0.157	ns
OTU_2121	1.422059±23.763559	0.12619±1.639541	680	420	0.157	ns
OTU_6056	1.183824±21.789731	0±0	680	420	0.157	ns
OTU_4915	1.172059±21.399795	0.009524±0.09724	680	420	0.157	ns
OTU_6443	1.089706±19.904763	0.007143±0.084313	680	420	0.157	ns
OTU_7925	0.882353±16.185895	0.002381±0.048795	680	420	0.157	ns
OTU_9472	0.607353±11.125483	0.002381±0.048795	680	420	0.157	ns
OTU_15829	0±0	0.159524±2.308184	680	420	0.157	ns
OTU_1400	4.130882±63.560431	0.657143±6.849669	680	420	0.158	ns
OTU_3497	3.292647±43.285856	0.87381±8.592653	680	420	0.158	ns
OTU_3288	1.907353±35.185583	0±0	680	420	0.158	ns
OTU_18905	1.611765±23.567454	0.319048±2.880785	680	420	0.158	ns
OTU_6202	1.35±24.738714	0.009524±0.09724	680	420	0.158	ns
OTU_4883	0.992647±17.487844	0.045238±0.324572	680	420	0.158	ns
OTU_3433	0.980882±17.900097	0.009524±0.09724	680	420	0.158	ns
OTU_5823	0.877941±16.119074	0.004762±0.068924	680	420	0.158	ns
OTU_7730	0.829412±15.212593	0.004762±0.068924	680	420	0.158	ns
OTU_6914	0±0	1.040476±15.089733	680	420	0.158	ns
OTU_9172	0.007353±0.191741	0.816667±11.715083	680	420	0.158	ns
OTU_9941	0.4±7.017882	0.019048±0.228347	680	420	0.158	ns
OTU_12613	0.017647±0.460179	0.390476±5.384935	680	420	0.158	ns
OTU_14749	0.001471±0.038348	0.314286±4.529014	680	420	0.158	ns
OTU_16491	0±0	0.27619±3.999989	680	420	0.158	ns
OTU_21143	0±0	0.116667±1.688995	680	420	0.158	ns
OTU_603	3.780882±69.674399	0.016667±0.128172	680	420	0.159	ns
OTU_2544	1.764706±31.392014	0.069048±0.450398	680	420	0.159	ns
OTU_4663	1.504412±23.385417	0.221429±3.08836	680	420	0.159	ns
OTU_4481	1.194118±21.939614	0.007143±0.084313	680	420	0.159	ns
OTU_6304	0.841176±15.394032	0.009524±0.09724	680	420	0.159	ns
OTU_20951	0.267647±3.05504	0.671429±5.361103	680	420	0.159	ns
OTU_17566	0.119118±2.201001	0±0	680	420	0.159	ns
OTU_1119	2.069118±35.507508	0.15±1.891792	680	420	0.16	ns
OTU_3915	1.572059±28.901398	0.011905±0.128703	680	420	0.16	ns
OTU_1467	1.405882±25.8189	0.011905±0.108587	680	420	0.16	ns
OTU_5476	0.022059±0.156683	2.12619±30.648843	680	420	0.16	ns
OTU_4768	1.161765±21.530066	0±0	680	420	0.16	ns
OTU_8773	1.002941±18.364017	0.011905±0.128703	680	420	0.16	ns
OTU_8358	0.682353±12.595636	0.002381±0.048795	680	420	0.16	ns
OTU_11666	0±0	0.630952±9.179956	680	420	0.16	ns
OTU_10750	0.002941±0.054193	0.545238±7.89552	680	420	0.16	ns
OTU_13391	0.004412±0.066323	0.321429±4.620078	680	420	0.16	ns
OTU_16488	0±0	0.235714±3.432842	680	420	0.16	ns
OTU_1051	3.529412±46.644985	0.845238±13.864408	680	420	0.161	ns
OTU_3785	0.238235±3.732871	2.671429±35.351041	680	420	0.161	ns
OTU_8062	0.695588±12.894267	0.002381±0.048795	680	420	0.161	ns
OTU_10975	0.217647±3.073424	0.602381±5.06629	680	420	0.161	ns
OTU_11678	0.573529±10.482212	0.009524±0.09724	680	420	0.161	ns
OTU_16714	0.002941±0.054193	0.188095±2.705135	680	420	0.161	ns
OTU_18385	0.030882±0.485961	0.071429±0.452669	680	420	0.161	ns
OTU_17783	0±0	0.104762±1.530432	680	420	0.161	ns
OTU_492	2.975±27.786493	24.37619±312.528332	680	420	0.162	ns
OTU_1362	3.366176±59.732341	0.161905±0.600299	680	420	0.162	ns
OTU_3803	1.452941±27.007622	0.002381±0.048795	680	420	0.162	ns
OTU_9983	0.427941±7.885079	0.004762±0.068924	680	420	0.162	ns
OTU_9580	0.245588±4.438416	0.007143±0.146385	680	420	0.162	ns
OTU_12733	0.222059±4.138876	0±0	680	420	0.162	ns
OTU_20011	0.086765±1.617231	0±0	680	420	0.162	ns
OTU_21379	0.069118±1.287616	0±0	680	420	0.162	ns
OTU_676	8.933824±102.105132	3.2±25.670726	680	420	0.163	ns
OTU_1232	1.760294±32.834299	0.002381±0.048795	680	420	0.163	ns
OTU_6196	1.311765±24.312518	0.009524±0.09724	680	420	0.163	ns
OTU_6125	1.002941±18.252443	0.02619±0.279413	680	420	0.163	ns
OTU_6341	0.960294±17.711812	0.011905±0.108587	680	420	0.163	ns
OTU_7909	0.716176±13.381467	0±0	680	420	0.163	ns
OTU_8648	0.639706±11.861916	0.004762±0.068924	680	420	0.163	ns
OTU_13453	0.180882±3.196268	0.009524±0.09724	680	420	0.163	ns
OTU_15137	0.019118±0.461718	0.207143±2.730967	680	420	0.163	ns
OTU_20593	0.045588±0.850874	0±0	680	420	0.163	ns
OTU_6380	0.577941±5.226514	1.92619±19.376111	680	420	0.164	ns
OTU_3158	1.497059±24.254541	0.183333±3.182921	680	420	0.164	ns
OTU_7859	0.735294±13.302106	0.02381±0.315706	680	420	0.164	ns
OTU_13828	0.026471±0.42996	0.535714±7.484027	680	420	0.164	ns
OTU_13045	0.072059±1.765097	0.421429±4.942246	680	420	0.164	ns
OTU_12994	0.045588±0.824502	0.290476±3.543309	680	420	0.164	ns
OTU_15329	0±0	0.235714±3.461918	680	420	0.164	ns
OTU_15288	0±0	0.221429±3.258331	680	420	0.164	ns
OTU_995	3.264706±60.778581	0.028571±0.205283	680	420	0.165	ns
OTU_3122	2.680882±38.930544	0.592857±3.279858	680	420	0.165	ns
OTU_9209	0.645588±12.024006	0.004762±0.068924	680	420	0.165	ns
OTU_14900	0.105882±2.248343	0.395238±3.878338	680	420	0.165	ns
OTU_15166	0.010294±0.233208	0.328571±4.690074	680	420	0.165	ns
OTU_85	50.132353±250.592541	30.302381±217.486074	680	420	0.166	ns
OTU_227	20.151471±141.3257	11.495238±63.480871	680	420	0.166	ns
OTU_907	6.157353±62.4824	2.557143±20.631419	680	420	0.166	ns
OTU_442	4.530882±40.875351	2.171429±13.677818	680	420	0.166	ns
OTU_7391	0.860294±15.762492	0.021429±0.160601	680	420	0.166	ns
OTU_20480	0.058824±0.433581	0.188095±1.879509	680	420	0.166	ns
OTU_17382	0±0	0.178571±2.636085	680	420	0.166	ns
OTU_168	46.545588±185.263807	62.552381±187.500643	680	420	0.167	ns
OTU_1267	3.489706±58.353904	0.359524±6.784566	680	420	0.167	ns
OTU_1882	2.048529±38.416932	0.011905±0.201074	680	420	0.167	ns
OTU_4566	1.494118±23.525438	0.238095±2.108167	680	420	0.167	ns
OTU_6148	1.548529±28.66372	0.028571±0.216597	680	420	0.167	ns
OTU_3069	1.448529±27.058226	0.011905±0.108587	680	420	0.167	ns
OTU_6240	0.869118±16.251854	0.007143±0.084313	680	420	0.167	ns
OTU_9237	0.086765±1.415193	1.116667±15.199492	680	420	0.167	ns
OTU_17571	0.080882±1.081748	0.888095±11.918152	680	420	0.167	ns
OTU_9313	0.027941±0.303318	0.85±12.154883	680	420	0.167	ns
OTU_16487	0.008824±0.093587	0.497619±7.242311	680	420	0.167	ns
OTU_18325	0.255882±4.78299	0.002381±0.048795	680	420	0.167	ns
OTU_13390	0.020588±0.152117	0.304762±4.203928	680	420	0.167	ns
OTU_17293	0±0	0.157143±2.325345	680	420	0.167	ns
OTU_16194	0±0	0.12619±1.868155	680	420	0.167	ns
OTU_18288	0.072059±1.31238	0.002381±0.048795	680	420	0.167	ns
OTU_20294	0±0	0.109524±1.622457	680	420	0.167	ns
OTU_3887	1.314706±24.362948	0.02381±0.193953	680	420	0.168	ns
OTU_4197	1.142647±21.448269	0.007143±0.084313	680	420	0.168	ns
OTU_13116	0.163235±3.089934	0.552381±5.235241	680	420	0.168	ns
OTU_10472	0.380882±7.017373	0.009524±0.154193	680	420	0.168	ns
OTU_10696	0.382353±7.093587	0.007143±0.084313	680	420	0.168	ns
OTU_14403	0.161765±3.05767	0±0	680	420	0.168	ns
OTU_21563	0.001471±0.038348	0.066667±0.967408	680	420	0.168	ns
OTU_810	6.191176±55.053584	12.595238±84.946216	680	420	0.169	ns
OTU_717	3.311765±61.98881	0.040476±0.310177	680	420	0.169	ns
OTU_982	2.848529±39.018507	0.769048±4.231544	680	420	0.169	ns
OTU_1665	2.954412±55.767527	0.009524±0.09724	680	420	0.169	ns
OTU_2364	0.063235±1.046968	3.097619±45.093512	680	420	0.169	ns
OTU_5991	0.075±1.879733	1.145238±15.837943	680	420	0.169	ns
OTU_13602	0.029412±0.429768	0.728571±10.402755	680	420	0.169	ns
OTU_7801	0.014706±0.120461	0.688095±10.022902	680	420	0.169	ns
OTU_12224	0.070588±1.764739	0.545238±6.91754	680	420	0.169	ns
OTU_12285	0.022059±0.361369	0.564286±8.062297	680	420	0.169	ns
OTU_10842	0.314706±5.956229	0±0	680	420	0.169	ns
OTU_11896	0.242647±4.362945	0.011905±0.161589	680	420	0.169	ns
OTU_18582	0.039706±0.782662	0.22619±2.707504	680	420	0.169	ns
OTU_19328	0.005882±0.076527	0.135714±1.931564	680	420	0.169	ns
OTU_17268	0.080882±1.531482	0±0	680	420	0.169	ns
OTU_124	29.866176±156.275232	40.704762±105.112003	680	420	0.17	ns
OTU_1057	5.466176±46.422901	8.880952±35.611804	680	420	0.17	ns
OTU_4147	3.098529±40.165424	0.759524±14.834224	680	420	0.17	ns
OTU_18387	1.817647±34.406377	0.004762±0.068924	680	420	0.17	ns
OTU_2901	1.438235±26.366495	0.05±0.384515	680	420	0.17	ns
OTU_3255	0.004412±0.066323	2.035714±30.254705	680	420	0.17	ns
OTU_2380	1.172059±22.051248	0.009524±0.09724	680	420	0.17	ns
OTU_9591	0.429412±8.149072	0±0	680	420	0.17	ns
OTU_16473	0.011765±0.306786	0.27619±3.935022	680	420	0.17	ns
OTU_12673	0.130882±2.486888	0±0	680	420	0.17	ns
OTU_19273	0.007353±0.085496	0.195238±2.801291	680	420	0.17	ns
OTU_15092	0±0	0.157143±2.340689	680	420	0.17	ns
OTU_1832	2.279412±41.589531	0.090476±1.281931	680	420	0.171	ns
OTU_3768	1.591176±26.05648	0.219048±1.14971	680	420	0.171	ns
OTU_1436	1.630882±29.127427	0.097619±1.519168	680	420	0.171	ns
OTU_7326	0.695588±13.044615	0.009524±0.09724	680	420	0.171	ns
OTU_9354	0.458824±8.675024	0.002381±0.048795	680	420	0.171	ns
OTU_11735	0±0	0.585714±8.749758	680	420	0.171	ns
OTU_13736	0.011765±0.132418	0.395238±5.731958	680	420	0.171	ns
OTU_17351	0.036765±0.380064	0.214286±2.633869	680	420	0.171	ns
OTU_20507	0.002941±0.054193	0.17381±2.555499	680	420	0.171	ns
OTU_20768	0.013235±0.157675	0.028571±0.193308	680	420	0.171	ns
OTU_445	19.864706±99.059566	11.357143±101.091093	680	420	0.172	ns
OTU_669	14.358824±101.877359	7.785714±57.630597	680	420	0.172	ns
OTU_3345	1.192647±22.680198	0.002381±0.048795	680	420	0.172	ns
OTU_8893	0.382353±5.817371	1.197619±11.34032	680	420	0.172	ns
OTU_6748	0.902941±16.662623	0.028571±0.492563	680	420	0.172	ns
OTU_10591	0.032353±0.583636	0.411905±5.673651	680	420	0.172	ns
OTU_14603	0±0	0.321429±4.817333	680	420	0.172	ns
OTU_17125	0.002941±0.054193	0.266667±3.947185	680	420	0.172	ns
OTU_766	4.769118±90.772051	0.021429±0.174831	680	420	0.173	ns
OTU_767	4.235294±80.428934	0.02619±0.242854	680	420	0.173	ns
OTU_4064	1.532353±23.875823	3.692857±26.501469	680	420	0.173	ns
OTU_3734	2.857353±52.412142	0.111905±1.170175	680	420	0.173	ns
OTU_12394	0.070588±1.43623	0.55±7.11715	680	420	0.173	ns
OTU_12637	0±0	0.380952±5.714999	680	420	0.173	ns
OTU_17087	0.020588±0.536875	0.188095±2.476689	680	420	0.173	ns
OTU_13393	0.002941±0.054193	0.183333±2.708989	680	420	0.173	ns
OTU_21416	0.023529±0.450206	0±0	680	420	0.173	ns
OTU_2078	4.257353±49.908723	1.438095±16.365704	680	420	0.174	ns
OTU_709	2.917647±55.739788	0.011905±0.128703	680	420	0.174	ns
OTU_4866	2.844118±52.633496	0.097619±1.663161	680	420	0.174	ns
OTU_2606	2.141176±39.217765	0.095238±0.718309	680	420	0.174	ns
OTU_2642	1.513235±28.460496	0.02619±0.333893	680	420	0.174	ns
OTU_8395	0.541176±9.263039	0.057143±0.386615	680	420	0.174	ns
OTU_14606	0.075±1.217917	0.357143±4.134501	680	420	0.174	ns
OTU_16485	0±0	0.133333±2.007464	680	420	0.174	ns
OTU_14731	0.075±1.388558	0.002381±0.048795	680	420	0.174	ns
OTU_21475	0.005882±0.153393	0.059524±0.799033	680	420	0.174	ns
OTU_4470	0.060294±0.421317	5.597619±83.508464	680	420	0.175	ns
OTU_7310	0.582353±11.095076	0.004762±0.068924	680	420	0.175	ns
OTU_15548	0±0	0.202381±3.05393	680	420	0.175	ns
OTU_1920	3.177941±40.824952	0.811905±15.955647	680	420	0.176	ns
OTU_2882	0.917647±16.23608	3.509524±37.027274	680	420	0.176	ns
OTU_2706	2.136765±40.948444	0.011905±0.108587	680	420	0.176	ns
OTU_4536	1.152941±22.092725	0.004762±0.068924	680	420	0.176	ns
OTU_8277	1.1±21.055967	0.007143±0.084313	680	420	0.176	ns
OTU_5778	0.692647±13.198427	0.007143±0.084313	680	420	0.176	ns
OTU_6307	0.494118±9.02345	0.02381±0.48795	680	420	0.176	ns
OTU_14303	0±0	0.409524±6.191757	680	420	0.176	ns
OTU_14402	0.010294±0.137984	0.278571±4.056406	680	420	0.176	ns
OTU_14968	0.002941±0.076696	0.207143±3.084714	680	420	0.176	ns
OTU_16564	0.116176±2.094885	0.007143±0.084313	680	420	0.176	ns
OTU_13848	0.105882±1.850994	0.009524±0.09724	680	420	0.176	ns
OTU_15385	0±0	0.142857±2.159194	680	420	0.176	ns
OTU_20886	0.005882±0.121214	0.107143±1.529486	680	420	0.176	ns
OTU_1729	2.151471±39.519228	0.1±1.711815	680	420	0.177	ns
OTU_3633	0.205882±4.612076	2.042857±27.629635	680	420	0.177	ns
OTU_6690	0.923529±17.697259	0.007143±0.084313	680	420	0.177	ns
OTU_6199	0.139706±2.985909	1.040476±13.463848	680	420	0.177	ns
OTU_13114	0.064706±0.979279	0.247619±2.660705	680	420	0.177	ns
OTU_12609	0±0	0.309524±4.688828	680	420	0.177	ns
OTU_15787	0.022059±0.575224	0.204762±2.734204	680	420	0.177	ns
OTU_20368	0±0	0.221429±3.357891	680	420	0.177	ns
OTU_16223	0.119118±2.297258	0±0	680	420	0.177	ns
OTU_15530	0.088235±1.403082	0.014286±0.206772	680	420	0.177	ns
OTU_528	7.766176±63.282891	13.297619±67.800736	680	420	0.178	ns
OTU_1542	2.407353±46.465376	0.004762±0.068924	680	420	0.178	ns
OTU_2997	1.808824±33.463082	0.07619±0.62479	680	420	0.178	ns
OTU_7778	1.002941±19.040922	0.019048±0.217644	680	420	0.178	ns
OTU_3972	0.010294±0.199144	1.47619±22.259522	680	420	0.178	ns
OTU_7241	0.789706±15.151514	0.007143±0.084313	680	420	0.178	ns
OTU_8826	0.561765±10.549233	0.016667±0.128172	680	420	0.178	ns
OTU_7130	0.002941±0.054193	0.914286±13.847009	680	420	0.178	ns
OTU_14173	0.005882±0.076527	0.295238±4.399336	680	420	0.178	ns
OTU_15121	0.001471±0.038348	0.195238±2.943376	680	420	0.178	ns
OTU_216	33.517647±152.030381	22.554762±116.528052	680	420	0.179	ns
OTU_1247	2.667647±33.107112	0.714286±14.443183	680	420	0.179	ns
OTU_2751	1.5±28.966437	0.007143±0.084313	680	420	0.179	ns
OTU_3044	1.373529±25.448759	0.059524±0.889493	680	420	0.179	ns
OTU_5406	0.832353±15.299412	0.042857±0.235453	680	420	0.179	ns
OTU_8894	0.145588±3.400292	0.502381±4.727666	680	420	0.179	ns
OTU_11921	0.236765±4.305164	0.014286±0.248692	680	420	0.179	ns
OTU_14152	0.013235±0.14804	0.27381±3.968706	680	420	0.179	ns
OTU_14441	0.008824±0.093587	0.238095±3.488881	680	420	0.179	ns
OTU_19399	0.004412±0.115045	0.228571±3.410659	680	420	0.179	ns
OTU_15998	0.139706±2.709751	0±0	680	420	0.179	ns
OTU_4971	1.664706±28.302686	0.190476±3.419292	680	420	0.18	ns
OTU_12845	0.180882±1.939722	1.080952±13.662244	680	420	0.18	ns
OTU_663	3.441176±66.475434	0.028571±0.18054	680	420	0.181	ns
OTU_3417	0.507353±6.848665	3.964286±52.656687	680	420	0.181	ns
OTU_1307	2.386765±35.473346	0.466667±9.271113	680	420	0.181	ns
OTU_1309	1.879412±34.332089	0.114286±1.526625	680	420	0.181	ns
OTU_3018	1.489706±28.864774	0.007143±0.084313	680	420	0.181	ns
OTU_4650	0.057353±1.011541	1.630952±24.03328	680	420	0.181	ns
OTU_9025	0.963235±18.010637	0.038095±0.255678	680	420	0.181	ns
OTU_4857	0.863235±16.71842	0.004762±0.068924	680	420	0.181	ns
OTU_9884	0.427941±8.32924	0±0	680	420	0.181	ns
OTU_12877	0.061765±0.797091	0.409524±5.277855	680	420	0.181	ns
OTU_12551	0.225±4.337149	0.002381±0.048795	680	420	0.181	ns
OTU_14201	0.001471±0.038348	0.302381±4.607402	680	420	0.181	ns
OTU_15749	0±0	0.230952±3.528472	680	420	0.181	ns
OTU_16046	0.002941±0.054193	0.214286±3.231968	680	420	0.181	ns
OTU_285	12.564706±123.945123	20.909524±83.052454	680	420	0.182	ns
OTU_3760	1.077941±19.075807	0.1±0.787431	680	420	0.182	ns
OTU_4834	0.969118±18.711213	0.009524±0.09724	680	420	0.182	ns
OTU_7334	0.095588±2.054768	1.114286±15.532591	680	420	0.182	ns
OTU_13057	0.075±1.955761	0.638095±8.485702	680	420	0.182	ns
OTU_9048	0.438235±8.042908	0.02619±0.211326	680	420	0.182	ns
OTU_15150	0.111765±2.310094	0.530952±6.162594	680	420	0.182	ns
OTU_17416	0.091176±2.339501	0.504762±6.075694	680	420	0.182	ns
OTU_19368	0.008824±0.195483	0.15±2.160367	680	420	0.182	ns
OTU_20998	0.007353±0.127067	0.121429±1.745644	680	420	0.182	ns
OTU_866	12.527941±74.247342	18.792857±76.553333	680	420	0.183	ns
OTU_576	0.517647±7.867252	8.369048±120.450267	680	420	0.183	ns
OTU_1599	2.108824±39.597681	0.083333±0.854698	680	420	0.183	ns
OTU_1466	1.630882±31.646807	0.011905±0.175739	680	420	0.183	ns
OTU_4713	0.886765±17.287071	0.002381±0.048795	680	420	0.183	ns
OTU_10021	0.089706±1.623433	0.609524±7.888538	680	420	0.183	ns
OTU_14007	0.013235±0.279071	0.185714±2.642373	680	420	0.183	ns
OTU_18203	0.085294±1.1735	0.02381±0.205891	680	420	0.183	ns
OTU_3388	1.902941±31.518646	0.261905±5.026704	680	420	0.184	ns
OTU_4764	1.570588±27.946472	0.138095±2.367234	680	420	0.184	ns
OTU_7949	0.004412±0.066323	1.028571±15.788705	680	420	0.184	ns
OTU_7938	0.039706±0.960124	0.714286±10.363065	680	420	0.184	ns
OTU_9213	0.464706±8.731568	0.019048±0.248372	680	420	0.184	ns
OTU_11919	0.032353±0.508091	0.55±7.960815	680	420	0.184	ns
OTU_15154	0.013235±0.345134	0.307143±4.516049	680	420	0.184	ns
OTU_15032	0.170588±3.343429	0±0	680	420	0.184	ns
OTU_21015	0.064706±1.268836	0±0	680	420	0.184	ns
OTU_1464	0.022059±0.182718	3.764286±57.705608	680	420	0.185	ns
OTU_3230	0.067647±1.017439	2.078571±31.05997	680	420	0.185	ns
OTU_6916	0.055882±1.009437	1.733333±25.894873	680	420	0.185	ns
OTU_10229	0.004412±0.066323	0.516667±7.906507	680	420	0.185	ns
OTU_19770	0.014706±0.281624	0.25±3.628563	680	420	0.185	ns
OTU_14161	0±0	0.22619±3.490017	680	420	0.185	ns
OTU_19447	0.05±0.983142	0±0	680	420	0.185	ns
OTU_306	24.901471±128.864523	15.533333±103.957382	680	420	0.186	ns
OTU_368	20.652941±173.082153	11.083333±58.762945	680	420	0.186	ns
OTU_424	7.25±57.84497	3.128571±44.719573	680	420	0.186	ns
OTU_5359	0.075±0.96719	1.716667±25.395548	680	420	0.186	ns
OTU_5516	1.057353±20.692886	0.007143±0.084313	680	420	0.186	ns
OTU_5818	0.885294±17.251798	0.009524±0.09724	680	420	0.186	ns
OTU_5514	0.857353±16.839411	0.002381±0.048795	680	420	0.186	ns
OTU_5708	0.844118±16.5835	0.002381±0.048795	680	420	0.186	ns
OTU_15175	0.007353±0.085496	0.216667±3.240291	680	420	0.186	ns
OTU_16263	0.094118±1.756946	0.004762±0.068924	680	420	0.186	ns
OTU_16440	0.011765±0.306786	0.104762±1.417072	680	420	0.186	ns
OTU_286	35.239706±154.364601	48.447619±165.173474	680	420	0.187	ns
OTU_834	3.094118±60.865384	0.014286±0.153824	680	420	0.187	ns
OTU_3296	2.004412±35.613433	0.190476±2.771644	680	420	0.187	ns
OTU_3773	0.058824±0.987139	2.966667±45.082093	680	420	0.187	ns
OTU_6044	1.322059±25.807788	0.014286±0.168627	680	420	0.187	ns
OTU_10609	0.136765±2.69136	1.414286±19.706674	680	420	0.187	ns
OTU_1745	3.638235±51.575973	0.85±15.533438	680	420	0.188	ns
OTU_3023	2.855882±33.308437	1.095238±8.038421	680	420	0.188	ns
OTU_2122	2.411765±37.841439	0.428571±8.295678	680	420	0.188	ns
OTU_3752	0.226471±3.678766	2.583333±36.552055	680	420	0.188	ns
OTU_2008	0.8±6.290793	1.642857±12.150845	680	420	0.188	ns
OTU_1859	1.782353±34.685751	0.030952±0.210679	680	420	0.188	ns
OTU_2880	1.482353±29.155461	0.009524±0.09724	680	420	0.188	ns
OTU_5202	0.657353±12.94927	0.002381±0.048795	680	420	0.188	ns
OTU_14207	0.001471±0.038348	0.345238±5.346009	680	420	0.188	ns
OTU_14934	0.120588±2.385558	0±0	680	420	0.188	ns
OTU_17109	0±0	0.169048±2.62583	680	420	0.188	ns
OTU_3218	1.305882±20.292354	3.509524±30.428796	680	420	0.189	ns
OTU_2902	2.226471±31.397052	0.583333±6.93235	680	420	0.189	ns
OTU_7474	0.007353±0.085496	0.904762±13.993025	680	420	0.189	ns
OTU_16713	0.027941±0.451587	0.209524±2.808766	680	420	0.189	ns
OTU_14451	0.110294±2.138341	0.002381±0.048795	680	420	0.189	ns
OTU_16030	0.001471±0.038348	0.164286±2.538329	680	420	0.189	ns
OTU_18472	0.002941±0.076696	0.116667±1.770403	680	420	0.189	ns
OTU_21374	0.029412±0.583792	0±0	680	420	0.189	ns
OTU_4944	0.508824±7.769313	3.159524±40.951578	680	420	0.19	ns
OTU_4450	1.160294±22.873396	0.009524±0.119285	680	420	0.19	ns
OTU_18615	0.011765±0.171221	1.02381±15.798837	680	420	0.19	ns
OTU_13744	0.016176±0.198752	0.22381±3.239436	680	420	0.19	ns
OTU_14295	0±0	0.211905±3.304781	680	420	0.19	ns
OTU_14164	0.122059±2.427405	0±0	680	420	0.19	ns
OTU_813	3.098529±61.546065	0.011905±0.128703	680	420	0.191	ns
OTU_4042	0.107353±2.532604	1.392857±19.99834	680	420	0.191	ns
OTU_9265	0.070588±1.616653	0.82381±11.728732	680	420	0.191	ns
OTU_11195	0.026471±0.690268	0.442857±6.49024	680	420	0.191	ns
OTU_18197	0.05±0.996533	0±0	680	420	0.191	ns
OTU_70	64.711765±184.550904	80.47381±200.319093	680	420	0.192	ns
OTU_2528	0.680882±7.733194	3.504762±43.820555	680	420	0.192	ns
OTU_3105	0.377941±7.147908	2.616667±34.637133	680	420	0.192	ns
OTU_3706	0.392647±7.332435	2.152381±26.96494	680	420	0.192	ns
OTU_3348	1.402941±26.16391	0.088095±1.56463	680	420	0.192	ns
OTU_5195	0.066176±1.611822	1.490476±22.305054	680	420	0.192	ns
OTU_8994	0.022059±0.232389	0.933333±14.303573	680	420	0.192	ns
OTU_14052	0.027941±0.728617	0.52381±7.761167	680	420	0.192	ns
OTU_16056	0.001471±0.038348	0.197619±3.079146	680	420	0.192	ns
OTU_18205	0.075±1.447752	0.002381±0.048795	680	420	0.192	ns
OTU_5941	2.230882±24.975946	4.369048±27.27618	680	420	0.193	ns
OTU_4483	1.980882±18.565283	2.961905±5.023427	680	420	0.193	ns
OTU_931	3.063235±60.770946	0.02381±0.193953	680	420	0.193	ns
OTU_5701	1.391176±26.078559	0.083333±1.467291	680	420	0.193	ns
OTU_7225	0.667647±13.261552	0.004762±0.09759	680	420	0.193	ns
OTU_16821	0.016176±0.327489	0.233333±3.402629	680	420	0.193	ns
OTU_16716	0.007353±0.101268	0.135714±2.013833	680	420	0.193	ns
OTU_17555	0.004412±0.085699	0.102381±1.539145	680	420	0.193	ns
OTU_2101	1.886765±34.852821	0.15±0.845527	680	420	0.194	ns
OTU_2091	1.8±32.465157	0.17381±2.747232	680	420	0.194	ns
OTU_9081	0.442647±8.880466	0±0	680	420	0.194	ns
OTU_13653	0.023529±0.151689	0.328571±4.801217	680	420	0.194	ns
OTU_11988	0.197059±3.754544	0.009524±0.19518	680	420	0.194	ns
OTU_12674	0.166176±3.140833	0.009524±0.119285	680	420	0.194	ns
OTU_14660	0.008824±0.108185	0.142857±2.108868	680	420	0.194	ns
OTU_16493	0.004412±0.115045	0.119048±1.805618	680	420	0.194	ns
OTU_19098	0±0	0.104762±1.650479	680	420	0.194	ns
OTU_158	31.685294±161.759156	21.140476±107.904345	680	420	0.195	ns
OTU_351	14.332353±90.31205	8.12619±67.726607	680	420	0.195	ns
OTU_790	2.294118±43.581947	0.12381±1.262231	680	420	0.195	ns
OTU_3239	1.627941±28.242295	0.221429±1.439643	680	420	0.195	ns
OTU_6192	0.198529±2.31668	1.066667±13.582079	680	420	0.195	ns
OTU_5549	0.710294±14.293264	0±0	680	420	0.195	ns
OTU_7924	0.591176±10.832392	0.05±0.834732	680	420	0.195	ns
OTU_6841	0±0	0.966667±15.259219	680	420	0.195	ns
OTU_11600	0±0	0.414286±6.542666	680	420	0.195	ns
OTU_15135	0.005882±0.093818	0.219048±3.362664	680	420	0.195	ns
OTU_17887	0.005882±0.108385	0.097619±1.446746	680	420	0.195	ns
OTU_6017	0.679412±13.197051	0.02381±0.152637	680	420	0.196	ns
OTU_7377	0.694118±13.99297	0±0	680	420	0.196	ns
OTU_12487	0.470588±5.612868	0.154762±2.369728	680	420	0.196	ns
OTU_7779	0.492647±9.870141	0.002381±0.048795	680	420	0.196	ns
OTU_13360	0.139706±2.392221	0.542857±6.10298	680	420	0.196	ns
OTU_19211	0.057353±1.104792	0.002381±0.048795	680	420	0.196	ns
OTU_66	68.891176±219.014125	83.442857±153.761707	680	420	0.197	ns
OTU_1595	8.208824±60.7661	3.954762±47.786072	680	420	0.197	ns
OTU_5895	1.554412±16.929638	2.764286±13.879095	680	420	0.197	ns
OTU_1308	2.148529±38.327555	0.240476±2.825351	680	420	0.197	ns
OTU_2331	1.510294±29.465087	0.05±0.239081	680	420	0.197	ns
OTU_9214	0.455882±8.442012	0.035714±0.637837	680	420	0.197	ns
OTU_10827	0.007353±0.085496	0.364286±5.65923	680	420	0.197	ns
OTU_15505	0.011765±0.120785	0.25±3.779972	680	420	0.197	ns
OTU_16302	0.139706±2.625279	0.009524±0.09724	680	420	0.197	ns
OTU_14995	0.011765±0.271107	0.192857±2.862555	680	420	0.197	ns
OTU_21683	0.011765±0.162391	0.090476±1.242219	680	420	0.197	ns
OTU_3005	1.267647±24.19287	0.071429±0.947119	680	420	0.198	ns
OTU_4141	1.260294±24.924892	0.028571±0.492563	680	420	0.198	ns
OTU_8284	0.5±10.062983	0.002381±0.048795	680	420	0.198	ns
OTU_16310	0.036765±0.9211	0.397619±5.686436	680	420	0.198	ns
OTU_16904	0.107353±2.019479	0.007143±0.146385	680	420	0.198	ns
OTU_5033	2.022059±32.982181	0.380952±3.594961	680	420	0.199	ns
OTU_5705	1.752941±23.464964	0.507143±7.371975	680	420	0.199	ns
OTU_11378	0.008824±0.132646	0.65±10.211551	680	420	0.199	ns
OTU_15813	0.001471±0.038348	0.197619±3.123778	680	420	0.199	ns
OTU_16218	0.097059±1.868897	0.004762±0.068924	680	420	0.199	ns
OTU_21679	0±0	0.061905±0.987258	680	420	0.199	ns
OTU_2550	0.333824±6.793528	3.371429±48.220755	680	420	0.2	ns
OTU_3834	1.592647±22.900829	0.438095±4.076064	680	420	0.2	ns
OTU_4674	1.520588±20.765246	0.464286±4.311406	680	420	0.2	ns
OTU_5038	0.011765±0.107905	2.128571±33.765832	680	420	0.2	ns
OTU_7455	0.957353±8.568683	0.480952±3.544752	680	420	0.2	ns
OTU_19027	0.008824±0.162578	0.111905±1.639125	680	420	0.2	ns
OTU_3895	1.804412±33.620532	0.15±1.997343	680	420	0.201	ns
OTU_3431	1.704412±30.215271	0.2±3.904346	680	420	0.201	ns
OTU_9349	0.286765±4.960385	0.797619±7.189856	680	420	0.201	ns
OTU_7293	0.130882±2.633575	0.785714±10.262046	680	420	0.201	ns
OTU_11261	0.545588±10.021228	0.052381±0.56308	680	420	0.201	ns
OTU_17347	0.035294±0.845288	0.597619±8.966791	680	420	0.201	ns
OTU_9403	0.392647±7.95682	0.002381±0.048795	680	420	0.201	ns
OTU_15093	2.529412±22.479951	4.090476±17.752781	680	420	0.202	ns
OTU_1880	1.808824±36.777545	0.007143±0.109005	680	420	0.202	ns
OTU_7408	0.932353±19.057115	0±0	680	420	0.202	ns
OTU_6979	0.130882±2.090497	1.233333±17.605538	680	420	0.202	ns
OTU_10429	0.005882±0.076527	0.645238±10.248015	680	420	0.202	ns
OTU_13290	0.022059±0.392622	0.345238±5.173584	680	420	0.202	ns
OTU_16520	0±0	0.171429±2.750421	680	420	0.202	ns
OTU_18169	0.010294±0.101011	0.12619±1.857907	680	420	0.202	ns
OTU_1367	1.708824±22.577777	5.888095±64.759842	680	420	0.203	ns
OTU_1006	2.426471±21.180976	4.497619±28.873149	680	420	0.203	ns
OTU_3675	2.233824±45.284013	0.021429±0.312077	680	420	0.203	ns
OTU_12932	0.288235±5.902186	0±0	680	420	0.203	ns
OTU_12916	0.198529±3.966019	0.004762±0.068924	680	420	0.203	ns
OTU_18658	0.041176±0.239191	0.221429±2.889536	680	420	0.203	ns
OTU_15367	0.132353±2.555449	0.007143±0.146385	680	420	0.203	ns
OTU_930	0.942647±16.911045	6.738095±92.348453	680	420	0.204	ns
OTU_4480	0.235294±3.793715	1.752381±24.280297	680	420	0.204	ns
OTU_836	7.326471±49.033029	12.888095±81.048554	680	420	0.205	ns
OTU_5979	1.535294±24.681033	0.285714±5.611894	680	420	0.205	ns
OTU_3690	1.547059±26.055071	0.257143±3.899155	680	420	0.205	ns
OTU_3436	1.386765±27.091491	0.066667±0.860334	680	420	0.205	ns
OTU_20776	0.045588±1.188796	0.383333±5.378576	680	420	0.205	ns
OTU_11377	0±0	0.411905±6.655115	680	420	0.205	ns
OTU_14047	0.182353±3.34677	0.019048±0.19448	680	420	0.205	ns
OTU_18574	0.011765±0.171221	0.128571±1.88136	680	420	0.205	ns
OTU_20999	0.007353±0.101268	0.12381±1.8766	680	420	0.205	ns
OTU_1455	6.914706±60.62518	3.540476±26.73374	680	420	0.206	ns
OTU_1963	1.694118±34.715727	0.007143±0.084313	680	420	0.206	ns
OTU_4159	0.995588±18.823691	0.080952±0.400619	680	420	0.206	ns
OTU_3668	0.991176±19.620852	0.038095±0.215123	680	420	0.206	ns
OTU_6761	0.001471±0.038348	1.064286±17.191971	680	420	0.206	ns
OTU_14367	0.180882±2.866893	0.040476±0.294386	680	420	0.206	ns
OTU_1265	5.045588±38.472751	7.942857±36.074261	680	420	0.207	ns
OTU_7969	1.308824±17.048192	0.37381±7.126593	680	420	0.207	ns
OTU_4313	0.813235±16.610467	0.009524±0.09724	680	420	0.207	ns
OTU_10101	0.05±0.714153	0.916667±14.04443	680	420	0.207	ns
OTU_7152	0.598529±12.072523	0.014286±0.137435	680	420	0.207	ns
OTU_14758	0.126471±1.512405	0.390476±4.109469	680	420	0.207	ns
OTU_13394	0.185294±2.830679	0.042857±0.635521	680	420	0.207	ns
OTU_11606	0.169118±3.491954	0±0	680	420	0.207	ns
OTU_16191	0.016176±0.137418	0.152381±2.207736	680	420	0.207	ns
OTU_18740	0.001471±0.038348	0.088095±1.403831	680	420	0.207	ns
OTU_4607	1.636765±25.757144	0.335714±6.111858	680	420	0.208	ns
OTU_2108	1.735294±35.637728	0.011905±0.108587	680	420	0.208	ns
OTU_2421	1.585294±32.457133	0.016667±0.161166	680	420	0.208	ns
OTU_15113	0.116176±1.58408	0.528571±6.592948	680	420	0.208	ns
OTU_8043	0.441176±9.125185	0±0	680	420	0.208	ns
OTU_16393	0.125±2.228605	0.452381±5.020732	680	420	0.208	ns
OTU_15213	0.036765±0.703537	0.45±6.691631	680	420	0.208	ns
OTU_15171	0.002941±0.054193	0.416667±6.722967	680	420	0.208	ns
OTU_11337	0.252941±5.079703	0.007143±0.084313	680	420	0.208	ns
OTU_20881	0.055882±1.003584	0.007143±0.084313	680	420	0.208	ns
OTU_2225	1.916176±38.947762	0.038095±0.306612	680	420	0.209	ns
OTU_8171	0.441176±7.467322	1.230952±11.448817	680	420	0.209	ns
OTU_5082	1.052941±21.549754	0.014286±0.118808	680	420	0.209	ns
OTU_5104	0.052941±1.26706	1.428571±22.37161	680	420	0.209	ns
OTU_12586	0.544118±5.922011	0.219048±2.53371	680	420	0.209	ns
OTU_6117	0.004412±0.085699	1.009524±16.362537	680	420	0.209	ns
OTU_13176	0.004412±0.066323	0.447619±7.220669	680	420	0.209	ns
OTU_13173	0.001471±0.038348	0.369048±5.983629	680	420	0.209	ns
OTU_18898	0.010294±0.126863	0.107143±1.572571	680	420	0.209	ns
OTU_212	25.291176±138.410918	15.764286±111.199939	680	420	0.21	ns
OTU_451	23.079412±146.201606	14.638095±76.530478	680	420	0.21	ns
OTU_400	13.580882±126.263975	6.045238±72.870666	680	420	0.21	ns
OTU_2815	3.197059±34.353092	5.533333±26.977606	680	420	0.21	ns
OTU_1780	4.244118±87.80167	0.021429±0.160601	680	420	0.21	ns
OTU_3391	0.308824±7.593419	2.390476±33.479163	680	420	0.21	ns
OTU_7171	0.263235±3.161318	2.007143±28.337675	680	420	0.21	ns
OTU_3440	1.120588±22.934244	0.016667±0.2533	680	420	0.21	ns
OTU_17582	0.002941±0.054193	0.342857±5.553521	680	420	0.21	ns
OTU_18613	0±0	0.119048±1.943134	680	420	0.21	ns
OTU_5599	1.895588±21.011168	4.102381±32.135847	680	420	0.211	ns
OTU_1980	1.839706±19.61911	0.838095±5.535951	680	420	0.211	ns
OTU_1473	1.983824±40.343533	0.045238±0.787947	680	420	0.211	ns
OTU_4091	1.116176±21.712129	0.07381±0.626983	680	420	0.211	ns
OTU_8960	0.694118±8.688385	0.259524±2.015875	680	420	0.211	ns
OTU_7682	0.451471±9.260778	0.007143±0.084313	680	420	0.211	ns
OTU_14301	0.022059±0.538187	0.409524±6.327491	680	420	0.211	ns
OTU_19743	0.239706±4.994537	0±0	680	420	0.211	ns
OTU_15761	0.022059±0.538187	0.221429±3.236283	680	420	0.211	ns
OTU_15111	0.038235±0.776122	0.180952±2.2548	680	420	0.211	ns
OTU_21663	0.002941±0.054193	0.17381±2.794604	680	420	0.211	ns
OTU_21358	0.027941±0.417703	0.054762±0.292061	680	420	0.211	ns
OTU_180	16.389706±76.542881	11.454762±54.099664	680	420	0.212	ns
OTU_334	0.211765±0.984045	12.357143±199.266534	680	420	0.212	ns
OTU_7385	0.1±1.770816	1.780952±27.548345	680	420	0.212	ns
OTU_8591	0.002941±0.054193	0.878571±14.358752	680	420	0.212	ns
OTU_12315	0.030882±0.767867	0.330952±4.880187	680	420	0.212	ns
OTU_3234	1.530882±23.065551	0.383333±5.207687	680	420	0.213	ns
OTU_13188	0.001471±0.038348	0.242857±3.963204	680	420	0.213	ns
OTU_21031	0.007353±0.085496	0.107143±1.63653	680	420	0.213	ns
OTU_888	2.073529±15.823042	3.480952±19.55476	680	420	0.214	ns
OTU_8539	0.470588±8.82554	1.414286±13.922725	680	420	0.214	ns
OTU_2721	1.320588±27.362459	0.014286±0.137435	680	420	0.214	ns
OTU_7424	0.416176±6.282878	1.180952±11.577306	680	420	0.214	ns
OTU_21009	0.010294±0.114668	0.071429±1.003404	680	420	0.214	ns
OTU_1908	2.033824±42.637877	0.004762±0.068924	680	420	0.215	ns
OTU_3246	1.238235±25.742677	0.011905±0.108587	680	420	0.215	ns
OTU_5378	0.930882±17.936467	0.07381±1.36851	680	420	0.215	ns
OTU_10549	0.025±0.540788	0.521429±8.190571	680	420	0.215	ns
OTU_12948	0.004412±0.066323	0.314286±5.111295	680	420	0.215	ns
OTU_1022	2.317647±35.455408	6.916667±70.779804	680	420	0.216	ns
OTU_689	1.905882±28.991035	6.392857±70.683404	680	420	0.216	ns
OTU_6617	1.625±27.186461	3.638095±25.554611	680	420	0.216	ns
OTU_1606	3.336765±65.885225	0.2±3.710657	680	420	0.216	ns
OTU_5085	2.748529±36.16445	0.919048±10.432102	680	420	0.216	ns
OTU_11613	0.251471±5.250429	0.002381±0.048795	680	420	0.216	ns
OTU_13146	0.041176±0.791009	0.333333±4.789441	680	420	0.216	ns
OTU_13596	0.039706±0.924171	0.335714±4.840083	680	420	0.216	ns
OTU_13491	0.008824±0.162578	0.285714±4.579636	680	420	0.216	ns
OTU_2176	1.533824±31.987876	0.016667±0.128172	680	420	0.217	ns
OTU_2390	1.367647±28.197444	0.030952±0.186653	680	420	0.217	ns
OTU_6555	0.602941±12.728431	0±0	680	420	0.217	ns
OTU_7950	0.001471±0.038348	0.954762±15.808078	680	420	0.217	ns
OTU_8696	0.004412±0.085699	0.7±11.538687	680	420	0.217	ns
OTU_11005	0.217647±4.543974	0.002381±0.048795	680	420	0.217	ns
OTU_18226	0.147059±3.050699	0.002381±0.048795	680	420	0.217	ns
OTU_14437	0±0	0.235714±3.905099	680	420	0.217	ns
OTU_19799	0.002941±0.054193	0.080952±1.293685	680	420	0.217	ns
OTU_21697	0±0	0.064286±1.065027	680	420	0.217	ns
OTU_1901	8.416176±82.302195	4.269048±23.82046	680	420	0.218	ns
OTU_677	7.811765±102.534996	2.511905±35.429817	680	420	0.218	ns
OTU_2910	1.955882±33.625125	0.32381±6.149289	680	420	0.218	ns
OTU_4558	1.129412±21.567601	0.104762±1.474841	680	420	0.218	ns
OTU_21623	0.772059±14.947609	0.061905±1.077421	680	420	0.218	ns
OTU_6097	0.757353±15.458194	0.02619±0.39902	680	420	0.218	ns
OTU_10216	0.191176±4.794011	0.721429±7.97556	680	420	0.218	ns
OTU_14809	0.011765±0.306786	0.240476±3.795083	680	420	0.218	ns
OTU_6715	5.991176±55.265992	10.2±55.131286	680	420	0.219	ns
OTU_758	4.275±45.560583	1.730952±22.705261	680	420	0.219	ns
OTU_2134	3.585294±59.417361	0.72381±9.427017	680	420	0.219	ns
OTU_4477	0.711765±12.5988	1.842857±16.01041	680	420	0.219	ns
OTU_1937	1.538235±32.187617	0.019048±0.136855	680	420	0.219	ns
OTU_3908	1.180882±19.942729	0.22381±2.963164	680	420	0.219	ns
OTU_12961	0.008824±0.230089	0.278571±4.487162	680	420	0.219	ns
OTU_54	248.563235±462.740252	217.769048±363.944325	680	420	0.22	ns
OTU_16100	1.773529±32.882598	0.211905±3.590009	680	420	0.22	ns
OTU_3507	1.311765±25.294492	0.116667±1.428723	680	420	0.22	ns
OTU_18529	0.183824±2.60226	0.802381±10.114452	680	420	0.22	ns
OTU_11344	0.308824±5.733804	0.038095±0.321803	680	420	0.22	ns
OTU_11491	0.001471±0.038348	0.364286±6.056469	680	420	0.22	ns
OTU_14438	0.017647±0.351283	0.233333±3.585683	680	420	0.22	ns
OTU_15302	0.036765±0.682282	0.183333±2.387759	680	420	0.22	ns
OTU_17133	0.002941±0.054193	0.1±1.62013	680	420	0.22	ns
OTU_18056	0±0	0.1±1.668034	680	420	0.22	ns
OTU_3080	1.705882±32.085287	0.188095±3.012361	680	420	0.221	ns
OTU_16888	0.294118±5.951594	0.014286±0.168627	680	420	0.221	ns
OTU_15843	0.060294±0.52693	0.288095±3.788609	680	420	0.221	ns
OTU_21767	0±0	0.045238±0.757052	680	420	0.221	ns
OTU_2425	1.319118±17.625032	3.8±39.195465	680	420	0.222	ns
OTU_998	2.322059±49.402892	0.004762±0.09759	680	420	0.222	ns
OTU_4825	0.686765±14.973432	2.252381±23.444916	680	420	0.222	ns
OTU_3775	0.147059±2.490422	1.880952±28.972872	680	420	0.222	ns
OTU_3791	0.942647±20.038504	0.002381±0.048795	680	420	0.222	ns
OTU_4254	0.901471±17.839177	0.064286±0.833751	680	420	0.222	ns
OTU_6135	0.711765±15.183488	0±0	680	420	0.222	ns
OTU_4263	0.672059±13.661588	0.030952±0.449337	680	420	0.222	ns
OTU_12520	0.007353±0.158059	0.409524±6.73068	680	420	0.222	ns
OTU_16516	0.104412±2.176859	0.002381±0.048795	680	420	0.222	ns
OTU_21048	0±0	0.05±0.837587	680	420	0.222	ns
OTU_8833	0.525±10.669184	0.02619±0.23282	680	420	0.223	ns
OTU_19063	0.147059±0.787694	0.266667±1.912235	680	420	0.223	ns
OTU_13257	0.022059±0.464766	0.37381±5.894926	680	420	0.223	ns
OTU_12253	0.152941±2.20058	0.042857±0.654028	680	420	0.223	ns
OTU_402	21.061765±106.513438	28.47619±92.622115	680	420	0.224	ns
OTU_241	21.9±101.086929	14.440476±97.251826	680	420	0.224	ns
OTU_615	7.547059±67.67616	13.045238±75.71007	680	420	0.224	ns
OTU_3256	1.966176±35.625367	0.27619±5.222487	680	420	0.224	ns
OTU_2013	1.514706±32.383378	0.004762±0.09759	680	420	0.224	ns
OTU_11056	0.005882±0.076527	0.483333±8.031692	680	420	0.224	ns
OTU_11671	0.227941±4.681878	0.009524±0.09724	680	420	0.224	ns
OTU_13169	0.163235±3.497712	0±0	680	420	0.224	ns
OTU_3285	0.013235±0.126589	1.802381±30.197702	680	420	0.225	ns
OTU_6927	0.873529±18.292466	0.021429±0.393282	680	420	0.225	ns
OTU_5911	0.066176±1.573914	1.292857±20.64653	680	420	0.225	ns
OTU_5903	0.852941±18.300522	0±0	680	420	0.225	ns
OTU_5290	0.002941±0.054193	0.959524±16.149238	680	420	0.225	ns
OTU_10277	0.442647±9.497365	0±0	680	420	0.225	ns
OTU_19143	0.067647±0.851999	0.219048±2.464956	680	420	0.225	ns
OTU_18089	0±0	0.088095±1.4848	680	420	0.225	ns
OTU_8719	6.019118±47.303874	3.283333±27.547108	680	420	0.226	ns
OTU_935	5.527941±78.553036	1.604762±24.357833	680	420	0.226	ns
OTU_1176	2.55±45.547177	0.397619±6.756699	680	420	0.226	ns
OTU_5847	0.905882±18.013167	0.066667±0.986947	680	420	0.226	ns
OTU_6756	0.673529±13.782741	0.033333±0.291213	680	420	0.226	ns
OTU_7567	0.672059±14.355977	0.004762±0.068924	680	420	0.226	ns
OTU_14337	0.064706±1.649364	0.295238±3.672575	680	420	0.226	ns
OTU_16134	0.061765±1.115829	0.204762±2.250638	680	420	0.226	ns
OTU_16312	0.001471±0.038348	0.221429±3.714259	680	420	0.226	ns
OTU_19938	0.025±0.65192	0.171429±2.422871	680	420	0.226	ns
OTU_18186	0±0	0.164286±2.775474	680	420	0.226	ns
OTU_643	8.130882±68.012965	4.030952±44.383354	680	420	0.227	ns
OTU_1237	3.930882±67.342001	0.790476±5.668984	680	420	0.227	ns
OTU_1014	0.969118±15.956972	3.528571±41.501147	680	420	0.227	ns
OTU_2336	1.447059±31.073719	0.007143±0.084313	680	420	0.227	ns
OTU_6909	0.772059±16.283736	0.016667±0.128172	680	420	0.227	ns
OTU_17366	0.05±1.085654	0.216667±2.693262	680	420	0.227	ns
OTU_13496	0.007353±0.191741	0.25±4.106212	680	420	0.227	ns
OTU_17276	0±0	0.128571±2.175508	680	420	0.227	ns
OTU_21128	0.054412±1.173459	0±0	680	420	0.227	ns
OTU_949	2.816176±60.696813	0.007143±0.109005	680	420	0.228	ns
OTU_1087	0.083824±1.504153	3.097619±51.147617	680	420	0.228	ns
OTU_5249	0.269118±4.087005	1.654762±23.32273	680	420	0.228	ns
OTU_5398	0.867647±18.665811	0.004762±0.068924	680	420	0.228	ns
OTU_6738	0.644118±13.760195	0.007143±0.084313	680	420	0.228	ns
OTU_10066	0.375±6.833963	0.057143±0.562615	680	420	0.228	ns
OTU_18945	0.014706±0.276345	0.17619±2.734454	680	420	0.228	ns
OTU_15531	0.116176±2.459636	0.002381±0.048795	680	420	0.228	ns
OTU_16216	0.091176±1.918957	0.002381±0.048795	680	420	0.228	ns
OTU_16912	0.072059±1.557664	0±0	680	420	0.228	ns
OTU_7807	0.001471±0.038348	0.657143±11.14438	680	420	0.229	ns
OTU_9258	0.013235±0.175364	0.635714±10.593742	680	420	0.229	ns
OTU_12036	0.001471±0.038348	0.380952±6.461017	680	420	0.229	ns
OTU_13619	0.063235±1.321779	0.219048±2.438674	680	420	0.229	ns
OTU_18872	0±0	0.135714±2.30971	680	420	0.229	ns
OTU_19353	0±0	0.12381±2.105546	680	420	0.229	ns
OTU_2759	4.430882±50.856215	1.730952±22.840978	680	420	0.23	ns
OTU_2626	1.729412±37.330238	0.009524±0.09724	680	420	0.23	ns
OTU_1881	1.611765±34.853311	0.004762±0.068924	680	420	0.23	ns
OTU_13234	0.039706±0.960124	0.32619±4.824933	680	420	0.23	ns
OTU_12502	0.033824±0.224501	0.311905±4.738544	680	420	0.23	ns
OTU_13799	0.004412±0.085699	0.285714±4.797999	680	420	0.23	ns
OTU_14137	0.036765±0.885226	0.192857±2.567178	680	420	0.23	ns
OTU_658	18.789706±115.265289	12.183333±67.310184	680	420	0.231	ns
OTU_4304	0.397059±8.108142	2.007143±26.78835	680	420	0.231	ns
OTU_5520	0.733824±15.66366	0.014286±0.168627	680	420	0.231	ns
OTU_12788	0.276471±5.957387	0.002381±0.048795	680	420	0.231	ns
OTU_20352	0.014706±0.383482	0.171429±2.66313	680	420	0.231	ns
OTU_17081	0.004412±0.085699	0.116667±1.916692	680	420	0.231	ns
OTU_21696	0.002941±0.054193	0.057143±0.925157	680	420	0.231	ns
OTU_1221	5.488235±73.189687	1.652381±31.758007	680	420	0.232	ns
OTU_7489	0.470588±10.253446	0±0	680	420	0.232	ns
OTU_11936	0.013235±0.257096	0.364286±6.00224	680	420	0.232	ns
OTU_20013	0.144118±2.616892	0.02381±0.152637	680	420	0.232	ns
OTU_14143	0±0	0.245238±4.200165	680	420	0.232	ns
OTU_16166	0.016176±0.385339	0.169048±2.599338	680	420	0.232	ns
OTU_1109	5.297059±56.128482	2.17619±30.482632	680	420	0.233	ns
OTU_887	2.898529±63.259221	0.004762±0.068924	680	420	0.233	ns
OTU_9305	0.002941±0.054193	0.92619±15.828489	680	420	0.233	ns
OTU_13997	0.005882±0.121214	0.230952±3.864222	680	420	0.233	ns
OTU_15816	0±0	0.235714±4.046763	680	420	0.233	ns
OTU_20402	0±0	0.071429±1.226066	680	420	0.233	ns
OTU_605	9.960294±94.094318	4.685714±52.492311	680	420	0.234	ns
OTU_2782	1.723529±33.591149	0.178571±3.321876	680	420	0.234	ns
OTU_3916	1.388235±21.112697	0.354762±6.444946	680	420	0.234	ns
OTU_2641	1.094118±23.972123	0±0	680	420	0.234	ns
OTU_3209	0.889706±19.406766	0.002381±0.048795	680	420	0.234	ns
OTU_7563	0.005882±0.121214	0.921429±15.735918	680	420	0.234	ns
OTU_11478	0.272059±4.738317	0.054762±0.371222	680	420	0.234	ns
OTU_17749	0.001471±0.038348	0.109524±1.858324	680	420	0.234	ns
OTU_19334	0.005882±0.121214	0.07619±1.204171	680	420	0.234	ns
OTU_21331	0.023529±0.208874	0.040476±0.240881	680	420	0.234	ns
OTU_2261	4.360294±48.035344	1.907143±19.101749	680	420	0.235	ns
OTU_2584	0.875±15.280219	2.866667±32.199132	680	420	0.235	ns
OTU_7633	0.739706±12.243896	0.171429±1.808002	680	420	0.235	ns
OTU_6785	0.430882±7.60559	0.083333±0.352568	680	420	0.235	ns
OTU_12776	0.167647±2.331474	0.419048±3.924176	680	420	0.235	ns
OTU_14454	0.127941±2.463241	0.014286±0.29277	680	420	0.235	ns
OTU_17171	0.002941±0.054193	0.142857±2.409918	680	420	0.235	ns
OTU_16483	0±0	0.133333±2.295858	680	420	0.235	ns
OTU_17062	0±0	0.12381±2.133695	680	420	0.235	ns
OTU_18519	0.026471±0.382849	0.061905±0.531559	680	420	0.235	ns
OTU_20494	0±0	0.066667±1.147929	680	420	0.235	ns
OTU_1551	3.438235±39.457764	1.22381±22.47369	680	420	0.236	ns
OTU_10520	0.089706±0.822661	0.52381±7.462678	680	420	0.236	ns
OTU_14571	0.058824±1.382431	0.245238±3.031946	680	420	0.236	ns
OTU_15729	0.004412±0.085699	0.130952±2.182485	680	420	0.236	ns
OTU_1243	2.805882±60.981689	0.040476±0.277699	680	420	0.237	ns
OTU_6587	1.380882±20.570664	0.357143±7.270503	680	420	0.237	ns
OTU_1861	1.523529±33.442268	0.004762±0.068924	680	420	0.237	ns
OTU_12804	0±0	0.347619±6.016534	680	420	0.237	ns
OTU_18782	0.086765±1.856359	0.002381±0.048795	680	420	0.237	ns
OTU_17668	0±0	0.12619±2.181672	680	420	0.237	ns
OTU_17792	0.001471±0.038348	0.090476±1.540667	680	420	0.237	ns
OTU_512	14.657353±95.378211	8.940476±65.120954	680	420	0.238	ns
OTU_635	6.977941±62.439422	3.240476±42.488148	680	420	0.238	ns
OTU_3268	2.092647±32.658341	0.57381±5.973832	680	420	0.238	ns
OTU_3226	0.585294±6.103556	2.211905±27.795028	680	420	0.238	ns
OTU_5112	1.191176±20.328493	0.261905±2.113255	680	420	0.238	ns
OTU_6897	0.957353±16.359986	0.197619±2.95091	680	420	0.238	ns
OTU_9340	0.304412±5.077019	1.17619±14.583065	680	420	0.238	ns
OTU_7211	0.505882±10.862643	0.014286±0.118808	680	420	0.238	ns
OTU_13265	0.042647±0.861347	0.407143±6.288486	680	420	0.238	ns
OTU_10486	0±0	0.433333±7.521351	680	420	0.238	ns
OTU_9960	0.007353±0.191741	0.383333±6.517698	680	420	0.238	ns
OTU_13413	0.022059±0.575224	0.302381±4.841299	680	420	0.238	ns
OTU_16982	0.001471±0.038348	0.145238±2.494931	680	420	0.238	ns
OTU_16554	0.001471±0.038348	0.119048±2.037856	680	420	0.238	ns
OTU_1513	6.954412±63.359153	3.547619±32.13085	680	420	0.239	ns
OTU_1279	2.145588±20.195604	6.945238±81.948842	680	420	0.239	ns
OTU_2840	3.060294±38.647505	1.042857±17.565916	680	420	0.239	ns
OTU_5124	0.507353±8.077675	2.040476±25.901978	680	420	0.239	ns
OTU_4270	1.117647±20.90608	0.169048±1.34235	680	420	0.239	ns
OTU_5329	0.007353±0.085496	1.219048±21.079339	680	420	0.239	ns
OTU_7817	0.332353±5.659573	0.071429±0.908534	680	420	0.239	ns
OTU_12728	0.002941±0.054193	0.354762±6.112341	680	420	0.239	ns
OTU_16101	0.129412±2.237915	0.02619±0.354689	680	420	0.239	ns
OTU_15145	0.001471±0.038348	0.15±2.583013	680	420	0.239	ns
OTU_957	2.467647±54.590877	0.007143±0.084313	680	420	0.24	ns
OTU_6305	0.536765±6.657747	1.07381±7.759929	680	420	0.24	ns
OTU_14028	0.039706±0.36795	0.228571±3.279377	680	420	0.24	ns
OTU_16242	0.008824±0.230089	0.171429±2.827438	680	420	0.24	ns
OTU_906	2.492647±55.150964	0.011905±0.128703	680	420	0.241	ns
OTU_4592	2.126471±43.12299	0.183333±2.16992	680	420	0.241	ns
OTU_4255	0.295588±3.904905	0.980952±11.55188	680	420	0.241	ns
OTU_10808	0.276471±5.768742	0.016667±0.128172	680	420	0.241	ns
OTU_13214	0.170588±3.790192	0±0	680	420	0.241	ns
OTU_14520	0.147059±3.266579	0±0	680	420	0.241	ns
OTU_15500	0.117647±2.344608	0.011905±0.108587	680	420	0.241	ns
OTU_16448	0±0	0.195238±3.409236	680	420	0.241	ns
OTU_1492	2.1±33.163077	0.502381±10.149362	680	420	0.242	ns
OTU_7877	0.436765±9.721852	0±0	680	420	0.242	ns
OTU_206	24.194118±131.18871	16.433333±89.084513	680	420	0.243	ns
OTU_552	7.736765±172.038552	0.02619±0.23282	680	420	0.243	ns
OTU_4679	0.494118±10.19486	1.833333±22.076474	680	420	0.243	ns
OTU_2255	1.425±31.564931	0.011905±0.128703	680	420	0.243	ns
OTU_7501	1.038235±14.80442	0.32381±4.636671	680	420	0.243	ns
OTU_11125	0.342647±8.820177	1.002381±9.276835	680	420	0.243	ns
OTU_6484	0.470588±10.280557	0.009524±0.09724	680	420	0.243	ns
OTU_9252	0.473529±10.570022	0±0	680	420	0.243	ns
OTU_770	6.651471±63.060814	2.659524±49.721907	680	420	0.244	ns
OTU_1123	3.425±51.648412	1.004762±12.671166	680	420	0.244	ns
OTU_4399	1.022059±15.798933	0.288095±3.548552	680	420	0.244	ns
OTU_5174	0.185294±4.055334	0.892857±12.006182	680	420	0.244	ns
OTU_12033	0.019118±0.226231	0.397619±6.639471	680	420	0.244	ns
OTU_13363	0.147059±3.23623	0.002381±0.048795	680	420	0.244	ns
OTU_13347	0.001471±0.038348	0.230952±4.026937	680	420	0.244	ns
OTU_281	10.851471±86.878582	17.4±92.834325	680	420	0.245	ns
OTU_9968	4.410294±57.309697	1.395238±28.105172	680	420	0.245	ns
OTU_3985	1.447059±22.696567	0.369048±6.461894	680	420	0.245	ns
OTU_5704	1.194118±24.306535	0.104762±1.953756	680	420	0.245	ns
OTU_6368	1.076471±24.02104	0.004762±0.068924	680	420	0.245	ns
OTU_2695	0.972059±21.606893	0.007143±0.084313	680	420	0.245	ns
OTU_9262	0.045588±0.721628	0.969048±16.250618	680	420	0.245	ns
OTU_12419	0±0	0.27381±4.819786	680	420	0.245	ns
OTU_16049	0.013235±0.14804	0.152381±2.446686	680	420	0.245	ns
OTU_15736	0±0	0.138095±2.42992	680	420	0.245	ns
OTU_828	1.441176±24.985051	6.847619±93.352391	680	420	0.246	ns
OTU_990	2.005882±39.628949	0.233333±2.697623	680	420	0.246	ns
OTU_2788	1.511765±33.923241	0.002381±0.048795	680	420	0.246	ns
OTU_2410	0.252941±4.853751	1.621429±23.837297	680	420	0.246	ns
OTU_13810	0±0	0.42381±7.473511	680	420	0.246	ns
OTU_14350	0.160294±3.494057	0.004762±0.068924	680	420	0.246	ns
OTU_17694	0.091176±2.045991	0±0	680	420	0.246	ns
OTU_19065	0±0	0.111905±1.973415	680	420	0.246	ns
OTU_440	11.769118±64.357762	17.066667±78.808159	680	420	0.247	ns
OTU_300	8.797059±87.227767	4.102381±46.977032	680	420	0.247	ns
OTU_21643	1.716176±12.585977	7.469048±101.255137	680	420	0.247	ns
OTU_1771	3.952941±47.219858	1.645238±17.031498	680	420	0.247	ns
OTU_1652	2.007353±39.779121	0.230952±2.946053	680	420	0.247	ns
OTU_3596	1.686765±27.972274	0.42381±3.956977	680	420	0.247	ns
OTU_5207	0.477941±9.22391	1.821429±22.60608	680	420	0.247	ns
OTU_7637	0.563235±12.398114	0.011905±0.128703	680	420	0.247	ns
OTU_7379	0.475±10.633649	0.002381±0.048795	680	420	0.247	ns
OTU_16388	0.141176±1.87002	0.307143±2.538194	680	420	0.247	ns
OTU_12049	0.001471±0.038348	0.32381±5.701811	680	420	0.247	ns
OTU_18005	0.045588±1.015046	0.204762±2.700831	680	420	0.247	ns
OTU_18692	0.060294±1.356014	0±0	680	420	0.247	ns
OTU_733	7.098529±66.065688	3.709524±30.368719	680	420	0.248	ns
OTU_10035	0.027941±0.308135	0.52381±8.781457	680	420	0.248	ns
OTU_11208	0.001471±0.038348	0.397619±7.024437	680	420	0.248	ns
OTU_20699	0.041176±0.928082	0±0	680	420	0.248	ns
OTU_4426	1.091176±23.297915	0.059524±0.941628	680	420	0.249	ns
OTU_12292	0.183824±4.153892	0±0	680	420	0.249	ns
OTU_19886	0.008824±0.230089	0.080952±1.267595	680	420	0.249	ns
OTU_4838	1.752941±19.309147	3.328571±23.622865	680	420	0.25	ns
OTU_1615	0.007353±0.085496	2.67619±47.454788	680	420	0.25	ns
OTU_2683	1.088235±24.524482	0.004762±0.068924	680	420	0.25	ns
OTU_5306	0.673529±15.098378	0.007143±0.084313	680	420	0.25	ns
OTU_298	31.104412±129.136406	21.238095±143.647841	680	420	0.251	ns
OTU_9687	1.111765±14.843191	0.452381±1.467262	680	420	0.251	ns
OTU_12947	0.113235±1.89499	0.669048±9.795644	680	420	0.251	ns
OTU_12828	0.226471±3.986192	0.045238±0.787947	680	420	0.251	ns
OTU_12707	0.014706±0.347202	0.233333±3.887172	680	420	0.251	ns
OTU_18631	0.085294±1.879685	0.002381±0.048795	680	420	0.251	ns
OTU_18843	0.004412±0.066323	0.133333±2.300012	680	420	0.251	ns
OTU_11281	0.391176±6.973751	0.07381±1.464547	680	420	0.252	ns
OTU_10179	0.344118±6.910268	0.038095±0.639567	680	420	0.252	ns
OTU_10084	0.301471±6.807169	0.002381±0.048795	680	420	0.252	ns
OTU_17071	0±0	0.102381±1.828309	680	420	0.252	ns
OTU_381	12.264706±80.928416	7.311905±61.853205	680	420	0.253	ns
OTU_4316	0.786765±17.6059	0.014286±0.118808	680	420	0.253	ns
OTU_16960	0.601471±13.318407	0.016667±0.175351	680	420	0.253	ns
OTU_6803	0.560294±12.726506	0.002381±0.048795	680	420	0.253	ns
OTU_7565	0.017647±0.216371	0.788095±13.803612	680	420	0.253	ns
OTU_13356	0.210294±3.635638	0.05±0.300953	680	420	0.253	ns
OTU_12065	0.007353±0.085496	0.352381±6.174056	680	420	0.253	ns
OTU_11843	0±0	0.292857±5.248247	680	420	0.253	ns
OTU_20579	0.010294±0.114668	0.169048±2.838954	680	420	0.253	ns
OTU_406	14.302941±88.024294	8.540476±77.003833	680	420	0.254	ns
OTU_9437	0.523529±11.843458	0.004762±0.068924	680	420	0.254	ns
OTU_14025	0.261765±3.050726	0.092857±1.854736	680	420	0.254	ns
OTU_18983	0.038235±0.199432	0.195238±2.814042	680	420	0.254	ns
OTU_12751	0.138235±3.158318	0±0	680	420	0.254	ns
OTU_15325	0.088235±1.905231	0.004762±0.068924	680	420	0.254	ns
OTU_20394	0.017647±0.423514	0.107143±1.571053	680	420	0.254	ns
OTU_20587	0.014706±0.242268	0.104762±1.605027	680	420	0.254	ns
OTU_9605	0.464706±6.394856	1.097619±10.202601	680	420	0.255	ns
OTU_13432	0.225±3.546571	0.907143±11.946917	680	420	0.255	ns
OTU_7347	0.625±13.003533	0.054762±0.756421	680	420	0.255	ns
OTU_9991	0.227941±5.166402	0.002381±0.048795	680	420	0.255	ns
OTU_808	8.389706±69.947632	12.3±44.099048	680	420	0.256	ns
OTU_1289	2.117647±22.969743	4.171429±32.356076	680	420	0.256	ns
OTU_5122	0.982353±14.534292	2.669048±28.183807	680	420	0.256	ns
OTU_8513	0.513235±11.784508	0±0	680	420	0.256	ns
OTU_7433	0.005882±0.076527	0.707143±12.641465	680	420	0.256	ns
OTU_9031	0.016176±0.213057	0.609524±10.694272	680	420	0.256	ns
OTU_16011	0.026471±0.253179	0.195238±3.036764	680	420	0.256	ns
OTU_13990	0.005882±0.076527	0.190476±3.322291	680	420	0.256	ns
OTU_18869	0.008824±0.230089	0.12619±2.105971	680	420	0.256	ns
OTU_20350	0±0	0.057143±1.030129	680	420	0.256	ns
OTU_246	30.870588±175.816155	20.309524±131.675777	680	420	0.257	ns
OTU_1072	3.351471±35.740659	5.871429±35.894205	680	420	0.257	ns
OTU_9186	0.519118±11.761733	0.007143±0.146385	680	420	0.257	ns
OTU_13679	0.120588±2.716911	0.002381±0.048795	680	420	0.257	ns
OTU_16985	0.026471±0.178042	0.138095±2.010706	680	420	0.257	ns
OTU_19396	0.011765±0.120785	0.138095±2.277833	680	420	0.257	ns
OTU_21557	0.001471±0.038348	0.061905±1.090631	680	420	0.257	ns
OTU_20656	0.029412±0.618102	0.002381±0.048795	680	420	0.257	ns
OTU_3260	1.017647±23.349991	0.004762±0.068924	680	420	0.258	ns
OTU_9310	0.219118±5.293221	0.745238±8.55611	680	420	0.258	ns
OTU_5056	0.639706±14.574815	0.007143±0.084313	680	420	0.258	ns
OTU_18807	0.004412±0.066323	0.145238±2.546063	680	420	0.258	ns
OTU_16697	0.004412±0.066323	0.107143±1.859106	680	420	0.258	ns
OTU_2822	0.823529±15.602992	2.330952±24.44374	680	420	0.259	ns
OTU_4216	1.707353±25.750095	0.540476±6.244867	680	420	0.259	ns
OTU_1298	2.029412±46.838792	0.002381±0.048795	680	420	0.259	ns
OTU_6745	1.007353±16.846748	0.235714±4.538792	680	420	0.259	ns
OTU_3894	0.275±3.956981	1.261905±17.628708	680	420	0.259	ns
OTU_4714	0.804412±15.707703	0.111905±2.293365	680	420	0.259	ns
OTU_12229	0±0	0.347619±6.305138	680	420	0.259	ns
OTU_13919	0.001471±0.038348	0.297619±5.373807	680	420	0.259	ns
OTU_15308	0±0	0.154762±2.807653	680	420	0.259	ns
OTU_2668	1.832353±28.540721	0.488095±9.710234	680	420	0.26	ns
OTU_17127	0±0	0.454762±8.265023	680	420	0.26	ns
OTU_12490	0.269118±6.116415	0.004762±0.068924	680	420	0.26	ns
OTU_17128	0.011765±0.195328	0.17619±2.983232	680	420	0.26	ns
OTU_20429	0.001471±0.038348	0.090476±1.616267	680	420	0.26	ns
OTU_17251	0.051471±1.191031	0±0	680	420	0.26	ns
OTU_2806	1.735294±33.424444	0.27381±4.396112	680	420	0.261	ns
OTU_3169	0.072059±1.445866	1.692857±29.498569	680	420	0.261	ns
OTU_12849	0.016176±0.385339	0.490476±8.638726	680	420	0.261	ns
OTU_18553	0.058824±1.496017	0.214286±2.578002	680	420	0.261	ns
OTU_13700	0.104412±2.421549	0±0	680	420	0.261	ns
OTU_19515	0.002941±0.076696	0.07619±1.332145	680	420	0.261	ns
OTU_2133	1.438235±33.301086	0.004762±0.068924	680	420	0.262	ns
OTU_8412	0.195588±3.449827	1.164286±17.465524	680	420	0.262	ns
OTU_5841	0.016176±0.22646	0.957143±17.172801	680	420	0.262	ns
OTU_9520	0.258824±5.564516	0.019048±0.153306	680	420	0.262	ns
OTU_9692	0.001471±0.038348	0.433333±7.871754	680	420	0.262	ns
OTU_11362	0.219118±4.804629	0.011905±0.243975	680	420	0.262	ns
OTU_17160	0.101471±2.069485	0.011905±0.161589	680	420	0.262	ns
OTU_17142	0.002941±0.054193	0.169048±3.028503	680	420	0.262	ns
OTU_18305	0.052941±0.988963	0.009524±0.154193	680	420	0.262	ns
OTU_461	3.411765±32.286428	17.761905±261.199593	680	420	0.263	ns
OTU_699	7.097059±51.679846	10.871429±55.928804	680	420	0.263	ns
OTU_1582	1.948529±21.923323	3.621429±25.310049	680	420	0.263	ns
OTU_2670	1.142647±26.537193	0.002381±0.048795	680	420	0.263	ns
OTU_4123	0.002941±0.054193	1.190476±21.704831	680	420	0.263	ns
OTU_10000	0.630882±10.734056	0.145238±2.782549	680	420	0.263	ns
OTU_10185	0.063235±0.736469	0.67619±11.188978	680	420	0.263	ns
OTU_11692	0.135294±2.08139	0.504762±6.55416	680	420	0.263	ns
OTU_19557	0.025±0.577658	0.145238±2.149619	680	420	0.263	ns
OTU_763	6.719118±98.582601	2.119048±33.135581	680	420	0.264	ns
[truncated: 4,130 more rows]

## Sheet: Effect
Order	Effect size (R2)	p-value
Pseudomonadales	0.477416	0.001
Burkholderiales	0.28453	0.001
Xanthomonadales	0.171896	0.001
Sphingomonadales	0.133923	0.001
Sphingobacteriales	0.132309	0.001
Rhodospirillales	0.122439	0.001
Rhizobiales	0.122154	0.001
Flavobacteriales	0.113324	0.001
Enterobacteriales	0.106033	0.001
Bacteroidales	0.0930577	0.001
Oceanospirillales	0.0880053	0.001
Caulobacterales	0.0735115	0.001
Micrococcales	0.0657639	0.001
Lactobacillales	0.0650695	0.001
Clostridiales	0.064605	0.001
Cytophagales	0.0385973	0.001
Bacillales	0.0355738	0.001
Corynebacteriales	0.0315913	0.001
Rhodocyclales	0.0301003	0.001
Nitriliruptorales	0.0269039	0.001
Methylophilales	0.0268872	0.001
Desulfuromonadales	0.0264998	0.001
Bifidobacteriales	0.0257136	0.001
Acidimicrobiales	0.0234124	0.001
Myxococcales	0.0206153	0.001
Nitrosomonadales	0.0194625	0.002
Frankiales	0.0174705	0.002
Bdellovibrionales	0.0152112	0.002
Acidobacteriales	0.0146175	0.003
Gemmatimonadales	0.0142909	0.001
Vibrionales	0.0141668	0.001
Selenomonadales	0.0124892	0.004
Propionibacteriales	0.01232	0.003
Streptomycetales	0.011408	0.003
Rhodobacterales	0.0104135	0.007
Fusobacteriales	0.0095674	0.008
Spirochaetales	0.00917018	0.013
Rickettsiales	0.00910316	0.009
Coriobacteriales	0.00896522	0.006
Streptosporangiales	0.00883107	0.012
Micromonosporales	0.00843944	0.019
Desulfobacterales	0.00820955	0.02
Cardiobacteriales	0.00728011	0.035
Holophagae_Incertae_Sedis	0.00720909	0.024
Solirubrobacterales	0.00718348	0.031
Hydrogenophilales	0.00600246	0.04
Deferribacterales	0.00590708	0.049

## Sheet: OTU table
OTUID	Taxonomy	IRGC117429_1	IRGC117429_10	IRGC117429_2	IRGC117429_3	IRGC117429_4	IRGC117429_5	IRGC117429_6	IRGC117429_7	IRGC117429_8	IRGC117429_9	IRGC117459_1	IRGC117459_10	IRGC117459_2	IRGC117459_3	IRGC117459_4	IRGC117459_5	IRGC117459_6	IRGC117459_7	IRGC117459_8	IRGC117459_9	IRGC117545_1	IRGC117545_10	IRGC117545_2	IRGC117545_3	IRGC117545_4	IRGC117545_5	IRGC117545_6	IRGC117545_7	IRGC117545_8	IRGC117545_9	IRGC117598_1	IRGC117598_10	IRGC117598_2	IRGC117598_3	IRGC117598_4	IRGC117598_5	IRGC117598_6	IRGC117598_7	IRGC117598_8	IRGC117598_9	IRGC120851_1	IRGC120851_10	IRGC120851_2	IRGC120851_3	IRGC120851_4	IRGC120851_5	IRGC120851_6	IRGC120851_7
OTU_2	k__Bacteria;p__Proteobacteria;c__Gammaproteobacteria;o__Enterobacteriales;f__Enterobacteriaceae;g__Citrobacter;s__Citrobacter_freundii	2033	3137	1904	1995	1340	2133	2335	1836	3427	2086	14408	8870	15424	15245	5063	10776	5904	14080	10918	12984	14167	24644	12376	15512	16089	29698	16360	26664	7918	3520	6380	6729	7024	5387	1527	8817	9171	9935	9759	372	5785	8745	9838	6627	16673	9750	14233	20030
OTU_1	k__Bacteria;p__Proteobacteria;c__Gammaproteobacteria;o__Pseudomonadales;f__Pseudomonadaceae;g__Pseudomonas;s__Pseudomonas_fluorescens	35908	24658	36261	37507	32032	38213	36233	32847	25514	36946	102	75	83	138	51	103	130	126	243	42	293	235	74	329	42	205	173	381	118	8	47	48	80	268	6	46	126	59	58	1760	31	71	469	17	118	746	216	106
OTU_17586	k__Bacteria;p__Proteobacteria;c__Gammaproteobacteria;o__Pseudomonadales;f__Pseudomonadaceae;g__Pseudomonas	8094	10474	6670	8119	7899	7536	6075	6946	9356	7859	1122	718	1610	2419	1095	2381	1998	1709	1638	829	2032	3229	1691	1886	1495	5054	2906	5112	1106	182	610	948	431	1129	192	554	622	1084	990	213	603	443	2789	548	3163	2430	2791	1282
OTU_7	k__Bacteria;p__Proteobacteria;c__Gammaproteobacteria;o__Pseudomonadales;f__Pseudomonadaceae;g__Pseudomonas;s__Pseudomonas_sp._GmFRB013	3485	6414	4643	3674	5637	3771	3979	3291	6381	3820	92	273	84	138	99	223	236	170	366	37	313	298	102	265	109	405	254	505	166	24	158	71	12	71	10	19	330	151	65	106	32	85	191	10	185	294	259	130
OTU_6	k__Bacteria;p__Proteobacteria;c__Betaproteobacteria;o__Burkholderiales;f__Burkholderiaceae;g__Pandoraea;s__Pandoraea_sp._LLQ-10	1	0	0	0	1	0	0	0	0	0	1382	4517	2595	2840	2078	536	56	6767	783	3770	1294	2858	37	1366	5655	1121	402	1613	2978	46	2092	3108	10196	3483	3693	525	790	4585	2813	0	1606	2224	1122	6556	2566	2754	1194	41
OTU_4854	k__Bacteria;p__Proteobacteria;c__Gammaproteobacteria;o__Enterobacteriales;f__Enterobacteriaceae;g__Enterobacter	1991	3288	1963	2163	1684	2371	2379	1466	3976	2329	1224	882	101	416	84	229	59	484	566	899	302	935	141	390	248	256	722	830	344	29	493	825	1435	1632	32	851	1369	1023	89	254	1726	1070	773	498	168	1536	1663	311
OTU_10	k__Bacteria;p__Proteobacteria;c__Gammaproteobacteria;o__Enterobacteriales;f__Enterobacteriaceae;g__Pantoea;s__Pantoea_stewartii	16	18	31	22	11	7	40	2	19	13	3947	4770	3249	2228	1052	7631	246	2379	1544	4199	1015	1846	128	1339	763	1012	1594	3915	1379	93	1931	545	5042	1797	786	4725	2495	837	1811	2	2227	5032	1127	2259	2540	356	1045	3520
OTU_9644	k__Bacteria;p__Proteobacteria;c__Gammaproteobacteria;o__Enterobacteriales;f__Enterobacteriaceae	2549	3846	2466	2613	2213	2684	2863	1936	4531	2869	851	211	4	50	402	832	29	38	32	26	295	72	54	21	17	55	386	1344	36	3	693	5	5	196	6	12	63	265	143	256	754	307	64	703	3	102	142	47
OTU_42	k__Bacteria;p__Proteobacteria;c__Gammaproteobacteria;o__Enterobacteriales;f__Enterobacteriaceae;g__Enterobacter;s__Enterobacter_asburiae	46	76	51	30	33	77	51	103	77	51	1855	4064	62	2069	5546	2192	43	3358	1329	2150	1297	1578	991	2265	832	151	1466	756	1836	51	2458	595	53	4653	49	3637	2186	1407	2335	314	6132	551	1332	1106	5866	2862	326	1885
OTU_5	k__Bacteria;p__Proteobacteria;c__Gammaproteobacteria;o__Pseudomonadales;f__Pseudomonadaceae;g__Pseudomonas;s__Pseudomonas_sp._OP2	2877	4492	2381	2490	2922	2384	2712	3200	4764	2669	0	1	0	0	1	0	0	0	0	0	0	0	3	1	0	0	1	0	2	422	2	0	3	1	0	0	1	0	1	133	727	0	0	152	0	2	0	5
OTU_9	k__Bacteria;p__Proteobacteria;c__Gammaproteobacteria;o__Pseudomonadales;f__Pseudomonadaceae;g__Pseudomonas;s__Pseudomonas_nitroreducens	2098	3224	1925	2134	3016	1893	2317	2451	3170	2002	295	1461	1324	333	1287	1302	9	842	384	950	248	5	4	3	139	75	157	27	640	394	30	12	603	661	2487	1736	256	1174	1022	65	614	969	11	1353	13	10	90	437
OTU_12	k__Bacteria;p__Proteobacteria;c__Gammaproteobacteria;o__Pseudomonadales;f__Moraxellaceae;g__Acinetobacter	21	2	11	97	51	1	40	0	15	1	964	83	169	1137	181	363	1629	398	117	1340	3145	1035	1833	2698	4488	3281	461	110	1106	147	9	1182	1075	290	95	283	692	101	370	3	1055	2735	492	8	367	454	428	1171
OTU_4	k__Bacteria;p__Proteobacteria;c__Gammaproteobacteria;o__Pseudomonadales;f__Moraxellaceae;g__Acinetobacter;s__Acinetobacter_calcoaceticus	3646	2916	3942	3036	3345	2933	3136	2454	2412	3232	0	0	0	0	1	0	0	0	0	0	0	0	0	0	514	0	0	0	0	0	0	0	0	0	0	0	0	0	0	29	0	0	0	0	0	0	0	0
OTU_8	k__Bacteria;p__Proteobacteria;c__Betaproteobacteria;o__Burkholderiales;f__Comamonadaceae;g__Pelomonas	9	2	33	4	5	32	26	96	3	20	2416	536	689	1392	4004	3415	671	405	21	94	103	342	283	82	457	53	64	3456	536	4689	365	73	50	572	1223	1528	81	1893	670	2893	604	433	74	428	232	75	90	1324
OTU_11	k__Bacteria;p__Proteobacteria;c__Gammaproteobacteria;o__Xanthomonadales;f__Xanthomonadaceae;g__Stenotrophomonas	0	0	0	0	0	30	0	0	0	0	536	16	20	1649	609	2809	27	1675	616	951	187	495	30	1208	854	346	342	13	3812	9	2401	590	14	1023	3585	3942	469	19	2623	0	2367	833	840	2002	8765	1622	508	10
OTU_13	k__Bacteria;p__Proteobacteria;c__Alphaproteobacteria;o__Rhizobiales;f__Rhizobiaceae;g__Rhizobium;s__Agrobacterium_tumefaciens	0	0	68	0	1	0	0	1	0	0	249	565	1053	706	336	52	1081	387	369	702	1250	1804	1511	35	1299	3115	27	1808	102	79	1217	582	276	434	3	61	61	266	1438	324	605	371	251	10	151	364	164	916
OTU_61	k__Bacteria;p__Bacteroidetes;c__Bacteroidia;o__Bacteroidales;f__Prevotellaceae;g__Prevotella_9	0	1	71	4	1	19	1	55	21	0	254	2010	630	1166	415	9	2033	306	1038	4	233	1	1309	875	719	6	429	11	8	2808	4	483	5	16	229	6	2921	234	180	956	6	4	2389	7	7	414	1396	743
OTU_14	k__Bacteria;p__Proteobacteria;c__Alphaproteobacteria;o__Sphingomonadales;f__Sphingomonadaceae;g__Novosphingobium	0	0	0	0	0	0	0	0	0	0	8	600	9	7	2807	2391	10	57	225	981	1446	1	27	1315	466	104	26	812	540	7	275	474	9	1079	674	3499	737	10	522	0	2485	850	474	1618	13	17	282	7
OTU_17	k__Bacteria;p__Bacteroidetes;c__Bacteroidia;o__Bacteroidales;f__Bacteroidales_S24-7_group;g__unidentified	116	12	6	71	47	53	25	554	16	117	0	1	1	1	4	2	775	10	461	2	218	1	3130	2	8	2	264	7	1	2298	1	3	3	1	3407	2	3	0	2	4391	3	1	1	9	4	0	339	8
OTU_21	k__Bacteria;p__Bacteroidetes;c__Bacteroidia;o__Bacteroidales;f__Prevotellaceae;g__Prevotella_1	36	17	3	26	13	22	0	0	14	12	707	473	1148	927	10	13	21	11	165	1992	6	1699	15	7	384	284	30	10	1362	27	19	17	18	1395	462	3	28	1121	3904	219	9	335	209	12	11	16	14	799
OTU_41	k__Bacteria;p__Firmicutes;c__Clostridia;o__Clostridiales;f__Ruminococcaceae;g__Faecalibacterium	36	10	66	28	59	39	152	88	7	3	352	8	1623	796	10	7	1364	1146	202	1221	9	11	1796	6	1274	983	122	7	6	11	220	19	1581	88	15	10	7	1169	184	4	8	223	2	1318	7	7	413	564
OTU_28	k__Bacteria;p__Firmicutes;c__Bacilli;o__Lactobacillales;f__Lactobacillaceae;g__Lactobacillus;s__Lactobacillus_sp._CIDCA_8325	0	0	0	0	0	4	0	0	0	0	1700	8	5	1569	11	10	20	21	16	2829	9	7	11	8	13	825	11	4	1450	16	25	17	16	2796	15	11	10	16	2528	0	10	2474	16	17	16	11	13	538
OTU_33	k__Bacteria;p__Bacteroidetes;c__Bacteroidia;o__Bacteroidales;f__Bacteroidales_S24-7_group	75	8	6	24	120	24	26	0	14	13	0	51	1	457	12	7	1024	276	6	8	8	0	9	11	3	3	396	5	12	4	4	690	7	4	0	6	580	3	231	4	5	1	151	11	1096	4	312	409
OTU_19	k__Bacteria;p__Proteobacteria;c__Alphaproteobacteria;o__Rhodospirillales;f__Rhodospirillaceae;g__Azospirillum;s__Azospirillum_sp._PCP13	0	0	0	0	0	0	0	0	0	0	838	1571	4	14	1918	41	6	12	1800	774	275	2	9	195	5	492	98	11	1725	7	854	21	835	14	3	398	3	7	15	0	605	14	1605	1128	5	1779	456	2
OTU_16	k__Bacteria;p__Proteobacteria;c__Alphaproteobacteria;o__Rhodospirillales;f__Rhodospirillaceae;g__Azospirillum;s__Azospirillum_sp._enrichment_culture_clone_MWE_C43	0	0	0	0	0	0	0	0	0	0	2	432	9	83	6	3171	9	323	5	16	86	1	10	737	6	505	5	6	1407	5	1497	151	947	15	6	4205	660	1174	649	0	22	4	441	2462	1102	17	181	27
OTU_24	k__Bacteria;p__Bacteroidetes;c__Flavobacteriia;o__Flavobacteriales;f__Flavobacteriaceae;g__Chryseobacterium;s__unidentified	1	0	0	0	0	0	0	0	0	0	1	377	506	448	5	744	10	1048	199	451	476	1	7	684	230	161	346	7	7	3	623	9	1797	950	7	810	354	505	489	0	2058	423	141	4295	210	2307	364	791
OTU_20	k__Bacteria;p__Proteobacteria;c__Betaproteobacteria;o__Burkholderiales;f__Comamonadaceae;g__Acidovorax;s__Acidovorax_avenae_subsp._avenae	0	0	0	0	0	0	0	0	0	0	194	11	437	17	34	28	54	293	204	879	14	7	17	111	15	4	113	7	10	9	3454	10	6	28	912	1667	223	10	25	0	2947	21	8	680	764	15	4	8
OTU_970	k__Bacteria;p__Proteobacteria;c__Gammaproteobacteria;o__Enterobacteriales;f__Enterobacteriaceae;g__Enterobacter;s__unidentified_marine_bacterioplankton	20	28	21	9	70	11	16	9	24	20	409	513	118	866	15	203	5	756	203	888	152	504	89	52	85	880	221	1381	1019	157	438	129	69	1430	10	3348	405	58	76	577	332	189	517	596	371	584	431	307
OTU_38	k__Bacteria;p__Proteobacteria;c__Gammaproteobacteria;o__Xanthomonadales;f__Xanthomonadaceae;g__Stenotrophomonas;s__Stenotrophomonas_maltophilia	0	2	7	1	0	0	0	1	2	14	1049	1377	7	5	15	1748	55	851	974	170	213	7	5	170	11	4	537	1193	1157	324	6341	6	18	810	6	1003	522	9	543	0	6	1	377	521	18	8	200	382
OTU_54	k__Bacteria;p__Bacteroidetes;c__Bacteroidia;o__Bacteroidales;f__Bacteroidales_S24-7_group	70	3	61	55	31	113	2	57	20	76	339	0	1	418	705	4	3494	415	209	4	629	474	1614	3	533	2	3	3	1	7	220	3771	5	332	2106	6	297	0	500	1202	6	2	3	1372	8	643	287	5
OTU_44	k__Bacteria;p__Bacteroidetes;c__Sphingobacteriia;o__Sphingobacteriales;f__Sphingobacteriaceae;g__Sphingobacterium;s__Sphingobacterium_sp._K-1	0	2	1	0	0	0	0	0	0	0	278	4	1152	5	898	3	7	1899	263	597	634	5	16	0	577	2	8	5	3	2	235	5	9	366	9	6	521	1	1331	0	4	2	433	1001	8	880	105	6
OTU_22	k__Bacteria;p__Proteobacteria;c__Gammaproteobacteria;o__Enterobacteriales;f__Enterobacteriaceae;g__Escherichia-Shigella;s__bacterium_BM0331	63	9	98	3	53	16	164	11	26	23	33	985	12	8	786	1539	10	232	542	4	279	8	11	655	311	67	181	706	573	2	12	9	6	6	13	8	460	6	133	195	13	402	711	12	12	8	330	325
OTU_34	k__Bacteria;p__Proteobacteria;c__Gammaproteobacteria;o__Xanthomonadales;f__Xanthomonadaceae;g__Pseudoxanthomonas;s__Pseudoxanthomonas_sp._LLH-3	0	0	0	0	0	53	0	1	0	0	10	3	1531	10	1651	900	3	243	1371	5	1394	3	7	628	4	3	316	8	419	3	938	5	4	8	2	11	197	914	377	0	1011	522	400	4	9	6	680	3
OTU_89	k__Bacteria;p__Firmicutes;c__Clostridia;o__Clostridiales;f__Lachnospiraceae;g__Mobilitalea	0	0	0	0	1	0	78	0	3	1	1024	3	778	2	4	6	7	337	3	13	6	279	4	556	12	5	1047	663	8	6	406	765	4	2	974	5	527	3	12	1	1901	429	875	3	4	814	535	1
OTU_68	k__Bacteria;p__Bacteroidetes;c__Bacteroidia;o__Bacteroidales;f__Bacteroidaceae;g__Bacteroides	2	0	17	43	0	2	50	97	2	0	2	3	2	545	4	4	150	507	0	2	70	3	615	102	288	2	264	1	1	783	3	1055	653	630	4	4	135	568	198	4	5	0	538	5	0	4	163	2
OTU_25	k__Bacteria;p__Firmicutes;c__Clostridia;o__Clostridiales;f__Lachnospiraceae;g__Lachnospiraceae_NK4A136_group	14	0	0	1	2	26	1	1	6	0	1167	0	0	2	10	4	2668	315	1	0	6	5	2744	5	294	584	0	5	517	4795	1	19	1	1	1620	7	2	4	0	2	8	1368	1	24	5	1	1	826
OTU_56	k__Bacteria;p__Bacteroidetes;c__Bacteroidia;o__Bacteroidales;f__Bacteroidales_S24-7_group	365	9	104	225	357	160	442	2	48	327	3	1	2	0	1	0	0	1	1	0	1	2	1068	0	1	0	0	0	0	2289	0	1	0	289	0	0	1	0	0	236	1	0	0	1243	4	0	0	1
OTU_18	k__Bacteria;p__Firmicutes;c__Bacilli;o__Bacillales;f__Bacillaceae;g__Bacillus;s__Bacillus_thuringiensis	563	647	540	676	761	592	759	463	603	603	0	0	0	1	0	0	0	0	0	0	0	0	0	0	0	0	0	0	0	0	0	0	0	0	0	0	0	0	0	4	0	0	0	0	0	0	0	0
OTU_36	k__Bacteria;p__Proteobacteria;c__Alphaproteobacteria;o__Caulobacterales;f__Caulobacteraceae;g__Brevundimonas;s__Brevundimonas_diminuta	0	0	0	1	0	0	0	0	0	0	2	740	916	468	2	12	9	397	1057	13	54	32	325	7	257	334	180	2	7	2	578	8	3	4	2	13	1482	8	656	0	12	483	9	2	3	4	942	35
OTU_30	k__Bacteria;p__Bacteroidetes;c__Bacteroidia;o__Bacteroidales;f__Bacteroidales_S24-7_group	8	2	120	47	64	3	28	80	8	0	1	409	2	1	2	0	2	707	130	1	2	1	4	172	395	466	1	2	1	4	518	3	0	7	706	1	922	2	2	731	0	3	96	1	3	791	336	1
OTU_26	k__Bacteria;p__Proteobacteria;c__Deltaproteobacteria;o__Desulfovibrionales;f__Desulfovibrionaceae;g__Desulfovibrio	4	5	11	7	1	10	3	0	9	4	5	0	0	0	1	2	0	0	1	0	0	1	0	0	0	0	0	1	0	0	0	0	1	0	0	1	2	0	1	1204	0	1	2	0	0	1	0	0
OTU_86	k__Bacteria;p__Proteobacteria;c__Betaproteobacteria;o__Burkholderiales;f__Alcaligenaceae;g__Achromobacter;s__Achromobacter_xylosoxidans	0	0	0	0	0	0	0	0	0	0	303	8	3	374	934	8	5	269	4	8	950	432	3	183	227	423	6	6	6	2	377	5	9	5	5	7	642	713	424	0	4	2	1676	12	1583	16	392	8
OTU_27	k__Bacteria;p__Firmicutes;c__Clostridia;o__Clostridiales;f__Lachnospiraceae;g__Lachnospiraceae_NK4A136_group	10	17	46	8	5	19	9	7	11	10	0	0	0	0	0	0	0	0	0	0	0	0	0	0	0	0	0	0	0	0	0	0	0	0	0	0	1	0	0	12	0	0	0	0	0	0	1	0
OTU_32	k__Bacteria;p__Bacteroidetes;c__Bacteroidia;o__Bacteroidales;f__Bacteroidales_S24-7_group	143	5	160	35	63	27	142	60	20	9	272	0	2	3	1	3	1477	309	516	0	1	1	2326	2	620	0	1	1	2	5825	282	433	3	1	12	0	3	1	2	415	1	534	1	9	619	0	0	3
OTU_39	k__Bacteria;p__Proteobacteria;c__Epsilonproteobacteria;o__Campylobacterales;f__Helicobacteraceae;g__Helicobacter	21	8	14	33	4	24	1	71	9	1	0	0	0	2	1	0	1	0	0	1	1	0	1	109	1	0	0	0	0	0	0	0	0	1	226	0	0	3	0	3	0	0	0	0	0	2	0	0
OTU_35	k__Bacteria;p__Bacteroidetes;c__Bacteroidia;o__Bacteroidales;f__Bacteroidaceae;g__Bacteroides;s__Bacteroides_sartorii	10	3	2	6	3	3	2	1	4	4	0	0	0	0	0	0	0	0	0	0	0	0	0	0	0	0	0	0	0	1	1	1	1	0	1	0	0	0	0	2	0	0	1	0	0	0	0	0
OTU_55	k__Bacteria;p__Bacteroidetes;c__Bacteroidia;o__Bacteroidales;f__Bacteroidales_S24-7_group	57	1	9	3	24	0	1	0	2	42	418	2	4	2	0	7	1411	2	562	1	6	328	0	377	3	1	981	0	0	1	316	706	2	3	3	3	579	3	4	0	4	3	2	1	656	733	377	0
OTU_23	k__Bacteria;p__Proteobacteria;c__Gammaproteobacteria;o__Oceanospirillales;f__Halomonadaceae;g__Halomonas;s__Halomonas_sp._BAB-4049	17	4	37	4	39	31	5	6	0	5	155	1	27	287	381	381	1	50	334	4	492	371	6	723	47	574	348	105	3	0	5	38	13	176	556	835	235	4	3	18	531	65	223	1	502	25	420	425
OTU_147	k__Bacteria;p__Firmicutes;c__Clostridia;o__Clostridiales;f__Lachnospiraceae;g__Lachnospiraceae_NK4A136_group	197	17	496	185	75	131	370	44	32	157	0	0	0	0	0	0	0	0	0	0	0	0	0	0	0	0	3	0	0	1	0	0	0	0	0	0	0	0	0	365	0	0	0	15	0	0	0	0
OTU_29	k__Bacteria;p__Firmicutes;c__Clostridia;o__Clostridiales;f__Lachnospiraceae;g__Lachnoclostridium;s__unidentified	5	5	3	6	0	2	95	5	2	2	0	0	2	0	0	0	0	0	1	0	0	0	0	0	0	0	0	0	0	0	0	0	0	0	0	1	0	2	243	0	0	0	0	0	0	0	1	0
OTU_123	k__Bacteria;p__Bacteroidetes;c__Bacteroidia;o__Bacteroidales;f__Bacteroidaceae;g__Bacteroides	83	12	39	79	190	5	36	33	12	7	0	2	1	5	1	4	1	0	144	1	2	1	431	0	2	1	1	1	0	1634	0	2	2	0	2	0	0	2	0	132	0	2	0	3	7	2	1	3
OTU_95	k__Bacteria;p__Bacteroidetes;c__Bacteroidia;o__Bacteroidales;f__Bacteroidales_S24-7_group	114	16	121	32	32	119	294	1	11	106	263	2	1	1	1	1	0	291	219	2	1	0	624	3	257	0	170	0	2	3	122	371	0	258	6	0	0	1	1	391	1	283	0	1	4	0	0	3
OTU_37	k__Bacteria;p__Bacteroidetes;c__Bacteroidia;o__Bacteroidales;f__Rikenellaceae;g__Rikenellaceae_RC9_gut_group	3	1	3	3	1	0	9	3	2	2	0	0	1	0	0	0	3	1	0	2	0	0	2	1	8	0	0	3	0	3	0	0	0	0	0	0	0	0	0	289	2	0	0	0	0	885	0	0
OTU_899	k__Bacteria;p__Proteobacteria;c__Gammaproteobacteria;o__Pseudomonadales;f__Pseudomonadaceae;g__Pseudomonas	18	31	17	24	27	23	18	32	25	20	887	12	23	45	19	27	19	723	248	395	241	27	12	332	9	256	249	47	449	7	341	8	13	11	2	14	42	22	15	1	245	10	47	13	20	70	30	21
OTU_78	k__Bacteria;p__Bacteroidetes;c__Bacteroidia;o__Bacteroidales;f__Bacteroidales_S24-7_group	31	2	93	57	74	5	11	2	7	171	0	0	0	0	2	1	1	353	316	0	1	0	1	3	4	0	0	0	0	1	4	1	1	0	1	2	2	0	2	579	2	0	381	1	1	1	75	1049
OTU_97	k__Bacteria;p__Bacteroidetes;c__Bacteroidia;o__Bacteroidales;f__Prevotellaceae;g__Alloprevotella	2	17	0	3	5	3	0	0	7	1	1	2	5	312	1	906	4	3	4	4	83	0	4	3	246	378	0	0	527	6	6	5	1496	353	2	0	2	11	677	0	2	0	4	1143	2	817	5	1
OTU_71	k__Bacteria;p__Bacteroidetes;c__Flavobacteriia;o__Flavobacteriales;f__Flavobacteriaceae;g__Chryseobacterium;s__Flavobacterium_sp._130704W2	0	0	0	0	0	0	0	0	0	0	474	1	1	403	0	9	0	3	894	0	591	0	2	256	3	1	528	1	0	1	0	1	1	0	1	0	686	516	174	0	0	6	994	1	3	7	1001	337
OTU_40	k__Bacteria;p__Proteobacteria;c__Epsilonproteobacteria;o__Campylobacterales;f__Helicobacteraceae;g__Helicobacter;s__Helicobacter_typhlonius	2	1	119	2	0	2	0	85	2	1	1	0	0	0	1	2	0	0	2	0	1	1	1	0	0	0	0	3	0	0	0	0	0	1	1	2	3	1	2	21	0	0	0	0	1	0	0	0
OTU_49	k__Bacteria;p__Proteobacteria;c__Gammaproteobacteria;o__Enterobacteriales;f__Enterobacteriaceae;g__Proteus;s__Proteus_mirabilis	0	1	13	0	0	0	11	0	4	0	0	0	0	0	0	0	0	256	0	0	0	1	0	0	0	0	1	0	0	0	0	0	0	0	0	0	0	0	0	0	0	0	0	0	0	0	0	1
OTU_113	k__Bacteria;p__Firmicutes;c__Bacilli;o__Lactobacillales;f__Lactobacillaceae;g__Lactobacillus	2	6	1	2	5	4	75	1	17	0	1	2	0	0	1	4	3	2	3	14	3	2	0	0	2	2	1	2	2	1191	4	6	3	714	3	1	2	2	664	265	3	2	1	3	2	1	2	1
OTU_82	k__Bacteria;p__Bacteroidetes;c__Bacteroidia;o__Bacteroidales;f__Prevotellaceae;g__Prevotella_9	0	0	0	4	1	0	0	0	1	6	1	4	1344	0	4	0	1	0	1	0	1	1	1	0	0	1	2	1748	0	0	1	0	5	2	0	0	1	347	2	0	0	0	2	0	0	1	2	0
OTU_126	k__Bacteria;p__Proteobacteria;c__Betaproteobacteria;o__Burkholderiales;f__Oxalobacteraceae;g__Herbaspirillum;s__Herbaspirillum_seropedicae	0	0	0	0	1	0	0	0	0	0	1	0	344	3	255	5	8	241	215	5	221	0	74	184	301	177	288	581	5	1	921	0	6	4	5	25	547	2	322	0	713	1	1104	3	9	2	327	2
OTU_52	k__Bacteria;p__Bacteroidetes;c__Bacteroidia;o__Bacteroidales;f__Bacteroidales_S24-7_group	33	8	3	23	65	37	16	0	5	1	288	770	732	0	2	0	2	594	2	2	1	367	1098	0	3	0	2	2	543	4	3	2	0	530	758	2	0	2	1	401	738	274	1	2	1	1318	193	893
OTU_222	k__Bacteria;p__Firmicutes;c__Clostridia;o__Clostridiales;f__Ruminococcaceae;g__Ruminiclostridium_9	39	10	3	13	13	9	0	3	30	4	0	3	4	0	0	1	1	4	214	0	2	0	1	0	0	1	0	5	1	3	1	1102	1	2	0	3	1	1	3	786	2	0	0	1	1	1	1	1
OTU_51	k__Bacteria;p__Bacteroidetes;c__Bacteroidia;o__Bacteroidales;f__Bacteroidales_S24-7_group	1	5	5	48	107	1	5	2	5	66	0	0	2	0	0	0	0	0	0	0	352	0	1	0	454	0	0	0	0	0	0	1568	1	1	0	0	0	0	0	8	0	6	0	0	1	1	0	0
OTU_45	k__Bacteria;p__Proteobacteria;c__Gammaproteobacteria;o__Pasteurellales;f__Pasteurellaceae;g__Pasteurella	4	5	3	8	2	2	1	374	4	1	0	0	0	0	0	0	0	0	0	0	0	0	0	0	0	0	0	0	0	0	0	0	0	0	0	0	0	0	0	1560	0	0	0	0	0	0	0	0
OTU_31	k__Bacteria;p__Proteobacteria;c__Gammaproteobacteria;o__Oceanospirillales;f__Halomonadaceae;g__Halomonas	12	0	6	0	0	4	10	7	0	2	61	26	335	148	496	466	0	7	50	2	69	55	1	268	27	30	528	119	0	2	6	43	961	94	29	421	53	3	7	52	335	1	300	13	343	5	398	95
OTU_67	k__Bacteria;p__Firmicutes;c__Bacilli;o__Lactobacillales;f__Lactobacillaceae;g__Lactobacillus	10	19	1	75	7	23	1	389	8	19	0	2	0	0	1	0	1	1	0	25	2	0	11	0	0	0	9	1	0	0	2	0	0	0	0	0	0	3	0	2119	0	0	65	0	875	0	0	0
OTU_63	k__Bacteria;p__Bacteroidetes;c__Bacteroidia;o__Bacteroidales;f__Prevotellaceae;g__Prevotellaceae_NK3B31_group	6	8	0	13	7	43	0	0	10	12	0	5	5	0	1	2	4	403	3	1	0	1	608	3	1	1	142	2	4	2	2	1	2	965	1	1	758	4	955	0	1	18	4	3	0	4	128	2
OTU_175	k__Bacteria;p__Firmicutes;c__Clostridia;o__Clostridiales;f__Ruminococcaceae;g__Ruminiclostridium_1;s__iron-reducing_bacterium_enrichment_culture_clone_FEA_2_C7	0	0	0	0	0	0	0	0	0	0	1	5	2	3	0	0	1	306	5	451	0	502	1	2	1	2	0	2	1	1	3	3	3	1	1	975	4	0	260	0	3	4	1	0	4	655	0	1
OTU_74	k__Bacteria;p__Bacteroidetes;c__Bacteroidia;o__Bacteroidales;f__Bacteroidales_S24-7_group	5	15	1	22	38	23	58	1	28	4	0	0	0	0	5	2	0	3	1	0	0	0	1	257	1	0	3	6	1	6	3	1	2	226	2	1	65	1	179	403	1	0	2	0	0	1	0	0
OTU_120	k__Bacteria;p__Bacteroidetes;c__Bacteroidia;o__Bacteroidales;f__Bacteroidales_S24-7_group	64	5	34	1	2	11	20	6	16	40	1	0	0	1	3	2	1692	4	1	0	0	1	1	0	1	0	0	1	1	1421	0	360	0	0	0	1	0	1	189	10	1	0	0	4	0	0	1	1
OTU_125	k__Bacteria;p__Bacteroidetes;c__Bacteroidia;o__Bacteroidales;f__Bacteroidales_S24-7_group	1	7	0	0	53	18	0	0	0	0	0	0	0	1	1	1	1	1	385	1	112	4	1207	3	2	3	11	4	1	3	229	484	0	1	0	2	390	0	2	0	0	1	236	1	1	2	0	0
OTU_73	k__Bacteria;p__Proteobacteria;c__Alphaproteobacteria;o__Sphingomonadales;f__Sphingomonadaceae;g__Sphingomonas;s__Sphingomonas_sp._FO217	0	1	0	0	0	0	0	0	0	0	0	3	6	332	8	155	2	2	31	49	6	29	24	222	999	4	32	3	621	1558	6	3	10	439	347	8	190	4	379	0	18	1	226	23	87	0	39	4
OTU_104	k__Bacteria;p__Bacteroidetes;c__Bacteroidia;o__Bacteroidales;f__Bacteroidales_S24-7_group	3	9	80	6	13	24	49	100	14	2	0	0	0	0	803	1	2	0	1	0	0	318	3	138	1	1	0	2	0	1	359	0	0	0	0	0	318	798	1	195	0	500	0	1	3	0	1	0
OTU_53	k__Bacteria;p__Firmicutes;c__Erysipelotrichia;o__Erysipelotrichales;f__Erysipelotrichaceae;g__Allobaculum	2	15	3	2	24	1	1	6	7	0	0	0	0	0	0	0	939	1	0	0	0	0	0	0	0	0	101	0	0	0	1	0	0	0	0	0	0	0	0	1	0	0	1	0	0	1	4	0
OTU_48	k__Bacteria;p__Bacteroidetes;c__Bacteroidia;o__Bacteroidales;f__Prevotellaceae;g__Alloprevotella	0	0	4	0	66	0	1	2	2	3	0	1	0	2	1	0	1	0	160	0	0	1	0	0	0	0	0	1	0	1	167	1	0	1	0	0	0	0	1	191	0	0	0	0	1	0	0	0
OTU_223	k__Bacteria;p__Bacteroidetes;c__Bacteroidia;o__Bacteroidales;f__Porphyromonadaceae;g__Parabacteroides	2	0	4	3	1	2	3	0	1	0	379	607	0	0	0	0	1	618	1	1	53	431	0	1	1	1	0	5	0	4	0	1	0	0	0	1	0	0	0	0	0	1	0	1	1	1096	0	1
OTU_81	k__Bacteria;p__Proteobacteria;c__Gammaproteobacteria;o__Enterobacteriales;f__Enterobacteriaceae;g__Serratia;s__Serratia_marcescens_W2.3	132	128	139	135	137	88	49	69	95	165	20	2	52	246	1	1	13	288	5	87	112	17	355	3	15	403	5	2	1	1	1	0	1	3	0	0	118	30	0	3	1	5	3	2	3	3	3	5
OTU_50	k__Bacteria;p__Firmicutes;c__Erysipelotrichia;o__Erysipelotrichales;f__Erysipelotrichaceae;g__Erysipelatoclostridium	0	0	0	1	3	3	2	1	1	1	0	0	0	0	0	0	0	0	0	0	0	0	0	0	0	0	0	0	0	0	1	1	0	0	0	0	1	0	0	1	0	0	0	0	0	0	0	0
OTU_108	k__Bacteria;p__Actinobacteria;c__Actinobacteria;o__Streptosporangiales;f__Streptosporangiaceae;g__Streptosporangium	0	0	0	0	0	0	0	0	0	0	0	0	3	3	0	1	1	1	439	2	2	0	1	257	634	1	142	1	1	4	3	2086	1	0	2	0	148	2	0	0	0	4	185	6	1	1	0	0
OTU_60	k__Bacteria;p__Bacteroidetes;c__Bacteroidia;o__Bacteroidales;f__Prevotellaceae;g__Prevotellaceae_UCG-001	2	9	0	5	7	10	0	41	3	13	634	1	4	0	651	0	5	4	1	4	2	0	1	1	1	1	3	1	452	1	1	3	2	296	3	1	0	0	308	169	2	0	2	0	1	3	1	0
OTU_96	k__Bacteria;p__Bacteroidetes;c__Bacteroidia;o__Bacteroidales;f__Bacteroidales_S24-7_group	16	2	49	52	3	55	170	53	5	21	1	0	2	1	0	1	3	1	0	1	143	1	541	0	0	1	1	0	0	4	3	2	1	1	1	0	1	0	1	570	0	0	0	0	1	2	1	0
OTU_66	k__Bacteria;p__Firmicutes;c__Bacilli;o__Lactobacillales;f__Enterococcaceae;g__Enterococcus;s__Enterococcus_faecalis	61	42	102	41	77	39	23	52	39	45	1	0	0	1	0	0	0	249	1	0	0	859	0	0	0	0	2	2	2	0	0	0	386	0	0	0	2	5	0	3	0	0	0	0	0	0	2	2
OTU_98	k__Bacteria;p__Firmicutes;c__Clostridia;o__Clostridiales;f__Peptostreptococcaceae;g__Intestinibacter	3	12	8	9	8	12	4	1	11	1	0	1	1	2	1	1	3	3	339	555	3	2	4	0	6	0	2	1	1	4	309	2	1	349	0	3	3	3	1	367	2	2	2	3	4	2	1	3
OTU_46	k__Bacteria;p__Proteobacteria;c__Deltaproteobacteria;o__Desulfovibrionales;f__Desulfovibrionaceae;g__Desulfovibrio	0	0	0	2	0	0	0	1	1	0	0	0	0	0	0	1	1	0	0	0	0	0	0	0	0	0	0	1	0	0	0	1	0	0	0	0	0	1	0	1	0	0	0	0	0	0	0	1
OTU_47	k__Bacteria;p__Bacteroidetes;c__Bacteroidia;o__Bacteroidales;f__Porphyromonadaceae;g__Odoribacter	0	3	7	0	0	1	1	1	2	0	0	0	0	0	0	1	1	0	1	0	0	0	1	0	1	0	1	1	0	0	0	2	0	0	0	1	0	0	0	3	1	0	0	0	0	1	1	0
OTU_414	k__Bacteria;p__Bacteroidetes;c__Bacteroidia;o__Bacteroidales;f__Prevotellaceae;g__Prevotella_9	14	15	1	24	12	22	1	0	2	15	1	2	386	314	2	2	2	1	5	2	3	338	3	90	4	1	0	1	0	3	0	1	3	0	1	1	1	3	360	3	2	952	1	0	5	1	4	1
OTU_70	k__Bacteria;p__Firmicutes;c__Bacilli;o__Lactobacillales;f__Lactobacillaceae;g__Lactobacillus	4	4	1	0	6	1	100	82	15	4	0	1	1	0	0	3	485	72	351	3	0	0	2	2	1	2	95	1	0	2	1	0	3	266	0	1	4	10	123	1184	1	1	0	0	2	0	260	0
OTU_58	k__Bacteria;p__Proteobacteria;c__Betaproteobacteria;o__Burkholderiales;f__Comamonadaceae;g__Delftia	11	7	5	5	0	2	11	2	7	0	0	539	2	3	2	881	1	249	524	4	220	4	2	331	6	1	125	801	5	2	20	3	1	0	3	7	151	3	3	1	1	258	3	236	6	627	175	4
OTU_88	k__Bacteria;p__Proteobacteria;c__Alphaproteobacteria;o__Sphingomonadales;f__Erythrobacteraceae;g__Altererythrobacter	0	0	0	0	0	0	0	1	0	0	0	1439	2	2	1	3	0	2	432	2	586	1	1	396	0	2	443	2	4	1	0	3	7	3	0	1	638	808	1	0	932	0	543	1	1	5	617	3
OTU_140	k__Bacteria;p__Bacteroidetes;c__Bacteroidia;o__Bacteroidales;f__Bacteroidales_S24-7_group	129	3	1	4	50	59	92	0	2	1	0	0	0	0	5	3	1294	4	1	0	1	0	3	2	519	1	1	0	0	1838	0	602	0	1	2	3	0	1	0	3	1	0	0	1	3	0	0	0
OTU_6195	k__Bacteria;p__Proteobacteria;c__Gammaproteobacteria;o__Enterobacteriales;f__Enterobacteriaceae;g__Klebsiella	66	112	60	93	58	67	63	45	130	62	6	109	8	95	7	14	3	25	14	8	2	8	101	215	7	2	6	12	89	3	301	51	49	166	1	1	45	7	28	26	177	44	274	85	1	204	13	47
OTU_571	k__Bacteria;p__Proteobacteria;c__Alphaproteobacteria;o__Rhizobiales;f__Rhizobiaceae;g__Rhizobium	0	0	0	0	0	0	0	0	0	0	1	4	2	1	2	2	4	3	1	593	3	218	2	3	3	135	3	5	0	0	3	2	0	3	557	0	8	1	2	0	3	0	2	0	3	3	2	1
OTU_137	k__Bacteria;p__Firmicutes;c__Clostridia;o__Clostridiales;f__Gracilibacteraceae;g__Lutispora	0	0	0	0	0	0	0	0	0	0	0	1	1664	0	876	8	0	177	197	2	2	1	0	126	2	155	179	4	2	2	1	2	1	0	4	0	554	2	1	0	2	3	273	2	3	0	117	2
OTU_83	k__Bacteria;p__Firmicutes;c__Clostridia;o__Clostridiales;f__Lachnospiraceae;g__Lachnospiraceae_NK4A136_group	36	2	2	5	1	1	5	2	1	55	0	0	1	0	1	0	1	0	126	0	0	0	1	3	2	0	0	0	0	0	0	5	0	0	0	0	0	1132	0	502	0	0	0	0	1	0	0	0
OTU_179	k__Bacteria;p__Firmicutes;c__Clostridia;o__Clostridiales;f__Lachnospiraceae;g__Lachnoclostridium	30	4	4	2	41	5	7	58	2	0	0	1	1	0	1	4	1	0	320	0	2	2	2	195	0	0	0	0	2	693	1	284	1	0	1	259	213	785	0	0	35	0	236	1	15	2	389	0
OTU_142	k__Bacteria;p__Bacteroidetes;c__Bacteroidia;o__Bacteroidales;f__Bacteroidales_S24-7_group	0	0	0	0	0	0	0	0	0	0	584	0	663	0	0	1	1	0	4	514	2	0	0	382	5	0	281	3	0	3	163	1	0	0	3	0	531	1	1	0	0	520	350	3	2	0	563	0
OTU_20206	k__Bacteria;p__Proteobacteria;c__Gammaproteobacteria;o__Pseudomonadales;f__Pseudomonadaceae;g__Pseudomonas	85	168	103	85	92	97	83	158	101	105	17	85	21	45	12	48	28	53	27	8	95	36	25	62	16	74	73	82	61	6	26	31	6	15	1	2	35	38	14	1	7	20	76	4	58	90	81	17
OTU_59	k__Bacteria;p__Firmicutes;c__Clostridia;o__Clostridiales;f__Lachnospiraceae	1	1	0	4	0	2	2	1	0	2	0	0	0	0	0	0	0	0	0	0	0	0	1	0	0	0	0	0	0	0	0	0	0	0	0	0	0	0	0	2	1	0	0	0	0	0	0	0
OTU_80	k__Bacteria;p__Bacteroidetes;c__Bacteroidia;o__Bacteroidales;f__Bacteroidales_S24-7_group	21	6	6	8	2	1	1	1	1	2	0	0	0	1	0	1	2287	0	277	0	1	2	1	0	0	0	0	0	0	0	0	1	0	0	0	0	0	0	2	42	2	275	1	1	0	0	0	0
OTU_149	k__Bacteria;p__Firmicutes;c__Clostridia;o__Clostridiales;f__Ruminococcaceae;g__[Eubacterium]_coprostanoligenes_group	2	7	0	36	1	6	5	1	4	7	0	2	1	0	3	3	1	0	5	1	3	0	3	0	3	0	3	1	2	2	4	0	2	3	3	1	0	4	437	1	1	1	6	4	3	2	3	748
OTU_114	k__Bacteria;p__Bacteroidetes;c__Bacteroidia;o__Bacteroidales;f__Bacteroidales_S24-7_group	9	10	2	35	7	10	4	88	8	10	1	0	0	0	2	0	1344	1	235	0	0	1033	2	0	347	1	1	2	0	0	3	2	0	305	2	0	1	0	2	994	297	1	0	5	1	1	0	1
OTU_202	k__Bacteria;p__Bacteroidetes;c__Bacteroidia;o__Bacteroidales;f__Bacteroidaceae;g__Bacteroides;s__Bacteroides_ovatus_CL02T12C04	0	0	0	1	0	0	1	0	0	0	1	1	1	923	0	1	472	4	0	0	2	2	1010	0	279	0	0	2	0	2	0	438	1	0	991	1	0	0	339	0	2	0	0	1	1	0	0	2
OTU_170	k__Bacteria;p__Bacteroidetes;c__Bacteroidia;o__Bacteroidales;f__Prevotellaceae;g__Alloprevotella	0	0	0	0	0	46	0	0	0	0	1	1	2	0	517	735	2	1097	0	0	3	1	0	0	2	0	1	722	2	5	0	1	0	2	285	1	1	1	1	0	1	3	0	0	0	0	1	1
OTU_62	k__Bacteria;p__Proteobacteria;c__Gammaproteobacteria;o__Pseudomonadales;f__Moraxellaceae;g__Acinetobacter;s__Cenchrus_americanus	0	0	0	0	0	0	0	0	0	0	0	1405	1	1	650	10	5	1	0	2	1	1	596	170	2	250	3	0	12	0	1130	0	0	3	0	46	2	1	2	0	65	0	2	44	19	0	0	16
OTU_141	k__Bacteria;p__Bacteroidetes;c__Bacteroidia;o__Bacteroidales;f__Bacteroidaceae;g__Bacteroides	1	2	13	0	1	17	3	0	3	3	5	1	1	371	0	1	2	0	0	1	2	5	2	1	2	0	73	0	0	2	80	2	1	1	3	0	1	2	0	1	1	354	0	1	1	2	0	205
OTU_64	k__Bacteria;p__Firmicutes;c__Clostridia;o__Clostridiales;f__Ruminococcaceae;g__Ruminococcaceae_UCG-014	1	2	0	2	1	0	2	0	3	0	0	0	0	0	0	0	0	0	0	0	0	0	0	0	0	0	1	1	0	0	1	0	0	0	0	1	1	0	0	1	0	0	0	0	0	0	0	0
OTU_150	k__Bacteria;p__Firmicutes;c__Clostridia;o__Clostridiales;f__Lachnospiraceae;g__Roseburia	0	3	0	0	0	0	1	44	10	0	1	3	1	2	2	1	1	2	1	551	1	0	5	2	2	3	8	1	0	3	0	5	40	0	1123	0	0	0	1	8	5	818	2	2	1	830	3	0
OTU_183	k__Bacteria;p__Proteobacteria;c__Gammaproteobacteria;o__Xanthomonadales;f__Xanthomonadaceae;g__Xanthomonas;s__Xanthomonas_axonopodis_pv._manihotis_str._UG28	0	0	0	0	0	0	0	0	0	0	2	1	0	4	7	8	1	3	621	4	325	0	3	228	281	3	389	873	18	0	377	1	1	4	0	4	244	1062	4	0	13	9	604	0	12	1	10	0
OTU_2039	k__Bacteria;p__Proteobacteria;c__Gammaproteobacteria;o__Enterobacteriales;f__Enterobacteriaceae;g__Raoultella;s__Klebsiella_sp._ND2	1	5	0	2	1	1	0	0	2	0	401	99	161	129	14	51	110	23	27	17	356	246	29	63	126	192	61	68	6	2	5	10	3	2	18	4	393	13	1	0	5	17	14	2	5	3	55	53
OTU_198	k__Bacteria;p__Firmicutes;c__Bacilli;o__Lactobacillales;f__Lactobacillaceae;g__Lactobacillus;s__Lactobacillus_acidophilus	0	1	7	0	2	35	77	1	5	1	0	1267	1	15	1	1	0	0	2	0	0	2	0	3	1	198	2	1	1	0	1	0	0	0	0	0	1	3	202	0	1	4	0	0	0	780	0	1
OTU_238	k__Bacteria;p__Proteobacteria;c__Gammaproteobacteria;o__Vibrionales;f__Vibrionaceae;g__Vibrio;s__Vibrio_sp._INTCD148H	0	0	2	0	24	0	0	0	0	2	174	1	3	5	1	3	1	0	2	0	4	475	0	123	0	3	2	2	0	0	0	528	3	0	4	0	0	2	1	0	1	2124	0	0	3	1515	0	723
OTU_91	k__Bacteria;p__Bacteroidetes;c__Sphingobacteriia;o__Sphingobacteriales;f__Sphingobacteriaceae;g__Olivibacter;s__benzo[a]pyrene-degrading_bacterium_BPC8	0	0	0	0	0	0	0	0	0	0	0	0	1	0	1	1	2	0	169	1	434	0	543	341	408	1	4	1	0	1	0	6	0	0	2	2	479	1	117	0	2	0	120	2	0	0	234	1
OTU_122	k__Bacteria;p__Proteobacteria;c__Betaproteobacteria;o__Burkholderiales;f__Alcaligenaceae;g__Castellaniella;s__Castellaniella_defragrans	0	0	0	0	0	0	0	0	0	0	4	3	3	1	1	4	1	1	2	0	1	0	1	4	1	0	1	672	351	1	2	0	3	1	0	5	1	3	1	0	2	1	1	2	4	3	3	0
OTU_168	k__Bacteria;p__Bacteroidetes;c__Bacteroidia;o__Bacteroidales;f__Bacteroidales_S24-7_group	3	4	2	3	3	1	0	0	9	3	1	0	0	0	563	1	1570	1	0	0	0	0	3	1	1	2	1	0	0	0	0	946	1	0	3	0	0	3	0	38	0	0	0	0	0	0	0	1
OTU_201	k__Bacteria;p__Bacteroidetes;c__Bacteroidia;o__Bacteroidales;f__Bacteroidales_S24-7_group	4	8	1	8	20	10	0	0	18	4	1	0	2	1	2	1	0	304	217	0	0	1	2	1	0	0	0	0	0	1	0	3	0	1	2	2	163	0	0	3	0	3	0	3	0	0	0	1
OTU_112	k__Bacteria;p__Bacteroidetes;c__Bacteroidia;o__Bacteroidales;f__Bacteroidales_S24-7_group	31	0	37	100	99	2	175	48	15	41	0	0	1	885	1	0	1	1	0	0	0	0	0	0	1	0	0	0	0	0	1	0	0	0	0	0	0	0	1	3	0	0	0	0	323	1	0	0
OTU_279	k__Bacteria;p__Bacteroidetes;c__Bacteroidia;o__Bacteroidales;f__Bacteroidales_S24-7_group	0	1	0	0	1	0	1	0	0	0	0	0	2	0	2	2	0	1	1	0	1	3	2	3	31	0	0	1	0	3	247	40	0	0	2304	1	0	2	1	1	0	0	0	952	1	0	0	7
OTU_87	k__Bacteria;p__Proteobacteria;c__Betaproteobacteria;o__Burkholderiales;f__Comamonadaceae;g__Comamonas	0	0	2	0	0	0	0	0	0	22	7	2	53	305	14	97	199	30	55	2	36	336	298	6	216	210	28	42	21	0	1	3	3	2	1	3	4	111	16	0	12	15	1	30	53	613	20	57
OTU_69	k__Bacteria;p__Firmicutes;c__Clostridia;o__Clostridiales;f__Lachnospiraceae;g__Blautia	0	2	0	1	1	2	0	0	3	1	0	22	0	0	0	0	2	0	1	2	1280	0	1	2	1	1	1	0	0	877	0	0	2	1	0	1	0	1	0	1	0	1	1	2	0	0	132	0
OTU_156	k__Bacteria;p__Firmicutes;c__Clostridia;o__Clostridiales;f__Lachnospiraceae;g__Lachnospiraceae_NK4A136_group	27	5	1	5	1	5	1	1	3	4	0	1	0	0	0	1	0	0	1	1	0	0	0	0	0	0	0	0	0	1	13	0	1	210	0	0	1	0	1	2	0	1	0	1	0	1	0	0
OTU_207	k__Bacteria;p__Bacteroidetes;c__Bacteroidia;o__Bacteroidales;f__Bacteroidales_S24-7_group	18	0	4	66	30	7	5	58	3	79	0	0	0	1	0	0	1	0	0	0	0	0	2	1	0	1	0	0	0	0	0	1	0	0	0	1	1	0	0	277	1	0	0	0	457	0	1	1
OTU_57	k__Bacteria;p__Actinobacteria;c__Nitriliruptoria;o__Nitriliruptorales;f__Nitriliruptoraceae;g__Nitriliruptor	2	1	0	0	2	0	1	4	0	1	40	48	4	7	191	48	0	3	12	2	11	2	0	9	0	4	20	170	0	3	6	7	0	25	5	75	55	169	1	0	61	79	6	41	165	0	12	82
OTU_194	k__Bacteria;p__Proteobacteria;c__Betaproteobacteria;o__Burkholderiales;f__Alcaligenaceae;g__Parasutterella	1	5	0	1	3	1	0	0	2	1	0	0	0	0	2	0	2	0	0	0	1	1	3	0	3	1	0	0	492	4	0	594	1	0	2	0	0	1	0	0	1	0	0	2	0	0	1	1
OTU_101	k__Bacteria;p__Firmicutes;c__Clostridia;o__Clostridiales;f__Lachnospiraceae;g__Roseburia	1	0	1	4	1	3	14	2	2	43	0	1	1	1	2	0	460	1	0	1	1	317	208	0	4	0	1	0	0	0	0	1	499	0	0	0	0	0	124	0	1	0	0	2	4	2	0	0
OTU_172	k__Bacteria;p__Actinobacteria;c__Actinobacteria;o__Bifidobacteriales;f__Bifidobacteriaceae;g__Bifidobacterium	2	1	1	1	7	0	1	38	2	1	0	2	0	1	3	0	2	15	0	0	1	1	1	0	119	0	2	0	1	6	0	2	0	0	2	4	0	1	0	8	7	0	0	0	1	3	1	1
OTU_186	k__Bacteria;p__Firmicutes;c__Clostridia;o__Clostridiales;f__Ruminococcaceae	2	21	2	7	13	8	3	2	17	6	0	0	0	0	2	1	0	1	0	1	2	1	2	0	0	0	0	2	1	0	0	1	2453	0	0	0	2	849	1	1	0	0	1	0	2	3	0	1
OTU_109	k__Bacteria;p__Proteobacteria;c__Betaproteobacteria;o__Methylophilales;f__Methylophilaceae;g__Methylophilus	0	0	0	0	0	0	0	0	0	0	0	1	1	1	3	1	2	645	2	195	6	0	3	7	8	4	131	1	303	1	450	3	0	5	1	5	4	3	274	0	485	1	2	1	2	0	2	200
OTU_160	k__Bacteria;p__Firmicutes;c__Clostridia;o__Clostridiales;f__Lachnospiraceae;g__Lachnoclostridium	0	1	0	0	0	28	3	0	0	0	1	0	0	2	2	0	1503	348	1	0	1	0	10	1	6	0	0	3	0	7	0	548	0	0	8	2	1	3	0	0	2	1	0	4	1	0	0	2
OTU_466	k__Bacteria;p__Proteobacteria;c__Alphaproteobacteria;o__Sphingomonadales;f__Sphingomonadaceae;g__Sphingomonas	0	0	1	0	1	0	0	2	0	0	7	1	5	6	14	1748	3	1	166	439	1	3	34	2	0	1	6	0	5	1	190	0	1	270	501	2	1	160	2	0	3	1	0	2	2	0	2	3
OTU_210	k__Bacteria;p__Proteobacteria;c__Gammaproteobacteria;o__Enterobacteriales;f__Enterobacteriaceae;g__Yersinia;s__Yersinia_intermedia	0	0	0	0	0	0	0	0	0	0	720	0	1	402	2	1	1	0	0	0	0	1205	3	1	0	4	0	5	0	1	0	0	0	0	0	0	0	1	1	0	3	1	0	0	0	1	1	793
OTU_145	k__Bacteria;p__Actinobacteria;c__Actinobacteria;o__Bifidobacteriales;f__Bifidobacteriaceae;g__Bifidobacterium;s__Bifidobacterium_kashiwanohense	0	1	0	0	0	0	9	0	0	0	614	1	1	370	2	0	1	0	4	2	1	1	3	2	1	540	1	0	0	1	1	1	2	1	0	0	0	2	100	0	0	0	167	6	1	3	681	0
OTU_178	k__Bacteria;p__Bacteroidetes;c__Bacteroidia;o__Bacteroidales;f__Bacteroidales_S24-7_group	3	12	0	6	4	5	1	101	14	1	0	0	0	0	0	2	1	2	2	1	0	2	1	2	0	0	0	0	1	2	1	1387	0	0	2	0	1	1	0	1685	0	0	0	1116	0	0	0	2
OTU_85	k__Bacteria;p__Proteobacteria;c__Alphaproteobacteria;o__SAR11_clade;f__LD12_freshwater_group	0	0	0	0	0	0	0	0	0	0	3	2	2	0	4	0	4212	1	0	0	0	1	1090	0	0	0	0	1	0	10	15	7	3	348	5	1	0	1	243	0	7	1	0	7	1	0	194	1
OTU_185	k__Bacteria;p__Bacteroidetes;c__Bacteroidia;o__Bacteroidales;f__Bacteroidales_S24-7_group	0	0	0	0	0	0	0	0	0	0	1	4	1	0	1	1	1	0	1	0	0	2	1	0	0	1	0	1	606	0	1	2	2	303	0	0	1	1	558	1	4	2	1	1	2	1	1	0
OTU_5312	k__Bacteria;p__Proteobacteria;c__Gammaproteobacteria;o__Enterobacteriales;f__Enterobacteriaceae;g__Enterobacter	19	45	22	33	21	40	31	16	62	33	51	10	11	83	11	58	7	39	65	48	18	70	14	37	10	61	26	57	49	5	23	30	5	46	1	31	35	6	71	2	25	122	141	30	49	14	84	42
OTU_286	k__Bacteria;p__Fusobacteria;c__Fusobacteriia;o__Fusobacteriales;f__CFT112H7	0	0	0	1	1	0	46	0	4	0	0	2	0	0	0	0	1	0	0	0	0	0	3	0	2	0	0	0	2	2511	2	1	0	0	0	0	1	1	0	1	1	0	0	1	1	2	1	1
OTU_135	k__Bacteria;p__Fusobacteria;c__Fusobacteriia;o__Fusobacteriales;f__Fusobacteriaceae;g__Cetobacterium	0	0	0	0	0	0	0	0	0	0	0	0	0	689	0	0	5	0	0	0	0	151	1	1	1	363	0	1	0	0	0	1	0	0	0	0	0	0	0	0	0	1	0	0	0	1	0	3
OTU_121	k__Bacteria;p__Firmicutes;c__Clostridia;o__Clostridiales;f__Ruminococcaceae;g__[Eubacterium]_coprostanoligenes_group;s__human_gut_metagenome	0	0	0	0	0	0	2	0	0	0	0	0	0	1	0	0	997	1	0	1	1	1	1238	1	2	0	0	3	0	1273	0	3	0	0	1051	3	0	0	1	0	0	0	2	2	1	3	1	0
OTU_107	k__Bacteria;p__Proteobacteria;c__Gammaproteobacteria;o__Pseudomonadales;f__Moraxellaceae;g__Acinetobacter;s__Acinetobacter_baumannii	14	2	180	1	6	0	50	1	6	72	0	0	0	0	0	0	0	0	0	15	0	0	0	0	6	0	0	0	0	0	0	0	0	0	1	0	0	0	0	3	0	0	0	0	0	0	4	0
OTU_93	k__Bacteria;p__Bacteroidetes;c__Cytophagia;o__Cytophagales;f__Cytophagaceae;g__Siphonobacter;s__Siphonobacter_aquaeclarae	0	0	0	0	0	0	0	0	0	0	1	0	1	0	0	3	0	0	0	1	0	0	2	1	1	0	0	1	0	0	2	0	1	1	1	1	0	1	2	0	802	2	1	0	2	0	1	0
OTU_84	k__Bacteria;p__Bacteroidetes;c__Bacteroidia;o__Bacteroidales;f__Bacteroidales_S24-7_group	50	11	2	31	15	4	1	0	13	5	0	1	0	0	0	1	1	2	0	0	0	0	662	0	0	152	0	0	1	1	1	393	0	1	1	1	0	1	0	509	1	0	0	425	0	1	0	0
OTU_21438	k__Bacteria;p__Proteobacteria;c__Gammaproteobacteria;o__Pseudomonadales;f__Pseudomonadaceae;g__Pseudomonas;s__Pseudomonas_aeruginosa	75	257	42	78	79	62	58	68	208	72	0	0	1	2	2	1	3	2	1	1	6	4	0	7	0	6	3	8	0	1	5	1	0	0	0	0	0	0	1	1	4	1	3	2	5	7	3	1
OTU_72	k__Bacteria;p__Actinobacteria;c__Actinobacteria;o__Micrococcales;f__Micrococcaceae;g__Nesterenkonia	3	1	11	1	9	0	0	7	1	0	160	28	0	4	209	459	0	0	5	4	4	0	5	6	25	32	97	72	47	0	61	87	2	45	2	1	0	5	1	47	84	1	195	1	511	0	81	15
OTU_215	k__Bacteria;p__Proteobacteria;c__Gammaproteobacteria;o__Vibrionales;f__Vibrionaceae;g__Vibrio;s__Vibrio_vulnificus	0	1	0	0	0	0	0	23	0	0	1	3	0	9	4	1	2	0	372	1	79	2	0	1	3	3	2	1	2	768	1	3	2	5	0	1	0	3	3	0	0	877	1	2	3	1561	0	895
OTU_159	k__Bacteria;p__Firmicutes;c__Clostridia;o__Clostridiales;f__Lachnospiraceae;g__Lachnospiraceae_NK4A136_group	15	6	36	109	39	2	23	3	3	76	0	0	0	0	1	0	0	0	0	0	0	0	910	0	1	180	0	0	0	1	0	0	0	0	0	0	0	0	0	4	0	0	0	0	0	0	0	0
OTU_100	k__Bacteria;p__Proteobacteria;c__Alphaproteobacteria;o__Rhizobiales;f__Rhodobiaceae	0	0	0	0	0	0	0	0	1	0	2	636	1	2	0	4	1	0	778	0	4	0	1	396	0	253	408	0	0	1	0	1	0	0	0	1	3	1	0	0	0	1	2	0	1	0	147	0
OTU_115	k__Bacteria;p__Firmicutes;c__Erysipelotrichia;o__Erysipelotrichales;f__Erysipelotrichaceae;g__Allobaculum	0	0	0	2	0	0	0	0	3	0	1	0	0	0	0	0	0	0	1	0	0	1	0	0	2	0	0	1	0	0	0	0	1	0	0	0	1	0	0	418	0	0	0	0	0	0	0	0
OTU_304	k__Bacteria;p__Proteobacteria;c__Betaproteobacteria;o__Rhodocyclales;f__Rhodocyclaceae;g__12up	0	0	0	0	0	0	0	0	0	0	0	3	208	0	522	0	3	1	0	0	329	2	0	2	0	1	0	2	0	0	1	2	2	0	1	0	339	0	3	0	1	889	1	0	0	1	47	2
OTU_94	k__Bacteria;p__Firmicutes;c__Negativicutes;o__Selenomonadales;f__Veillonellaceae;g__Dialister	0	0	0	0	0	0	1	0	0	0	0	0	0	568	4	0	746	1	0	0	1	2	1	2	2	408	1	0	0	6	2	2	0	0	3	0	1	0	1	0	2	0	0	2	0	1	0	0
OTU_272	k__Bacteria;p__Bacteroidetes;c__Bacteroidia;o__Bacteroidales;f__Bacteroidales_S24-7_group	1	1	0	2	1	1	1	0	5	2	0	516	3	0	1275	1	2	1	0	0	0	0	1	0	1	1	1	4	459	1	1	3	0	1	0	0	0	2	4	2	2	0	2	4	2	1	1	2
OTU_253	k__Bacteria;p__Bacteroidetes;c__Bacteroidia;o__Bacteroidales;f__Bacteroidales_S24-7_group	1	4	0	2	2	3	0	0	5	0	1	0	0	0	0	2	0	0	2	1	0	0	0	0	2	0	1	0	12	1	3	2	2	1	2	0	1	1	0	0	1	1	264	0	0	1	1	5
OTU_8091	k__Bacteria;p__Proteobacteria;c__Gammaproteobacteria;o__Pseudomonadales;f__Pseudomonadaceae;g__Pseudomonas;s__Pseudomonas_sp._PGO24	0	0	0	0	0	0	0	0	0	0	759	0	0	0	3	0	0	0	0	0	0	798	0	0	0	0	0	5	0	0	0	0	0	0	0	0	0	0	0	0	1	0	0	0	0	0	0	1702
OTU_117	k__Bacteria;p__Proteobacteria;c__Gammaproteobacteria;o__Xanthomonadales;f__Xanthomonadaceae;g__Rhodanobacter;s__Dyella_sp._ECB15	0	0	0	0	0	0	30	0	0	0	0	2	0	0	565	2	0	0	133	0	3	1	0	664	1	169	3	0	5	0	1	0	2134	282	1	1	0	22	1	0	2	0	203	2	1	3	1	0
OTU_220	k__Bacteria;p__Firmicutes;c__Clostridia;o__Clostridiales;f__Lachnospiraceae;g__Lachnospiraceae_NK4A136_group	2	0	1	2	1	0	0	0	0	0	0	0	1611	0	0	0	0	0	2	0	2	0	1	1	1	0	0	0	1	0	2	0	0	0	0	0	1	2	2	3	0	0	281	0	301	0	0	2
OTU_128	k__Bacteria;p__Proteobacteria;c__Betaproteobacteria;o__Burkholderiales;f__Burkholderiaceae;g__Burkholderia;s__Burkholderia_glumae_BGR1	0	0	0	0	0	0	0	0	0	0	0	439	9	0	1	4	6	1	3	1	90	1	3	0	1	0	4	1	5	1	1084	2	2	10	1	0	2	1	1	0	1	0	1	0	10	1	2	2
OTU_155	k__Bacteria;p__Proteobacteria;c__Alphaproteobacteria;o__Rhizobiales;f__Brucellaceae;g__Mycoplana	0	0	0	0	0	0	0	0	0	0	1	0	0	439	2	2	110	2	3	0	625	0	0	197	1	1	2	1	5	1	20	1	2	0	0	280	310	1	0	1	0	1	242	1	1	1	192	0
OTU_77	k__Bacteria;p__Actinobacteria;c__Actinobacteria;o__Corynebacteriales;f__Dietziaceae;g__Dietzia	0	0	1	1	0	7	0	0	0	0	25	26	2	1002	552	88	0	36	1	1	3	250	1	53	45	22	60	54	1	0	1	0	8	16	95	189	1	40	0	0	81	0	305	4	618	0	15	2
OTU_315	k__Bacteria;p__Proteobacteria;c__Alphaproteobacteria;o__Rhizobiales;f__Phyllobacteriaceae;g__Aquamicrobium	0	0	0	0	0	0	0	0	0	0	1	2	1	0	0	5	1	0	1	405	178	0	0	6	0	1	180	1	0	0	0	1	1	0	0	1	294	2	269	0	0	1	1076	1	0	0	2	0
OTU_195	k__Bacteria;p__Proteobacteria;c__Betaproteobacteria;o__Burkholderiales;f__Alcaligenaceae;g__Bordetella	0	0	0	0	0	0	0	0	0	0	0	0	2	2	0	1	0	1	1	0	365	0	0	131	1	1	6	0	1	0	1	1	1097	0	1	0	224	2	1	0	0	0	360	0	0	1	347	0
OTU_328	k__Bacteria;p__Firmicutes;c__Clostridia;o__Clostridiales;f__Lachnospiraceae;g__Lachnoclostridium_5;s__Clostridium_sp._TDO	1	0	0	0	0	1	0	0	0	1	4	0	1	2	1	1	1	273	370	0	1	0	1	2	0	0	0	1	1	0	0	0	0	0	2	5	5	1	0	0	0	1	2	0	1	0	1	0
OTU_291	k__Bacteria;p__Proteobacteria;c__Alphaproteobacteria;o__Rhizobiales;f__Hyphomicrobiaceae;g__Devosia	0	0	0	1	0	0	0	0	0	0	1	10	1	0	5	3	0	0	1	4	0	0	1	1	2	0	2	3	8	0	3	493	6	1	1	2	1	6	259	0	1	1	0	3	2	11	1	1
OTU_106	k__Bacteria;p__Firmicutes;c__Clostridia;o__Clostridiales;f__Lachnospiraceae	1	5	1	7	1	3	1	51	1	1	0	1494	1428	1	2	0	0	0	1	1	3	929	1	2	286	0	2	1547	1	1	1	0	0	0	0	1	3	1	4	277	0	0	0	0	4	1471	2	0
OTU_124	k__Bacteria;p__Bacteroidetes;c__Bacteroidia;o__Bacteroidales;f__Prevotellaceae;g__Alloprevotella;s__gut_metagenome	103	8	160	1	98	39	51	96	5	41	0	0	1	0	0	0	0	0	0	0	0	0	2	0	0	0	0	0	0	0	0	553	0	0	2	0	0	0	0	0	0	0	0	2	1247	0	1	0
OTU_299	k__Bacteria;p__Firmicutes;c__Clostridia;o__Clostridiales;f__Lachnospiraceae;g__Lachnospiraceae_NK4A136_group	48	1	44	35	74	1	3	18	11	65	0	1	0	0	0	0	0	0	0	0	0	0	0	0	0	0	0	0	0	0	0	0	0	0	0	0	0	0	0	1	0	0	0	0	0	0	0	0
OTU_139	k__Bacteria;p__Firmicutes;c__Clostridia;o__Clostridiales;f__Lachnospiraceae	0	1	105	5	2	2	8	6	1	1	0	0	1	1	0	0	0	0	0	0	0	0	0	0	1	0	0	0	0	0	1	1	0	0	0	0	0	0	0	3	2	0	0	0	0	0	0	0
OTU_166	k__Bacteria;p__Bacteroidetes;c__Bacteroidia;o__Bacteroidales;f__Bacteroidales_S24-7_group	11	1	2	0	63	1	64	0	0	2	0	0	723	0	0	1	1	443	0	0	0	1	1	223	1	0	0	0	0	1029	1	0	0	1	2	0	121	0	1	0	4	570	0	1	236	0	0	3
OTU_133	k__Bacteria;p__Firmicutes;c__Bacilli;o__Lactobacillales;f__Carnobacteriaceae;g__Carnobacterium	0	0	0	0	0	0	0	0	0	0	266	0	0	0	0	0	0	0	0	0	0	3	0	0	0	0	0	4	0	1	0	0	2	0	0	0	0	0	0	0	0	1	0	0	0	0	0	1
OTU_132	k__Bacteria;p__Proteobacteria;c__Alphaproteobacteria;o__Sphingomonadales;f__DSSF69	0	0	0	0	0	0	0	0	0	0	0	3	489	1	1	0	0	2	593	1	410	1	0	420	0	2	560	3	0	1	1	0	3	87	0	1	285	0	1	0	0	1	570	1	0	3	195	0
OTU_92	k__Bacteria;p__Bacteroidetes;c__Sphingobacteriia;o__Sphingobacteriales;f__Sphingobacteriaceae;g__Pedobacter	0	0	0	0	0	0	0	0	0	36	0	1	0	1	1	0	1	338	136	0	2	0	2	1	0	1	154	1	422	1	17	1	0	1	0	10	2	2	2	0	675	1	0	0	2	1	0	3
OTU_169	k__Bacteria;p__Firmicutes;c__Bacilli;o__Bacillales;f__Bacillaceae;g__Bacillus;s__Bacillus_azotoformans_MEV2011	0	0	0	0	0	0	0	0	0	0	0	0	1	3	0	3	0	0	623	0	46	0	1	2	0	0	608	0	363	0	1	0	1	1	0	0	460	0	2	0	0	1	1	0	0	0	309	0
OTU_475	k__Bacteria;p__Proteobacteria;c__Alphaproteobacteria;o__Sphingomonadales;f__Sphingomonadaceae;g__Sphingobium;s__Sphingobium_sp._BS2300	0	0	0	0	0	0	0	0	0	0	0	1	1	0	0	4	1	1	492	0	860	0	0	2	1	0	173	0	0	0	2	2	0	0	1	0	261	0	0	0	0	1	2	0	1	1	506	0
OTU_203	k__Bacteria;p__Firmicutes;c__Clostridia;o__Clostridiales;f__Ruminococcaceae	0	7	7	1	2	1	1	38	5	0	0	0	0	0	1	1	1	0	0	0	1	1	0	0	0	0	0	0	0	0	0	0	0	0	0	0	0	1380	296	4	0	0	0	0	0	1	1	0
OTU_182	k__Bacteria;p__Firmicutes;c__Clostridia;o__Clostridiales;f__Lachnospiraceae;g__Lachnospiraceae_NK4A136_group	3	0	1	2	2	4	1	1	4	1	0	2	0	0	0	0	0	0	0	0	0	0	0	0	0	0	1	0	0	0	0	0	0	0	1	0	0	3	252	0	0	0	1	1	1	0	0	0
OTU_65	k__Bacteria;p__Proteobacteria;c__Alphaproteobacteria;o__Caulobacterales;f__Caulobacteraceae	0	0	0	2	0	0	2	5	0	0	73	8	0	35	1	0	0	16	5	1	146	65	1	6	0	2	75	200	0	1	76	3	35	0	516	374	60	78	1	0	157	3	14	5	1	1	17	98
OTU_79	k__Bacteria;p__Actinobacteria;c__Actinobacteria;o__Micrococcales;f__Micrococcaceae;g__Nesterenkonia;s__Nesterenkonia_sp._MY13	1	0	4	0	17	0	1	0	0	10	10	4	1	30	452	221	0	98	4	1	5	7	3	422	54	5	28	102	1	2	2	0	89	66	15	140	3	0	1	0	193	1	0	16	29	0	2	31
OTU_171	k__Bacteria;p__Firmicutes;c__Clostridia;o__Clostridiales;f__Lachnospiraceae;g__Roseburia	1	1	0	1	0	0	1	0	1	1	0	0	0	0	0	0	0	0	0	0	0	0	0	0	0	0	391	0	0	0	0	0	0	0	0	0	0	0	0	1	0	0	0	1	0	0	0	0
OTU_75	k__Bacteria;p__Proteobacteria;c__Betaproteobacteria;o__Burkholderiales;f__Burkholderiaceae;g__Ralstonia	2	1	7	8	12	8	1	26	2	6	250	37	0	82	1	0	0	1	4	0	92	255	0	67	21	29	53	21	1	1	1	32	2	1	36	27	118	0	1	1	287	1	61	31	0	0	77	1040
OTU_247	k__Bacteria;p__Bacteroidetes;c__Bacteroidia;o__Bacteroidales;f__Bacteroidaceae;g__Bacteroides	0	0	0	33	2	0	0	53	22	0	0	0	0	0	1096	0	0	2	114	0	0	0	3	0	1	0	0	1	0	2	0	0	0	0	0	0	0	0	0	0	685	0	1	0	0	0	0	0
OTU_311	k__Bacteria;p__Proteobacteria;c__Alphaproteobacteria;o__Rhizobiales;f__Rhizobiales_Incertae_Sedis;g__Rhizomicrobium	0	0	0	0	0	0	0	0	0	0	372	4	1	1	0	1	0	0	0	0	9	1	0	0	0	0	0	1	2	0	0	0	7	261	0	1	1	33	3	1	0	1	0	0	1	5	1	1
OTU_127	k__Bacteria;p__Firmicutes;c__Bacilli;o__Bacillales;f__Paenibacillaceae;g__Paenibacillus	0	0	0	0	0	0	0	0	0	0	339	1	0	0	0	1	0	0	1	1	493	0	0	1	2	1	1	2	0	0	1	1	1	196	0	0	1	2	2	0	0	0	465	0	0	2	187	0
OTU_427	k__Bacteria;p__Proteobacteria;c__Betaproteobacteria;o__Neisseriales;f__Neisseriaceae;g__Neisseria	11	1	71	1	0	0	1	1	0	2	1	0	0	1	0	562	0	0	1	1	1	485	0	0	0	1	0	0	0	1	0	1	0	0	0	0	1	0	1	0	0	0	0	0	0	0	0	440
OTU_282	k__Bacteria;p__Proteobacteria;c__Gammaproteobacteria;o__Xanthomonadales;f__Xanthomonadaceae;g__gamma_proteobacterium_OR-113	1	0	0	0	0	0	0	0	0	0	1	1	1	2	4	0	2	499	2	1	1	1	0	1	287	0	0	0	4	2	2	1	0	3	2	1	2	1	2	0	1	0	1	3	0	0	3	0
OTU_216	k__Bacteria;p__Firmicutes;c__Bacilli;o__Lactobacillales;f__Streptococcaceae;g__Streptococcus	0	0	4	0	0	3	1	0	0	24	11	0	0	6	0	1	0	0	0	0	0	410	2	2	0	0	0	0	0	0	5	0	0	27	666	0	0	0	4	0	1	704	0	0	20	1	0	0
OTU_162	k__Bacteria;p__Firmicutes;c__Clostridia;o__Clostridiales;f__Lachnospiraceae;g__Blautia	12	18	5	2	13	2	1	5	8	1	1	0	1	0	0	0	0	0	0	0	1	1	0	0	0	0	0	1	0	0	0	0	0	0	0	1	3	836	0	5	0	0	1	0	0	0	0	0
OTU_144	k__Bacteria;p__Actinobacteria;c__Actinobacteria;o__Bifidobacteriales;f__Bifidobacteriaceae;g__Bifidobacterium;s__Bifidobacterium_longum	0	0	0	0	0	0	0	0	0	0	1	2	0	0	2	1	0	0	1	1	2	90	0	1	0	0	0	2	0	0	0	3	1	1	0	0	0	12	255	0	0	1	0	3	2	2	0	458
OTU_565	k__Bacteria;p__Proteobacteria;c__Gammaproteobacteria;o__Enterobacteriales;f__Enterobacteriaceae;g__Plesiomonas	0	0	0	0	0	0	0	0	0	0	4	1	1	3	0	1	1	0	1	0	1	5	1	3	1	0	3	3	1	2	0	3	2	1	0	0	0	2	0	0	2	2	0	0	1	1	0	667
OTU_143	k__Bacteria;p__Bacteroidetes;c__Bacteroidia;o__Bacteroidales;f__Bacteroidales_S24-7_group	0	0	5	0	0	0	30	0	0	0	1	0	3	0	2	1	2	1	0	0	1	0	0	2	3	0	0	0	1	2	3	2	0	1	1	0	0	0	267	0	0	0	0	2	2	1	0	0
OTU_344	k__Bacteria;p__Firmicutes;c__Clostridia;o__Clostridiales;f__Lachnospiraceae;g__Lachnospiraceae_NK4A136_group	7	2	1	3	0	9	1	0	3	4	1	1	0	0	0	0	2	0	1	486	2	0	4	0	1	1	0	0	1	2	1	1	0	2	0	0	2	0	190	1	3	1	3	3	1	0	0	0
OTU_5655	k__Bacteria;p__Proteobacteria;c__Betaproteobacteria;o__Burkholderiales;f__Comamonadaceae;g__Comamonas	0	0	0	0	0	20	0	0	0	0	260	0	2	1	348	0	0	1	106	4	1	227	3	2	6	4	74	2	36	1	2	1	1	8	3	2	4	1	541	0	2	3	0	0	2	2	3	2
OTU_582	k__Bacteria;p__Firmicutes;c__Clostridia;o__Clostridiales;f__Lachnospiraceae;g__Incertae_Sedis	2	0	0	3	4	1	0	0	9	2	0	577	0	0	1	0	2	1	0	0	1	0	1	0	0	0	28	0	1	0	1	0	1	2	0	1	4	1	1	104	0	0	0	0	0	2	1	0
OTU_13287	k__Bacteria;p__Firmicutes;c__Clostridia;o__Clostridiales;f__Lachnospiraceae;g__Lachnospiraceae_NK4A136_group	0	1	1	2	0	2	0	2	0	1	1	0	0	0	0	1	0	1	0	1	0	2	1	0	517	0	1	0	1	1	1	1	0	1	1	1	0	1	4	388	0	0	0	1	0	0	0	0
OTU_228	k__Bacteria;p__Proteobacteria;c__Gammaproteobacteria;o__Xanthomonadales;f__Xanthomonadales_Incertae_Sedis;g__Steroidobacter	0	0	0	0	1	0	0	0	0	0	2	2	0	0	2	0	0	1	120	1	2	0	1	0	1	0	314	2	1	1	0	0	2	1	1	1	1	0	4	0	0	0	213	1	0	0	1	0
OTU_152	k__Bacteria;p__Firmicutes;c__Clostridia;o__Clostridiales;f__Ruminococcaceae;g__Oscillibacter	0	0	0	0	0	0	0	0	0	0	0	0	0	0	0	4	0	1	385	1	435	0	0	173	1	247	310	0	0	0	0	1	0	0	0	0	234	3	0	0	0	1	621	0	0	0	0	0
OTU_105	k__Bacteria;p__Proteobacteria;c__Betaproteobacteria;o__Burkholderiales;f__Comamonadaceae;g__Paucibacter;s__Pelomonas_saccharophila	0	0	0	0	0	0	0	0	0	0	0	0	0	0	110	0	1	4	1	0	0	1	270	1	177	1	0	0	1	1170	2	1	1	1	1912	0	0	0	2	0	0	10	1	3	3	756	2	3
OTU_674	k__Bacteria;p__Proteobacteria;c__Betaproteobacteria;o__Burkholderiales;f__Comamonadaceae;g__Pseudacidovorax	0	0	0	0	0	0	0	0	0	0	0	0	1	0	0	0	1	0	0	253	1	0	2	3	1	156	0	3	348	1	3	2	0	0	1	460	0	0	2	0	4	1	228	0	1	155	0	0
OTU_158	k__Bacteria;p__Bacteroidetes;c__Bacteroidia;o__Bacteroidales;f__Bacteroidales_S24-7_group	0	3	0	0	1	1	0	62	0	0	0	790	1	0	0	0	1	0	1	0	1	1	1	0	1	0	0	0	1	1	1	0	1	1	0	0	2	2	0	271	0	0	1	0	0	0	0	0
OTU_298	k__Bacteria;p__Proteobacteria;c__Alphaproteobacteria;o__Rhizobiales;f__Xanthobacteraceae;g__Variibacter	0	1	0	0	0	0	0	0	0	0	1	7	7	0	1	1	2	0	0	2	0	0	0	0	0	2	1	1	12	1	37	3	8	401	0	7	0	7	478	1	17	1	3	0	3	4	2	1
OTU_397	k__Bacteria;p__Bacteroidetes;c__Bacteroidia;o__Bacteroidales;f__Bacteroidales_S24-7_group	1	2	73	1	2	2	0	0	6	2	358	0	0	0	1	0	0	1	0	0	0	0	3	1	0	0	2	0	1	0	0	1	2	0	0	0	1	1	1	1	1	0	0	2	1	1	1	0
OTU_246	k__Bacteria;p__Bacteroidetes;c__Bacteroidia;o__Bacteroidales;f__Bacteroidaceae;g__Bacteroides	0	0	0	0	0	0	1	0	0	157	0	0	0	0	0	0	1773	0	0	0	1	2	712	1	0	0	0	0	0	2398	0	3	0	0	2	1	0	0	0	0	2	0	0	1	0	0	0	0
OTU_478	k__Bacteria;p__Proteobacteria;c__Betaproteobacteria;o__Burkholderiales;f__Oxalobacteraceae;g__Massilia	0	0	0	0	0	0	0	38	0	0	0	4	2	1	3	0	1	1	1	2	35	2	8	96	263	1	42	1	17	0	0	497	6	1	0	1	1	4	325	0	0	1	90	2	57	557	4	1
OTU_184	k__Bacteria;p__Bacteroidetes;c__Bacteroidia;o__Bacteroidales;f__Bacteroidaceae;g__Bacteroides	2	1	35	3	3	16	20	0	5	19	0	0	0	0	0	0	0	0	0	0	0	0	1	0	1	0	0	0	0	0	0	0	0	0	1049	0	0	0	0	245	0	0	0	0	0	0	0	0
OTU_177	k__Bacteria;p__Firmicutes;c__Clostridia;o__Clostridiales;f__Christensenellaceae;g__Christensenellaceae_R-7_group	0	0	0	0	0	0	0	0	0	0	0	1	1	1	0	2	0	0	2	0	352	0	0	2	2	0	335	4	2	0	0	1	2	0	0	0	233	1	0	0	0	0	1	0	0	1	1	0
OTU_320	k__Bacteria;p__Bacteroidetes;c__Bacteroidia;o__Bacteroidales;f__Prevotellaceae;g__Prevotella_7;s__Prevotella_melaninogenica	1	2	2	0	0	0	1	0	0	0	1	0	0	0	0	3	0	0	0	0	0	1	1	1	0	0	0	4	0	2	0	0	0	0	0	0	1	1	0	0	1	1	0	0	0	0	0	1
OTU_148	k__Bacteria;p__Firmicutes;c__Clostridia;o__Clostridiales;f__Lachnospiraceae	0	0	0	0	1	0	2	0	0	0	0	878	1	1	0	0	0	0	1	0	1	0	0	2	1	0	365	1	0	0	0	0	0	0	1	0	1	0	0	1	0	0	0	1	0	0	1	1
OTU_232	k__Bacteria;p__Firmicutes;c__Clostridia;o__Clostridiales;f__Lachnospiraceae;g__Lachnospiraceae_NK4A136_group	2	7	2	30	3	2	1	21	10	36	0	0	0	1	0	0	1	209	0	0	0	2	0	0	1	0	300	0	0	0	1	0	0	0	0	2	1	1	0	0	0	0	0	0	0	0	0	0
OTU_138	k__Bacteria;p__Bacteroidetes;c__Bacteroidia;o__Bacteroidales;f__Porphyromonadaceae;g__Parabacteroides	13	2	34	16	9	25	185	0	0	20	0	0	0	0	0	0	0	0	0	0	0	0	0	0	0	0	0	0	0	0	0	0	0	0	0	0	0	0	0	1	0	0	0	0	0	0	0	0
OTU_290	k__Bacteria;p__Bacteroidetes;c__Bacteroidia;o__Bacteroidales;f__Bacteroidales_S24-7_group	2	11	0	3	34	4	0	0	14	31	0	0	1	0	2	1	1	3	0	0	1	0	0	0	0	0	0	0	0	1	0	295	0	0	0	0	1	0	0	0	0	0	0	1	1	0	347	0
OTU_190	k__Bacteria;p__Proteobacteria;c__Deltaproteobacteria;o__Desulfuromonadales;f__GR-WP33-58	0	0	0	0	0	0	0	0	0	0	0	1	1	0	0	0	0	2	216	0	158	0	0	2	0	1	2	0	0	0	0	4	0	0	1	0	1	517	0	0	0	0	1	1	0	1	230	303
OTU_213	k__Bacteria;p__Proteobacteria;c__Gammaproteobacteria;o__Xanthomonadales;f__Xanthomonadaceae;g__Mizugakiibacter	0	0	0	0	0	0	0	0	0	0	0	3	1	2	0	1	0	0	0	0	1	1	0	0	0	2	0	2	6	1	84	1	5	3	0	2	0	34	1	1	2	3	1	1	1	6	144	0
OTU_476	k__Bacteria;p__Firmicutes;c__Clostridia;o__Clostridiales;f__Ruminococcaceae;g__[Eubacterium]_coprostanoligenes_group	2	6	3	7	6	6	1	0	12	6	0	0	0	0	0	1	1	0	0	1	2	2	0	1	0	4	0	0	0	1	0	0	0	0	1	1	0	0	0	0	1	0	0	1	0	2	0	2
OTU_191	k__Bacteria;p__Proteobacteria;c__Gammaproteobacteria;o__Xanthomonadales;f__Xanthomonadaceae;g__Rhodanobacter	0	0	0	0	0	0	0	0	0	0	0	1	4	0	2	1	1	0	1	0	179	0	1	0	1	1	0	2	1	0	1	0	1	5	0	720	0	0	8	0	1	0	2	0	0	1	1	0
OTU_487	k__Bacteria;p__Proteobacteria;c__Alphaproteobacteria;o__Caulobacterales;f__Caulobacteraceae;g__Brevundimonas;s__Brevundimonas_sp._DS-7PS-13	0	1	0	7	0	1	0	2	0	0	24	0	3	182	0	1	51	2	12	1	62	65	324	0	101	237	1	0	146	0	1	9	0	1	6	1	7	0	11	2	2	79	33	5	1	74	0	0
OTU_2561	k__Bacteria;p__Proteobacteria;c__Alphaproteobacteria;o__Rhizobiales;f__Rhizobiaceae;g__Shinella	0	0	0	0	0	0	0	0	0	0	1	3	23	1	74	1	7	5	5	13	14	31	5	4	5	8	0	23	5	0	507	4	2126	5	0	3	1	1	42	1	1	466	9	0	3	3	1	30
OTU_402	k__Bacteria;p__Firmicutes;c__Clostridia;o__Clostridiales;f__Lachnospiraceae	2	7	2	6	8	3	0	93	9	2	0	1	0	0	0	1	0	0	0	0	0	0	0	0	0	0	0	0	0	0	0	0	0	0	1	0	0	526	0	0	0	0	305	0	0	0	1	0
OTU_189	k__Bacteria;p__Proteobacteria;c__Alphaproteobacteria;o__Rickettsiales;f__SM2D12	0	0	0	0	0	0	0	0	0	0	0	1	2	0	0	2	0	2	160	3	236	0	0	0	0	199	150	0	0	0	0	0	1	0	0	0	0	3	0	0	0	0	1	0	0	0	207	0
OTU_367	k__Bacteria;p__Firmicutes;c__Clostridia;o__Clostridiales;f__Ruminococcaceae;g__Oscillibacter	92	8	46	6	6	15	2	0	7	4	0	0	0	0	3	0	0	0	0	0	1	0	0	0	1	0	0	1	1	1	1	2	0	0	0	0	0	0	1	1	0	0	0	0	2	0	0	1
OTU_343	k__Bacteria;p__Bacteroidetes;c__Bacteroidia;o__Bacteroidales;f__Bacteroidales_S24-7_group	0	1	0	0	1	1	0	93	3	1	0	1	1	449	0	0	0	1	1	0	0	1	1	1	3	0	0	1	1	1	1	2	0	359	1	0	1	1	202	0	0	0	0	1	0	0	0	1
OTU_193	k__Bacteria;p__Proteobacteria;c__Alphaproteobacteria;o__Rhizobiales;f__Bradyrhizobiaceae;g__Bosea;s__Starkeya_sp._SBR22	0	0	0	0	0	0	0	0	0	0	0	1	0	0	0	2	6	4	0	1	35	281	150	22	36	191	10	0	0	0	0	1	272	3	0	0	0	0	1	0	33	74	1	0	1	0	0	4
OTU_331	k__Bacteria;p__Firmicutes;c__Bacilli;o__Bacillales;f__Staphylococcaceae;g__Staphylococcus;s__Staphylococcus_arlettae	0	0	20	0	0	0	0	1	1	0	32	0	7	49	6	19	17	407	22	2	0	1	102	98	4	27	48	94	1	30	78	1	0	20	7	1	0	1	4	1	142	1	20	0	122	0	81	122
OTU_221	k__Bacteria;p__Proteobacteria;c__Betaproteobacteria;o__Nitrosomonadales;f__Nitrosomonadaceae	0	0	0	0	0	0	0	0	0	0	2	1	1	0	0	0	504	1	90	0	182	0	0	1	1	0	0	2	0	0	0	1	0	2	0	0	0	756	0	0	0	0	3	0	0	1	351	0
OTU_199	k__Bacteria;p__Proteobacteria;c__Alphaproteobacteria;o__Caulobacterales;f__Hyphomonadaceae;g__Woodsholea	0	0	0	0	0	0	0	0	0	0	0	0	2	0	0	3	0	0	121	0	1	0	0	795	1	0	253	2	0	0	0	1	0	1	0	0	1	1	0	0	0	1	2	0	2	1	3	0
OTU_263	k__Bacteria;p__Bacteroidetes;c__Bacteroidia;o__Bacteroidales;f__Bacteroidaceae;g__Bacteroides	8	23	1	14	23	8	1	0	26	14	0	0	0	0	0	1	0	0	124	0	131	620	0	62	0	0	379	1	0	0	0	1	0	317	0	0	195	0	0	0	0	0	0	0	1	0	1	0
OTU_305	k__Bacteria;p__Bacteroidetes;c__Bacteroidia;o__Bacteroidales;f__Rikenellaceae;g__Alistipes	46	1	38	4	1	9	1	104	0	1	0	0	0	0	0	0	0	0	0	2	0	0	802	0	0	0	1	0	0	0	0	0	0	0	0	0	0	802	0	6	0	0	0	0	0	0	0	0
OTU_146	k__Bacteria;p__Actinobacteria;c__Actinobacteria;o__Micrococcales;f__Micrococcaceae;g__Nesterenkonia	16	0	0	0	1	10	1	4	0	6	2	422	0	10	489	186	0	0	10	2	140	2	0	26	2	2	187	26	0	2	1	73	28	5	104	62	9	0	0	3	0	0	5	0	0	0	14	13
OTU_325	k__Bacteria;p__Bacteroidetes;c__Bacteroidia;o__Bacteroidales;f__Bacteroidales_S24-7_group	0	0	4	0	0	0	0	1	0	0	0	0	2	74	0	0	367	1	0	0	0	0	1	0	439	0	0	1	1	0	0	0	2	192	0	1	1	1205	0	4	1	0	0	0	0	9	2	0
OTU_205	k__Bacteria;p__Proteobacteria;c__Gammaproteobacteria;o__Pasteurellales;f__Pasteurellaceae	34	1	18	12	46	0	0	133	5	55	0	0	0	0	0	0	0	0	0	1	0	0	0	0	0	0	0	0	0	1	1	0	0	0	0	0	1	0	0	14	0	0	0	0	0	0	0	0
OTU_173	k__Bacteria;p__Proteobacteria;c__Alphaproteobacteria;o__Rhodospirillales;f__Rhodospirillaceae;g__Defluviicoccus	0	0	0	0	0	0	0	0	0	0	1	1	1	0	0	2	2	0	254	1	534	0	0	0	1	0	665	2	0	1	0	0	0	0	0	0	705	1	1	0	1	0	339	0	0	0	0	313
OTU_404	k__Bacteria;p__Bacteroidetes;c__Bacteroidia;o__Bacteroidales;f__Bacteroidales_S24-7_group	1	0	0	22	0	0	0	0	2	0	0	0	0	1	3	0	0	2	1	1	2	0	1	0	0	1	1	0	1	1	1	2	0	5	0	0	0	0	1	0	1	0	2	0	1	0	1	0
OTU_119	k__Bacteria;p__Firmicutes;c__Clostridia;o__Clostridiales;f__Ruminococcaceae;g__Subdoligranulum	0	0	0	0	0	0	0	0	0	0	343	0	0	0	0	0	1	0	0	0	0	0	0	0	1	0	0	1	0	1	0	0	0	0	0	0	1	0	0	0	0	0	0	0	0	0	0	0
OTU_385	k__Bacteria;p__Proteobacteria;c__Alphaproteobacteria;o__Sphingomonadales;f__Sphingomonadaceae;g__Sphingomonas	27	1	2	0	0	0	1	112	1	0	0	0	0	0	0	0	0	0	0	0	0	1	0	0	0	1	2	1	0	2	2	2	0	0	1	4	0	0	1	398	2	0	0	1	3	0	0	0
OTU_327	k__Bacteria;p__Proteobacteria;c__Betaproteobacteria;o__Burkholderiales;f__Alcaligenaceae;g__Parasutterella	0	0	1	0	0	0	0	1	0	2	0	0	0	2	3	1	0	2	3	0	0	0	0	1	1	0	97	2	0	1	1	1	0	0	0	0	312	1	1	0	0	3	2	0	1	0	0	0
OTU_176	k__Bacteria;p__Proteobacteria;c__Alphaproteobacteria;o__Rhodobacterales;f__Rhodobacteraceae	0	0	0	0	0	0	0	0	0	0	0	0	0	1	0	1	0	0	662	1	0	0	0	414	0	0	101	1	0	0	0	1	1	0	0	0	243	0	1	0	0	0	1	0	0	1	289	0
OTU_212	k__Bacteria;p__Proteobacteria;c__Alphaproteobacteria;o__Rhizobiales;f__Rhizobiales_Incertae_Sedis;g__Rhizomicrobium	0	0	0	0	0	0	0	0	0	0	0	3	2	0	1	1	0	0	1	0	0	0	0	0	1	0	0	1	2	0	0	0	3	0	0	0	0	18	0	0	1	1	1	0	3	3	1	0
OTU_306	k__Bacteria;p__Proteobacteria;c__Alphaproteobacteria;o__Caulobacterales;f__Caulobacteraceae;g__Phenylobacterium	0	0	0	0	0	0	0	0	0	0	1	2	1	2	0	0	1	0	0	0	262	0	0	0	0	1	0	1	1	1	0	2	0	0	0	1	0	0	2	0	0	9	0	0	0	1	0	0
OTU_206	k__Bacteria;p__Firmicutes;c__Clostridia;o__Clostridiales;f__Lachnospiraceae;g__Blautia	0	0	0	1	0	0	0	0	0	0	1	1	503	0	37	1	0	0	0	2	1	0	1	1	0	124	17	5	1	1	2	0	0	0	0	0	286	1	3	0	1	0	2	0	1	0	263	2
OTU_433	k__Bacteria;p__Bacteroidetes;c__Bacteroidia;o__Bacteroidales;f__Prevotellaceae;g__Prevotella_9	0	0	0	0	0	36	0	0	0	0	0	659	0	3	3	1	29	3	7	0	2	0	1	0	296	0	6	0	1	1	0	0	0	0	914	0	2	3	260	0	0	0	6	0	0	3	1	0
OTU_154	k__Bacteria;p__Firmicutes;c__Clostridia;o__Clostridiales;f__Ruminococcaceae	0	0	1	3	1	0	0	0	3	1	0	0	0	0	0	0	0	0	0	0	0	0	0	0	0	0	0	0	0	0	0	0	0	0	0	0	0	33	0	0	0	0	0	0	0	0	0	0
OTU_192	k__Bacteria;p__Bacteroidetes;c__Bacteroidia;o__Bacteroidales;f__Rikenellaceae;g__Alistipes	0	0	3	1	2	1	0	0	0	1	0	0	0	0	0	1	0	0	0	0	0	0	0	0	0	0	0	0	0	0	0	0	1	0	0	0	0	0	0	292	0	0	0	0	0	0	0	0
OTU_278	k__Bacteria;p__Proteobacteria;c__Alphaproteobacteria;o__Sphingomonadales;f__Sphingomonadaceae;g__Sphingopyxis	0	0	0	0	0	0	0	0	0	0	0	0	656	1	0	1	0	0	215	0	1	0	0	197	1	0	654	2	0	0	0	0	1	1	1	2	289	0	0	0	0	0	0	1	1	1	175	0
OTU_847	k__Bacteria;p__Firmicutes;c__Clostridia;o__Clostridiales;f__Lachnospiraceae;g__Lachnospiraceae_NK4A136_group	0	2	37	1	8	1	0	1	1	0	6	0	0	1	0	0	1	0	0	0	0	0	0	0	0	0	0	0	1	0	1	1	0	1	0	0	1	27	0	2	2	2	0	0	1	0	0	0
OTU_239	k__Bacteria;p__Firmicutes;c__Clostridia;o__Clostridiales;f__Lachnospiraceae;g__[Eubacterium]_ruminantium_group	3	3	0	6	1	5	6	0	3	5	1	1	0	0	0	0	0	1	0	1	0	0	0	1	0	0	1	0	598	0	1	1	1	1	0	0	1	0	1	245	0	0	0	0	0	1	0	0
OTU_513	k__Bacteria;p__Firmicutes;c__Clostridia;o__Clostridiales;f__Ruminococcaceae;g__Anaerotruncus	2	1	34	3	1	21	0	1	6	3	0	0	0	0	0	0	0	127	0	0	1	0	0	0	0	0	213	0	0	0	0	1	0	0	0	0	0	0	0	1	0	0	1	0	0	0	1	0
OTU_17189	k__Bacteria;p__Proteobacteria;c__Gammaproteobacteria;o__Enterobacteriales;f__Enterobacteriaceae;g__Enterobacter	1	4	3	6	4	0	4	2	3	4	22	4	0	247	82	24	4	40	14	23	39	45	18	35	26	22	12	4	9	0	16	16	1	14	0	53	6	1	8	0	46	13	8	0	64	25	4	6
OTU_329	k__Bacteria;p__Bacteroidetes;c__Bacteroidia;o__Bacteroidales;f__Bacteroidales_S24-7_group	0	0	1	0	0	0	0	62	2	0	0	0	1	1	0	0	0	2	2	2	0	0	0	0	1	0	0	1	0	0	0	0	1	0	0	0	1	0	540	0	1	1	0	0	0	1	0	2
OTU_243	k__Bacteria;p__Bacteroidetes;c__Bacteroidia;o__Bacteroidales;f__Bacteroidales_S24-7_group	0	0	0	0	0	0	0	0	0	0	0	0	0	1	0	1	0	0	0	0	0	0	0	1	0	0	1	0	0	2	0	0	0	1	2	0	0	1	2	0	0	0	0	2	1	1	0	0
OTU_451	k__Bacteria;p__Actinobacteria;c__Actinobacteria;o__Micrococcales;f__Micrococcaceae;g__Arthrobacter	0	0	0	0	7	3	0	0	1	0	0	1	1	0	0	1	0	409	56	1	1	1	285	195	1	44	0	0	0	1	613	1	0	0	0	2	0	1	1	0	956	266	0	1	4	0	1	0
OTU_269	k__Bacteria;p__Firmicutes;c__Clostridia;o__Clostridiales;f__Ruminococcaceae;g__[Eubacterium]_coprostanoligenes_group	75	4	0	2	2	5	1	0	1	3	1	0	1	0	0	0	0	0	1	0	0	0	0	1	0	0	3	5	0	0	0	0	0	0	0	0	1	0	1	2	0	0	0	1	0	0	0	1
OTU_219	k__Bacteria;p__Proteobacteria;c__Deltaproteobacteria;o__Desulfobacterales;f__Desulfobulbaceae;g__Desulfopila;s__delta_proteobacterium_JS_SRB100Ace	0	0	0	0	0	0	0	0	0	0	0	389	1043	0	0	2	0	0	316	1	493	0	0	1	0	0	768	0	0	0	0	0	0	0	0	0	205	0	2	0	0	1	0	0	0	0	0	0
OTU_224	k__Bacteria;p__Proteobacteria;c__Gammaproteobacteria;o__Pasteurellales;f__Pasteurellaceae;g__Haemophilus	0	1	0	1	0	0	10	0	0	33	0	0	0	1	2	2	1	0	0	0	0	0	0	0	1	0	2	2	0	0	1	0	0	0	810	0	1	2	2	2	0	0	0	0	1	2	0	241
OTU_11538	k__Bacteria;p__Proteobacteria;c__Betaproteobacteria;o__Burkholderiales;f__Alcaligenaceae;g__Bordetella;s__Achromobacter_sp._A25	53	0	0	0	0	0	0	0	0	0	80	0	1	0	0	2	0	1	0	0	1	0	0	1	0	0	1	2	0	0	0	0	1	0	0	0	0	2	0	0	0	1	389	0	0	0	123	0
OTU_245	k__Bacteria;p__Proteobacteria;c__Alphaproteobacteria;o__Rhizobiales;f__Rhizobiaceae;g__Rhizobium	0	1	0	0	0	0	0	0	0	0	0	2	0	1	1	0	164	0	0	1	109	10	2	2	0	51	1	1	2	2	0	1	3	0	0	1	0	0	1	0	2	2	0	0	0	2	0	1
OTU_256	k__Bacteria;p__Firmicutes;c__Clostridia;o__Clostridiales;f__Lachnospiraceae;g__Blautia	0	0	6	0	0	0	10	1	4	0	1	0	0	1	1	1	1	0	0	0	0	0	0	2	2	0	0	4	0	1188	0	2	1	0	0	136	1	0	2	0	0	0	0	2	1	1	1	0
OTU_244	k__Bacteria;p__Firmicutes;c__Clostridia;o__Clostridiales;f__Family_XI;g__Sedimentibacter	0	0	0	0	0	0	0	0	0	0	0	538	1	1	2	657	0	2	0	0	0	187	0	3	0	0	0	3	0	2	0	1	0	0	0	0	0	0	1	0	0	0	0	0	0	1	0	0
OTU_542	k__Bacteria;p__Proteobacteria;c__Deltaproteobacteria;o__Bdellovibrionales;f__Bacteriovoracaceae	0	0	0	0	0	0	0	0	0	0	0	0	0	0	0	1	0	0	395	0	1	0	0	0	0	0	190	0	0	0	0	0	1	0	0	0	421	0	0	0	0	1	417	0	0	1	0	0
OTU_338	k__Bacteria;p__Verrucomicrobia;c__Verrucomicrobiae;o__Verrucomicrobiales;f__Verrucomicrobiaceae;g__Akkermansia	0	0	0	0	0	1	0	0	1	0	0	0	0	0	1	0	1	0	0	0	0	0	0	0	0	0	0	0	0	0	0	0	0	0	0	0	0	0	0	1	0	0	0	0	0	0	0	0
OTU_241	k__Bacteria;p__Proteobacteria;c__Betaproteobacteria;o__Nitrosomonadales;f__Nitrosomonadaceae	0	0	0	0	0	0	0	0	0	0	0	1	0	1	0	1	0	0	2	0	102	0	0	3	0	0	0	0	0	0	0	0	0	1	0	0	157	657	0	0	0	0	235	0	0	2	6	1
OTU_230	k__Bacteria;p__Firmicutes;c__Clostridia;o__Clostridiales;f__Peptococcaceae;g__Desulfitobacterium;s__Desulfitobacterium_hafniense	0	0	0	0	0	0	0	0	0	0	253	1	0	0	0	1	2	0	0	0	0	0	0	210	0	0	0	1	0	0	0	2	0	2	1	0	2	2	0	0	0	0	67	0	0	5	380	818
OTU_323	k__Bacteria;p__Firmicutes;c__Clostridia;o__Clostridiales;f__Ruminococcaceae	3	0	3	1	2	0	2	1	1	0	149	0	1	1	0	2	0	2	1	0	0	0	0	0	1	1	1	0	0	0	1	0	0	1	0	0	1	0	2	1	0	0	0	0	0	0	0	0
OTU_214	k__Bacteria;p__Deferribacteres;c__Deferribacteres;o__Deferribacterales;f__Deferribacteraceae;g__Mucispirillum	0	0	0	1	0	0	1	6	1	0	0	0	0	0	0	0	0	0	0	0	0	0	0	0	0	0	0	0	0	0	0	0	0	0	0	0	0	0	0	12	0	0	0	0	0	0	0	0
OTU_326	k__Bacteria;p__Bacteroidetes;c__Bacteroidia;o__Bacteroidales;f__Rikenellaceae;g__Alistipes	0	1	0	1	3	23	1	1	2	2	0	1	0	0	1	0	0	0	1	0	0	0	0	0	0	0	0	0	0	1447	0	1	0	0	0	0	0	1	0	323	1	0	0	0	0	0	0	0
OTU_174	k__Bacteria;p__Firmicutes;c__Clostridia;o__Clostridiales;f__Lachnospiraceae	0	0	1	1	0	1	0	1	2	1	0	0	0	0	0	0	0	2	2	0	422	0	0	0	1	0	222	2	0	0	0	0	0	0	0	1	241	1	0	0	0	0	694	1	0	1	0	1
OTU_313	k__Bacteria;p__Bacteroidetes;c__Bacteroidia;o__Bacteroidales;f__Bacteroidales_S24-7_group	0	0	0	0	0	0	0	0	0	0	0	0	5	456	0	0	0	3	1	2	3	0	2	1	0	0	1	0	1	0	1	0	0	177	0	1	0	0	0	0	2	0	0	1	0	0	1	0
OTU_700	k__Bacteria;p__Firmicutes;c__Bacilli;o__Bacillales;f__Bacillaceae;g__Bacillus;s__Bacillus_niacini	0	1	0	0	0	0	1	0	0	0	0	0	1	1	1	204	1	5	0	0	0	1	0	42	1	2	0	0	0	1	0	0	1	0	0	805	0	2	1	0	2	1	1	0	1	0	1	2
OTU_508	k__Bacteria;p__Firmicutes;c__Clostridia;o__Clostridiales;f__Ruminococcaceae;g__Ruminococcaceae_UCG-014	0	5	1	1	2	1	6	2	2	3	0	0	1	0	1	0	0	0	0	1	0	0	1	0	25	0	0	0	0	1	0	0	0	1	0	0	0	0	1	6	1	0	0	0	0	0	0	0
OTU_188	k__Bacteria;p__Firmicutes;c__Clostridia;o__Clostridiales;f__Ruminococcaceae;g__Anaerotruncus;s__Anaerotruncus_sp._G3[2012]	0	2	0	0	1	1	1	1	1	0	0	1	1	0	0	0	0	0	1	0	0	0	0	0	0	0	0	0	0	0	0	0	0	0	0	0	0	0	0	0	0	0	0	0	0	0	0	0
OTU_923	k__Bacteria;p__Proteobacteria;c__Alphaproteobacteria;o__Rhizobiales	0	0	0	0	0	0	0	0	0	0	0	3	0	0	1	1	0	0	0	1	0	0	1	283	1	1	0	1	2	0	375	0	1	0	0	110	1	6	0	0	0	0	0	0	1	1	1	66
OTU_225	k__Bacteria;p__Bacteroidetes;c__Bacteroidia;o__Bacteroidales;f__Bacteroidales_S24-7_group	1	0	0	1	1	2	0	1	4	0	0	0	0	0	0	1	0	0	0	0	0	0	0	0	1	2	2	0	378	0	0	0	2	0	0	0	0	0	0	323	0	0	0	0	1	0	0	0
OTU_258	k__Bacteria;p__Firmicutes;c__Clostridia;o__Clostridiales;f__Clostridiaceae_4;g__Caminicella	0	0	0	0	0	0	0	0	0	0	0	1	1	0	0	2	0	1	0	0	199	0	0	1	0	0	0	1	0	0	0	0	0	0	0	0	223	0	0	0	0	0	494	1	1	0	390	0
OTU_5446	k__Bacteria;p__Firmicutes;c__Erysipelotrichia;o__Erysipelotrichales;f__Erysipelotrichaceae;g__Allobaculum	0	0	0	0	0	0	0	0	0	0	0	0	1	0	0	0	78	2	1	2	1	0	512	146	0	0	9	0	0	0	0	1	1	0	1	0	0	1	0	0	0	1	0	0	0	0	167	0
OTU_412	k__Bacteria;p__Firmicutes;c__Clostridia;o__Clostridiales;f__Lachnospiraceae;g__[Eubacterium]_oxidoreducens_group	0	1	0	0	0	0	0	0	0	0	128	0	1	0	0	1	7	2	1	0	0	0	1	0	0	1	2	0	0	0	0	2	0	0	0	0	1	0	0	0	1	0	0	1	0	0	0	0
OTU_250	k__Bacteria;p__Proteobacteria;c__Epsilonproteobacteria;o__Campylobacterales;f__Helicobacteraceae;g__Helicobacter;s__Helicobacter_pylori	0	0	0	0	0	0	0	0	0	0	0	0	0	0	1	0	1	763	330	0	0	1	0	0	1	5	0	3	0	1	0	0	0	0	0	1	0	0	0	0	0	0	0	0	1	0	0	2
OTU_293	k__Bacteria;p__Bacteroidetes;c__Flavobacteriia;o__Flavobacteriales;f__Flavobacteriaceae;g__Salinimicrobium;s__Salinimicrobium_sp._JNU-L062	0	0	0	0	0	0	0	0	0	0	0	0	1	0	2	0	1	0	0	0	0	0	0	1	0	0	0	0	0	1	1	1	2	2	1	1	0	0	161	0	295	0	0	3	3	1	0	0
OTU_382	k__Bacteria;p__Bacteroidetes;c__Bacteroidia;o__Bacteroidales;f__Bacteroidales_S24-7_group	0	0	0	1	4	0	0	0	3	0	0	0	1	0	1	0	1	0	0	0	0	0	0	0	0	0	0	1	1	2	1	0	0	0	0	0	1	1153	494	0	1	0	0	2	0	0	0	0
OTU_268	k__Bacteria;p__Proteobacteria;c__Gammaproteobacteria;o__Xanthomonadales;f__Xanthomonadaceae;g__Pseudoxanthomonas	0	0	0	0	0	0	0	0	0	0	0	1	0	0	0	3	0	1	403	0	0	0	0	0	0	0	186	0	0	0	0	0	1	0	0	0	6	0	0	0	0	778	0	0	1	1	338	1
OTU_252	k__Bacteria;p__Firmicutes;c__Clostridia;o__Clostridiales;f__Lachnospiraceae	0	0	1	0	1	0	0	0	0	0	0	0	0	0	1	0	0	0	0	0	0	0	0	0	0	0	2	0	0	0	0	0	0	0	0	0	0	0	1	0	0	0	0	0	0	0	0	0
OTU_350	k__Bacteria;p__Firmicutes;c__Clostridia;o__Clostridiales;f__Family_XIII	0	0	0	0	0	0	0	0	0	0	0	0	1	0	0	2	3	0	0	0	0	0	0	0	2	0	0	0	1	0	0	0	0	169	0	0	424	1	0	0	0	0	0	0	0	2	0	0
OTU_1292	k__Bacteria;p__Bacteroidetes;c__Bacteroidia;o__Bacteroidales;f__Bacteroidales_S24-7_group	2	1	0	2	6	3	1	0	4	3	0	1	0	0	0	0	0	0	2	0	0	0	0	0	1	0	1	1	2	0	1	0	0	0	1	0	1	3	0	0	0	0	1	0	0	2	0	0
OTU_164	k__Bacteria;p__Actinobacteria;c__Coriobacteriia;o__Coriobacteriales;f__Coriobacteriaceae;g__Collinsella	0	0	0	36	0	0	2	0	2	0	480	1	0	0	0	0	1	0	0	0	0	0	0	0	357	1	0	0	0	0	0	0	0	0	0	0	0	0	0	0	1	0	0	0	0	0	0	1
OTU_387	k__Bacteria;p__Firmicutes;c__Clostridia;o__Clostridiales;f__Clostridiaceae_1;g__Clostridium_sensu_stricto_1	2	3	1	1	1	1	1	1	9	0	0	0	0	0	0	0	152	1	0	0	0	0	0	2	0	0	0	0	0	0	0	0	1	0	1	0	1	2	0	0	0	0	1	0	0	0	0	0
OTU_368	k__Bacteria;p__Proteobacteria;c__Gammaproteobacteria;o__Enterobacteriales;f__Enterobacteriaceae;g__Morganella;s__Morganella_morganii_subsp._sibonii	0	0	0	0	0	0	0	0	0	1	0	0	1	0	1	0	1	0	0	0	0	1	1	0	1	0	0	2	0	0	0	0	0	1	1043	0	0	0	2	7	1	0	0	2	4	0	0	0
OTU_227	k__Bacteria;p__Firmicutes;c__Clostridia;o__Clostridiales;f__Lachnospiraceae;g__Lachnospira	0	0	0	0	0	0	0	0	0	0	1	0	0	0	0	0	1	0	0	0	0	0	2	0	0	0	0	0	0	0	1	1	0	0	0	1	1	1	0	0	0	0	1	0	1	0	0	1
OTU_14867	k__Bacteria;p__Firmicutes;c__Clostridia;o__Clostridiales;f__Lachnospiraceae;g__Blautia	1	5	0	1	1	2	0	1	0	2	0	1389	1	0	1	0	0	0	0	0	0	0	0	1	0	0	0	1	1	0	1	0	0	0	0	0	0	1	0	0	0	0	0	0	0	0	0	0
OTU_267	k__Bacteria;p__Proteobacteria;c__Alphaproteobacteria;o__Rhizobiales;f__Rhizobiaceae;g__Kaistia;s__Kaistia_geumhonensis	0	0	0	0	0	0	0	0	0	0	0	0	0	0	0	1	0	1	0	1	1	0	1	326	0	0	102	0	0	0	0	0	3	0	0	0	1	0	1	0	0	0	0	0	0	1	1	0
OTU_324	k__Bacteria;p__Firmicutes;c__Clostridia;o__Clostridiales;f__Lachnospiraceae;g__Lachnoclostridium	0	2	0	2	0	1	1	0	1	1	0	0	0	0	1	0	0	0	0	0	0	0	0	0	0	135	0	0	0	1	0	0	0	0	0	0	0	978	0	1	0	0	0	0	0	0	0	0
OTU_445	k__Bacteria;p__Firmicutes;c__Bacilli;o__Lactobacillales;f__Lactobacillaceae;g__Lactobacillus;s__Bacillus_coagulans	0	0	78	0	37	0	0	0	0	0	0	2	0	0	1	0	0	0	1	4	1	0	2	1	3	2	0	3	0	1	0	0	1	15	1	1	2	0	342	0	0	0	1	1	2	1	0	0
OTU_671	k__Bacteria;p__Proteobacteria;c__Alphaproteobacteria;o__Rhizobiales;f__Bradyrhizobiaceae;g__Bradyrhizobium;s__Bradyrhizobium_elkanii	1	0	0	0	0	0	2	0	0	0	0	4	0	1	0	0	8	19	1	0	2	178	0	0	0	1	1	30	9	0	277	0	6	4	0	0	1	1	0	373	3	0	287	0	3	2	1	0
OTU_259	k__Bacteria;p__Bacteroidetes;c__Bacteroidia;o__Bacteroidales;f__Bacteroidales_S24-7_group	4	5	1	1	4	4	1	0	12	3	0	1	1	0	0	0	0	2	10	1	0	0	531	0	2	0	0	0	0	0	2	999	0	0	0	0	8	1	0	0	1	0	1	0	1	0	0	0
OTU_235	k__Bacteria;p__Proteobacteria;c__Betaproteobacteria;o__Rhodocyclales;f__Rhodocyclaceae;g__Azospira	0	0	0	0	0	2	0	0	0	0	0	1	0	5	0	0	0	0	0	0	0	0	0	3	0	2	1	1	0	0	0	0	0	0	0	0	0	0	0	0	2	2	0	0	0	1	1	0
OTU_658	k__Bacteria;p__Bacteroidetes;c__Bacteroidia;o__Bacteroidales;f__Bacteroidales_S24-7_group	16	0	0	0	0	1	0	0	0	0	0	0	0	0	0	0	0	0	1	1	0	0	1	123	543	0	0	0	0	0	296	0	0	1	921	0	1	0	1	0	0	0	0	1	0	0	0	0
OTU_333	k__Bacteria;p__Firmicutes;c__Clostridia;o__Clostridiales;f__Ruminococcaceae;g__Ruminococcaceae_UCG-003	6	7	4	6	2	5	1	0	18	3	1	0	1	0	0	0	0	0	0	457	0	1	3	2	1	0	1	0	1	0	0	0	816	0	0	0	0	2	2	0	0	0	0	0	0	1	0	1
OTU_524	k__Bacteria;p__Actinobacteria;c__Acidimicrobiia;o__Acidimicrobiales;f__Acidimicrobiaceae;g__CL500-29_marine_group	0	1	0	0	0	0	0	0	0	0	0	0	1	0	2	0	0	0	1	0	0	0	1	0	0	0	0	0	0	0	0	2	0	2	0	0	0	2	0	0	0	0	0	0	0	0	0	0
OTU_686	k__Bacteria;p__Bacteroidetes;c__Bacteroidia;o__Bacteroidales;f__Bacteroidales_S24-7_group	48	0	3	1	1	2	2	117	1	0	0	0	0	0	1	0	0	567	0	0	0	0	2	1	1	0	0	0	0	0	0	0	0	0	0	0	0	0	0	1	0	0	0	0	0	0	0	0
OTU_740	k__Bacteria;p__Proteobacteria;c__Alphaproteobacteria;o__Sphingomonadales;f__Sphingomonadaceae;g__Sphingomonas;s__Sphingomonas_wittichii	0	0	0	0	0	0	0	0	0	0	0	1	0	0	2	0	0	1	0	0	0	0	1	0	0	0	223	0	0	0	0	0	3	0	0	0	0	0	1	4	0	1	0	0	1	0	253	0
OTU_727	k__Bacteria;p__Bacteroidetes;c__Bacteroidia;o__Bacteroidales;f__Bacteroidales_S24-7_group	1	5	2	0	1	1	3	1	0	1	0	0	0	0	2	0	0	0	0	0	0	0	2	0	0	0	0	0	0	0	0	0	0	1	0	0	0	0	0	2	1	0	0	0	0	0	0	0
OTU_218	k__Bacteria;p__Actinobacteria;c__Actinobacteria;o__Corynebacteriales;f__Corynebacteriaceae;g__Corynebacterium_1	0	3	1	0	31	1	124	0	6	0	1	0	0	12	5	4	1	1	0	23	1	1	1	20	18	20	37	170	0	0	0	0	1	1	0	1	1	6	0	0	0	0	58	0	34	418	10	1
OTU_1617	k__Bacteria;p__Bacteroidetes;c__Bacteroidia;o__Bacteroidales;f__Bacteroidales_S24-7_group	2	3	0	0	3	1	0	0	5	0	0	0	0	750	0	0	1	0	1	0	0	0	0	33	1	0	0	0	1	0	1	0	1	0	0	0	0	1	268	868	0	0	0	0	0	0	0	0
OTU_389	k__Bacteria;p__Firmicutes;c__Clostridia;o__Clostridiales;f__Lachnospiraceae;g__Lachnospiraceae_NK4A136_group	5	6	0	9	6	12	0	1	17	6	0	0	0	1	0	0	2	0	0	0	0	0	0	0	0	1	0	0	0	0	1	0	0	0	0	0	0	0	0	0	2	1	0	0	3	0	0	0
OTU_285	k__Bacteria;p__Firmicutes;c__Bacilli;o__Lactobacillales;f__Streptococcaceae;g__Streptococcus;s__Streptococcus_merionis	0	0	2	0	1	0	1	1	2	0	0	0	0	0	0	0	0	0	0	0	0	0	0	0	0	0	0	0	0	0	0	0	0	0	0	0	0	0	0	480	0	0	0	0	0	0	0	0
OTU_2322	k__Bacteria;p__Proteobacteria;c__Alphaproteobacteria;o__Rhizobiales;f__Brucellaceae;g__Ochrobactrum;s__Ochrobactrum_sp._MVSV1	0	0	6	0	0	0	0	9	0	0	2	3	1	0	0	0	0	1	2	0	0	0	3	0	1	172	2	1	0	2	7	0	1	0	1	4	0	0	0	0	0	0	0	1889	0	3	1	1
OTU_248	k__Bacteria;p__Bacteroidetes;c__Flavobacteriia;o__Flavobacteriales;f__Flavobacteriaceae;g__Flavobacterium;s__Flavobacterium_johnsoniae	0	0	0	0	0	0	0	0	0	0	0	0	0	0	0	0	0	1	99	0	1	0	1	0	0	0	1	0	0	0	0	0	1	0	1924	0	0	0	0	0	0	0	1	0	1	1	0	0
OTU_376	k__Bacteria;p__Firmicutes;c__Clostridia;o__Clostridiales;f__Lachnospiraceae;g__Blautia	0	1	0	0	0	0	0	1	1	0	0	0	0	0	0	0	0	1	0	0	0	0	0	0	0	0	0	1	0	0	0	2	0	0	0	0	0	1	0	0	0	0	1	0	0	1	0	1
OTU_757	k__Bacteria;p__Firmicutes;c__Clostridia;o__Clostridiales;f__Ruminococcaceae;g__Oscillibacter	1	1	0	1	2	2	1	53	0	72	1	0	0	0	0	0	0	0	0	6	1	0	0	1	0	0	0	0	0	1	0	0	0	0	0	0	0	0	1	0	1	0	0	0	0	1	0	415
OTU_10768	k__Bacteria;p__Firmicutes;c__Clostridia;o__Clostridiales;f__Lachnospiraceae;g__Lachnoclostridium	3	3	0	4	0	2	1	0	2	1	0	3	0	0	0	0	18	0	0	0	0	1	0	0	0	0	161	0	2	2	0	1	406	0	7	0	0	0	151	0	0	0	0	0	0	0	0	0
OTU_19859	k__Bacteria;p__Proteobacteria;c__Alphaproteobacteria;o__Sphingomonadales;f__Sphingomonadaceae;g__Sphingomonas	0	0	2	0	1	1	1	22	9	0	0	0	0	2	0	7	0	0	0	0	1	0	0	0	1	0	0	0	1	0	1	291	0	271	0	0	0	0	1	305	0	0	0	0	1	0	0	1
OTU_741	k__Bacteria;p__Bacteroidetes;c__Bacteroidia;o__Bacteroidales;f__Bacteroidales_S24-7_group	0	0	2	0	23	0	0	0	0	0	0	0	0	0	0	0	0	0	0	0	0	0	1	0	1	0	1	0	1	0	0	0	0	0	0	0	0	0	0	1	0	0	0	0	0	0	0	0
OTU_491	k__Bacteria;p__Bacteroidetes;c__Bacteroidia;o__Bacteroidales;f__Prevotellaceae;g__Prevotella_2	0	0	1	0	0	0	0	0	0	0	0	601	0	0	0	0	0	0	0	0	2	2	379	1	0	0	1	0	2	3	0	0	0	0	456	0	0	0	0	15	0	512	0	3	0	2	1	0
OTU_866	k__Bacteria;p__Firmicutes;c__Clostridia;o__Clostridiales;f__Lachnospiraceae;g__Lachnospiraceae_NK4A136_group	0	1	0	0	0	0	2	0	0	0	0	0	0	1	0	0	0	3	0	0	1	1	0	0	217	0	0	0	0	3	0	3	0	0	2	0	0	0	0	0	0	0	0	0	0	0	0	1
OTU_303	k__Bacteria;p__Proteobacteria;c__Deltaproteobacteria;o__Desulfovibrionales;f__Desulfovibrionaceae;g__Bilophila	0	0	0	0	0	0	2	112	1	1	0	0	0	0	0	0	0	0	0	0	0	0	0	0	0	0	0	0	0	0	0	0	0	0	0	0	0	0	1	0	0	0	0	0	1	1	0	0
OTU_187	k__Bacteria;p__Bacteroidetes;c__Bacteroidia;o__Bacteroidales;f__Bacteroidales_S24-7_group	0	1	0	1	0	1	1	0	0	0	0	0	0	0	0	926	710	0	0	0	174	0	808	0	1	0	1	0	0	1	0	2	0	0	1	0	0	0	0	0	0	0	0	0	0	0	0	1
OTU_854	k__Bacteria;p__Firmicutes;c__Erysipelotrichia;o__Erysipelotrichales;f__Erysipelotrichaceae;g__Allobaculum	0	0	0	0	0	0	1	1	0	1	0	0	0	0	1	1	0	1	1	0	0	0	0	0	0	0	0	0	0	0	0	0	0	0	0	411	0	1	0	0	1	0	0	0	0	0	266	0
OTU_379	k__Bacteria;p__Bacteroidetes;c__Bacteroidia;o__Bacteroidales;f__Prevotellaceae	0	2	0	1	1	1	1	0	0	0	0	0	0	1	0	0	0	0	0	0	0	0	0	0	0	0	0	0	0	0	0	0	0	0	0	0	0	0	0	0	0	0	0	0	0	0	0	0
OTU_2847	k__Bacteria;p__Firmicutes;c__Clostridia;o__Clostridiales;f__Lachnospiraceae;g__Lachnospiraceae_NK4A136_group	2	0	1	2	5	1	7	1	3	1	0	0	0	0	0	0	0	0	0	1	0	0	0	0	1	0	0	0	0	0	0	244	0	2	1	0	0	0	269	5	1	1	0	0	2	0	0	0
OTU_2680	k__Bacteria;p__Firmicutes;c__Clostridia;o__Clostridiales;f__Lachnospiraceae;g__Lachnospiraceae_NK4A136_group	0	0	0	1	0	1	0	0	1	0	0	0	0	298	0	0	2	0	3	0	0	0	0	0	0	0	0	0	0	2	0	0	0	25	0	1	0	1	2	0	1	0	1	0	1	0	1	0
OTU_234	k__Bacteria;p__Proteobacteria;c__Alphaproteobacteria;o__Rhodobacterales;f__Rhodobacteraceae	0	0	0	0	22	0	0	0	0	0	3	625	1	0	0	1	0	0	1	0	1	0	0	343	0	1	564	1	0	0	0	1	0	0	0	0	0	0	0	0	0	0	107	0	1	0	414	0
OTU_226	k__Bacteria;p__Firmicutes;c__Clostridia;o__Clostridiales;f__Lachnospiraceae;g__Roseburia	0	0	0	1	0	0	0	0	0	0	0	0	0	0	0	0	0	0	0	0	0	0	0	0	0	0	0	0	0	0	0	0	0	1	0	0	0	0	0	0	0	1	0	0	0	0	0	0
OTU_14646	k__Bacteria;p__Deferribacteres;c__Deferribacteres;o__Deferribacterales;f__Deferribacteraceae;g__Mucispirillum	23	1	1	0	0	33	46	4	1	21	0	0	0	0	0	0	0	0	0	0	0	0	0	0	0	0	0	0	0	0	0	0	0	0	0	0	0	0	0	2	0	0	0	0	0	0	0	0
OTU_180	k__Bacteria;p__Firmicutes;c__Bacilli;o__Bacillales;f__Staphylococcaceae;g__Staphylococcus	0	0	0	0	0	0	0	0	0	0	2	0	11	59	0	9	0	0	26	0	2	29	3	60	11	82	59	0	1	0	0	0	0	155	1	87	17	4	1	0	0	0	138	0	14	1	97	0
OTU_428	k__Bacteria;p__Firmicutes;c__Clostridia;o__Clostridiales;f__Lachnospiraceae;g__Lachnoclostridium	0	0	0	1	1	0	2	0	0	2	0	0	1	176	0	0	0	1	140	0	0	1	2	0	1	0	0	1	0	0	0	1	0	0	0	0	0	10	0	0	0	0	0	0	1	9	1	1
OTU_276	k__Bacteria;p__Proteobacteria;c__Alphaproteobacteria;o__Caulobacterales;f__Caulobacteraceae;g__Phenylobacterium	0	0	0	0	0	0	0	0	0	0	0	0	0	0	1	2	2	1	0	0	1	0	0	0	1	1	0	0	3	0	1	1	0	0	0	496	1	0	0	1	1	0	0	0	1	1	1	0
OTU_301	k__Bacteria;p__Bacteroidetes;c__Bacteroidia;o__Bacteroidales;f__Prevotellaceae;g__Prevotellaceae_UCG-003	0	0	0	1	0	1	0	64	0	33	0	0	0	0	0	0	0	0	0	0	0	0	0	0	0	0	0	0	0	0	0	0	0	0	0	0	0	0	0	170	0	0	0	0	0	0	0	0
OTU_157	k__Bacteria;p__Proteobacteria;c__Alphaproteobacteria;o__Rhizobiales;f__Phyllobacteriaceae;g__Mesorhizobium;s__Mesorhizobium_sp._mat916	0	0	0	5	1	1	0	0	3	2	291	2	0	126	1	0	0	1	8	1	15	91	1	21	3	28	48	369	0	2	0	2	0	0	63	0	17	0	0	0	115	3	53	1	0	66	18	21
OTU_270	k__Bacteria;p__Firmicutes;c__Clostridia;o__Clostridiales;f__Clostridiaceae_1;g__Clostridium_sensu_stricto_1;s__Clostridium_colicanis	0	0	0	0	0	0	0	0	0	0	1	0	1	0	0	0	2	0	0	0	0	0	1	0	0	0	0	1	0	1	0	1	1	2	2	0	0	0	3	0	0	0	0	0	0	0	0	0
OTU_493	k__Bacteria;p__Firmicutes;c__Clostridia;o__Clostridiales;f__Lachnospiraceae;g__Coprococcus_2	0	0	0	0	0	15	0	0	0	0	1	1	0	0	0	0	7	1	1	0	0	1	1	81	0	0	1	0	0	1	0	627	0	1	760	1	0	1	0	0	1	0	1	0	2	0	0	0
OTU_1376	k__Bacteria;p__Firmicutes;c__Clostridia;o__Clostridiales;f__Lachnospiraceae;g__Lachnospiraceae_NK4A136_group	2	1	0	4	33	8	2	1	1	2	0	1	0	0	1	0	0	0	0	0	102	0	0	0	0	0	0	0	0	0	0	0	0	0	0	2	1	0	0	0	1	0	0	0	0	0	1	1
OTU_262	k__Bacteria;p__Proteobacteria;c__Betaproteobacteria;o__Burkholderiales;f__Alcaligenaceae	0	0	0	0	0	0	0	0	0	0	0	0	0	0	0	0	0	0	1	0	0	0	1	0	1	175	1	0	0	0	0	0	991	0	0	0	0	0	0	0	0	0	0	0	0	1	603	0
OTU_1506	k__Bacteria;p__Bacteroidetes;c__Bacteroidia;o__Bacteroidales;f__Bacteroidales_S24-7_group	2	2	21	1	0	4	0	0	5	4	0	0	1	0	0	0	0	0	0	0	1	0	2	0	1	0	0	0	0	0	0	0	0	1	0	0	0	0	0	792	0	0	0	0	0	1	0	0
OTU_1395	k__Bacteria;p__Bacteroidetes;c__Bacteroidia;o__Bacteroidales;f__Prevotellaceae;g__Prevotellaceae_NK3B31_group	0	1	0	2	0	1	0	0	0	1	1	0	0	1	0	0	0	0	1	1	0	0	0	0	1	0	1	1	1	1	0	0	1	0	1	0	211	1	0	0	0	768	2	0	0	0	0	0
OTU_440	k__Bacteria;p__Fusobacteria;c__Fusobacteriia;o__Fusobacteriales;f__Fusobacteriaceae;g__Fusobacterium	0	0	0	0	0	0	1	4	0	0	0	0	0	0	0	0	0	0	0	0	0	0	0	0	0	0	0	0	0	0	0	0	0	0	0	1	0	1	0	2	0	0	0	0	0	0	0	0
OTU_1319	k__Bacteria;p__Proteobacteria;c__Alphaproteobacteria;o__Caulobacterales;f__Caulobacteraceae;g__Asticcacaulis;s__Asticcacaulis_sp._ECN-2008	0	0	0	0	0	0	0	0	0	0	0	7	0	0	0	1	1	1	0	0	0	0	0	0	0	0	0	2	9	2	3	0	2	225	0	431	0	5	2	0	0	0	0	1	3	1	2	0
OTU_426	k__Bacteria;p__Firmicutes;c__Clostridia;o__Clostridiales;f__Lachnospiraceae;g__Mobilitalea	0	0	0	0	0	0	0	0	0	0	0	1	0	0	0	1	0	0	1	554	0	0	0	1	0	9	0	0	2	0	0	0	0	1	0	0	0	0	1	0	0	0	1	0	0	1	1	0
OTU_441	k__Bacteria;p__Bacteroidetes;c__Bacteroidia;o__Bacteroidales;f__Bacteroidales_S24-7_group	3	3	1	0	1	1	45	0	1	1	0	0	0	0	0	0	0	0	0	0	0	0	0	0	0	0	0	0	0	0	0	0	0	0	0	0	0	0	0	633	0	0	0	0	0	0	0	0
OTU_483	k__Bacteria;p__Actinobacteria;c__Actinobacteria;o__Micrococcales;f__Microbacteriaceae;g__Curtobacterium;s__Curtobacterium_sp._LLL-9	0	0	0	0	25	0	0	0	2	0	0	1	12	1	2	0	0	0	0	0	0	1	0	0	0	0	26	0	0	0	1	1	1	0	0	0	0	2	0	0	1	515	0	0	0	0	0	0
OTU_843	k__Bacteria;p__Firmicutes;c__Clostridia;o__Clostridiales;f__Lachnospiraceae;g__Coprococcus_1	48	3	0	3	28	3	0	0	3	0	0	0	0	0	0	0	612	0	1	1	0	0	0	0	0	0	1	1	0	0	0	1	0	276	0	0	3	0	0	282	0	0	0	0	0	0	0	0
OTU_330	k__Bacteria;p__Firmicutes;c__Clostridia;o__Clostridiales;f__Lachnospiraceae;g__Lachnospiraceae_NK4A136_group	33	4	55	38	35	0	113	1	1	1	0	0	0	0	0	0	0	0	0	0	0	0	0	0	0	0	0	0	0	0	0	0	0	0	0	0	0	0	0	0	0	0	0	0	0	0	0	0
OTU_774	k__Bacteria;p__Proteobacteria;c__Betaproteobacteria;o__Neisseriales;f__Neisseriaceae;g__Neisseria	0	0	0	0	0	0	0	0	0	0	0	0	0	1	0	0	0	0	0	0	0	0	0	0	0	1	0	1	0	0	0	0	0	0	0	0	0	0	0	0	0	0	0	0	0	0	0	0
OTU_211	k__Bacteria;p__Proteobacteria;c__Gammaproteobacteria;o__Pseudomonadales;f__Moraxellaceae;g__Moraxella;s__Hydra_vulgaris	0	0	0	0	0	2	2	0	0	0	0	3	46	0	0	0	1	0	16	0	0	0	0	0	438	0	0	0	0	1	0	3	0	1	29	62	0	0	1	0	28	0	0	1	0	31	0	0
OTU_437	k__Bacteria;p__Bacteroidetes;c__Bacteroidia;o__Bacteroidales;f__Bacteroidales_S24-7_group	1	1	0	2	0	1	0	0	0	0	0	0	0	0	3	0	0	0	0	1	1	0	0	0	1	70	0	0	0	0	1	0	0	1	0	0	1	0	0	0	1	0	0	0	0	1	0	0
OTU_2466	k__Bacteria;p__Proteobacteria;c__Betaproteobacteria;o__Burkholderiales;f__Alcaligenaceae;g__Achromobacter	0	0	0	0	0	0	0	0	0	0	0	0	0	0	0	2	0	0	0	0	0	0	0	0	1	0	1	0	0	0	0	0	2	0	0	0	2	0	0	0	0	0	214	0	0	1	1	0
OTU_13177	k__Bacteria;p__Firmicutes;c__Bacilli;o__Bacillales;f__Staphylococcaceae;g__Staphylococcus;s__Staphylococcus_epidermidis	0	0	4	0	0	2	0	22	1	0	0	0	0	16	67	0	0	42	0	130	0	1	0	5	0	0	0	0	0	2	1	0	0	1	0	0	0	0	4	0	114	0	1	0	0	0	0	0
OTU_281	k__Bacteria;p__Firmicutes;c__Bacilli;o__Lactobacillales;f__Streptococcaceae;g__Streptococcus	0	0	1	1	0	0	0	96	0	1	0	0	0	0	0	0	0	0	0	0	0	0	0	0	0	0	0	0	0	0	0	0	0	0	0	0	0	0	0	733	0	0	0	0	0	0	0	0
OTU_517	k__Bacteria;p__Bacteroidetes;c__Bacteroidia;o__Bacteroidales;f__Bacteroidales_S24-7_group	2	5	0	4	3	3	0	0	2	5	0	0	0	0	0	0	0	0	0	0	0	0	0	0	0	0	0	0	0	0	0	0	0	0	0	0	0	0	0	0	0	0	0	0	0	1	0	0
OTU_345	k__Bacteria;p__Bacteroidetes;c__Bacteroidia;o__Bacteroidales;f__Rikenellaceae;g__Rikenella	0	0	0	1	1	0	1	1	2	0	0	0	0	0	0	0	0	0	0	0	0	0	0	0	0	0	0	0	0	0	0	0	0	1	0	0	0	0	1	3	0	0	0	0	0	0	0	0
OTU_507	k__Bacteria;p__Bacteroidetes;c__Bacteroidia;o__Bacteroidales;f__Bacteroidales_S24-7_group	77	3	1	127	57	10	0	0	6	4	0	1	0	0	0	0	0	0	0	0	2	0	0	0	0	0	0	0	1	0	0	0	0	0	0	0	0	0	0	1	0	0	0	0	0	0	0	0
OTU_370	k__Bacteria;p__Bacteroidetes;c__Bacteroidia;o__Bacteroidales;f__Bacteroidales_S24-7_group	0	0	0	0	0	0	0	46	0	0	0	1	0	0	0	0	0	0	0	0	0	0	0	0	0	281	0	0	0	1	0	0	0	0	0	0	0	0	0	0	0	0	0	0	0	0	0	0
OTU_6651	k__Bacteria;p__Proteobacteria;c__Gammaproteobacteria;o__Xanthomonadales;f__Xanthomonadaceae;g__Mizugakiibacter	0	0	0	0	0	0	0	0	0	0	0	4	0	0	0	1	0	0	1	0	121	0	0	1	0	0	0	0	6	0	0	1	4	0	0	2	0	16	0	0	0	0	1	0	0	2	109	1
OTU_554	k__Bacteria;p__Firmicutes;c__Clostridia;o__Clostridiales;f__Lachnospiraceae	24	3	1	1	0	1	1	1	1	1	0	1	0	0	0	0	0	0	0	0	1	0	0	0	0	0	1	2	0	0	0	0	0	0	1	0	0	0	0	1	0	0	1	0	0	0	0	0
OTU_534	k__Bacteria;p__Firmicutes;c__Clostridia;o__Clostridiales;f__Ruminococcaceae;g__Ruminococcus_2	0	5	0	2	0	1	1	0	1	1	0	0	0	0	0	0	1	0	1	0	0	0	0	0	1	0	0	0	407	1	0	0	0	0	1	0	0	2	0	0	1	0	0	1	5	1	0	1
OTU_260	k__Bacteria;p__Bacteroidetes;c__Bacteroidia;o__Bacteroidales;f__Rikenellaceae;g__Alistipes	0	0	0	0	0	0	0	0	0	0	0	0	0	0	0	0	0	0	0	0	0	0	1	0	0	0	0	0	1	0	0	0	0	1	0	1716	2	1	0	0	0	501	0	0	0	0	0	0
OTU_309	k__Bacteria;p__Firmicutes;c__Clostridia;o__Clostridiales;f__Ruminococcaceae;g__[Eubacterium]_coprostanoligenes_group	0	0	0	0	0	0	1	1	4	0	0	0	1	0	3	0	0	0	0	0	1	0	0	0	483	0	0	690	0	3	0	0	0	0	0	0	0	0	0	0	0	0	0	1	0	0	0	0
OTU_456	k__Bacteria;p__Bacteroidetes;c__Bacteroidia;o__Bacteroidales;f__Prevotellaceae;g__Prevotella_2	0	1	0	1	1	0	2	0	8	0	0	0	0	0	0	0	1	0	0	0	1	1	1	0	0	0	0	0	0	0	0	2	0	0	0	0	0	0	0	0	0	0	0	0	0	0	0	0
OTU_512	k__Bacteria;p__Bacteroidetes;c__Bacteroidia;o__Bacteroidales;f__Bacteroidales_S24-7_group	1	2	0	1	1	2	0	0	1	0	0	1	0	0	0	0	0	0	0	0	0	0	0	0	0	1	0	0	0	0	0	0	0	0	0	0	0	2	1	0	0	0	0	1	1	0	0	0
OTU_439	k__Bacteria;p__Bacteroidetes;c__Bacteroidia;o__Bacteroidales;f__Rikenellaceae;g__Alistipes	2	0	2	4	1	1	122	110	0	0	0	0	0	0	0	0	0	0	0	0	0	0	0	0	0	0	0	0	0	0	0	1	0	0	1	0	0	0	0	0	0	0	0	0	0	0	0	0
OTU_488	k__Bacteria;p__Firmicutes;c__Clostridia;o__Clostridiales;f__Ruminococcaceae;g__Ruminococcaceae_UCG-014	1	0	2	2	1	0	1	1	2	3	0	0	0	0	0	0	1	0	0	0	0	0	0	0	0	0	0	0	0	0	1	0	0	0	0	0	0	0	1	2	1	0	1	1	3	0	0	0
OTU_255	k__Bacteria;p__Bacteroidetes;c__Bacteroidia;o__Bacteroidales;f__Porphyromonadaceae;g__Butyricimonas	0	0	0	0	0	0	1	0	1	0	0	0	0	0	0	0	0	0	0	0	0	0	0	0	0	0	0	0	0	0	0	0	0	0	0	0	0	0	0	0	0	0	0	0	0	0	0	0
OTU_960	k__Bacteria;p__Firmicutes;c__Clostridia;o__Clostridiales;f__Ruminococcaceae;g__Ruminococcaceae_UCG-014	23	3	0	2	3	0	0	0	2	2	0	279	0	0	0	0	1	0	0	0	0	0	2	0	2	0	0	0	1	0	0	0	0	0	0	0	0	0	0	1	0	0	0	1	1	0	0	0
OTU_390	k__Bacteria;p__Firmicutes;c__Clostridia;o__Clostridiales;f__Lachnospiraceae;g__Tyzzerella	1	4	3	1	3	2	3	2	0	3	0	0	0	0	0	1	1	0	0	0	0	0	1	0	0	0	0	0	0	0	0	0	0	0	0	0	0	0	0	0	0	0	0	0	0	0	0	0
OTU_308	k__Bacteria;p__Firmicutes;c__Erysipelotrichia;o__Erysipelotrichales;f__Erysipelotrichaceae;g__Holdemanella	0	0	0	0	0	0	0	44	0	0	0	0	0	0	0	0	0	0	0	0	0	0	0	0	0	0	0	0	0	3	0	0	0	0	0	0	0	0	0	471	0	0	0	0	0	0	0	0
OTU_302	k__Bacteria;p__Firmicutes;c__Clostridia;o__Clostridiales;f__Ruminococcaceae;g__[Eubacterium]_coprostanoligenes_group	0	0	0	0	1	0	0	0	2	0	0	0	0	0	1	1	0	0	1	0	0	1	1	0	1	218	0	0	1	1	0	1	0	1	0	2	0	0	0	1	1	0	0	2	1	1	2	1
OTU_406	k__Bacteria;p__Bacteroidetes;c__Bacteroidia;o__Bacteroidales;f__Bacteroidaceae;g__Bacteroides	0	0	0	0	0	0	0	0	4	0	2	0	0	0	0	0	0	0	0	0	0	299	0	0	1	0	0	0	0	0	0	0	0	0	0	0	0	0	0	0	0	0	0	0	0	0	0	223
OTU_351	k__Bacteria;p__Proteobacteria;c__Alphaproteobacteria;o__Sphingomonadales;f__Sphingomonadaceae;g__Sphingopyxis	0	0	0	0	0	0	0	0	0	0	0	0	1	1	0	0	1	1	0	0	2	0	0	0	1	2	308	0	569	0	2	0	0	1	0	0	1	0	0	0	8	0	0	1	1	0	1	0
OTU_553	k__Bacteria;p__Proteobacteria;c__Gammaproteobacteria;o__Xanthomonadales;f__Xanthomonadaceae;g__Rhodanobacter;s__Cimanggu_media_isolate_88	0	0	0	0	0	0	0	0	0	0	0	0	1	0	0	0	0	0	0	0	1	1	0	0	0	67	0	0	1	0	0	0	1	1	0	1	0	1	0	1	0	0	0	1	0	1	0	0
OTU_21786	k__Bacteria;p__Bacteroidetes;c__Bacteroidia;o__Bacteroidales;f__Bacteroidales_S24-7_group	0	1	0	1	1	0	4	2	0	0	0	0	0	0	1	0	0	0	0	0	1	0	0	0	4	0	0	0	0	0	0	0	0	0	0	0	0	2	0	75	0	0	0	0	0	0	0	0
OTU_669	k__Bacteria;p__Bacteroidetes;c__Bacteroidia;o__Bacteroidales;f__Bacteroidales_S24-7_group	2	1	0	2	2	2	0	0	4	0	0	0	0	0	0	0	0	0	1	0	0	0	0	0	1	2	1	0	0	0	1	0	0	0	0	0	0	0	0	1	0	0	0	1	0	0	0	0
OTU_1930	k__Bacteria;p__Bacteroidetes;c__Bacteroidia;o__Bacteroidales;f__Rikenellaceae;g__Rikenellaceae_RC9_gut_group	0	3	0	0	0	0	0	67	6	0	0	0	0	0	0	0	0	0	0	0	0	0	0	0	0	0	0	0	0	0	0	0	0	0	0	0	0	0	0	0	0	0	0	0	0	0	0	0
OTU_2738	k__Bacteria;p__Proteobacteria;c__Betaproteobacteria;o__Burkholderiales;f__Comamonadaceae;g__Variovorax	0	0	0	0	0	0	0	0	0	0	0	1	668	1	2	1	3	1	0	0	0	1	0	2	0	2	0	0	0	0	217	0	0	1	0	798	2	0	2	0	1	0	0	0	4	1	1	2
OTU_873	k__Bacteria;p__Bacteroidetes;c__Bacteroidia;o__Bacteroidales;f__Bacteroidales_S24-7_group	0	0	0	0	0	0	0	0	0	0	0	0	0	0	0	0	0	1	1	0	0	1	0	134	1	126	121	0	0	1	0	0	0	0	0	0	0	1	124	0	0	0	0	1	0	0	0	0
OTU_254	k__Bacteria;p__Proteobacteria;c__Deltaproteobacteria;o__Desulfobacterales;f__Desulfobulbaceae;g__Desulfobulbus	0	0	0	0	0	0	0	0	0	0	0	0	0	0	0	1	0	0	0	1	1	0	0	0	0	0	145	0	0	0	0	0	1	0	0	0	1	0	0	0	0	0	0	0	0	1	227	0
OTU_845	k__Bacteria;p__Bacteroidetes;c__Bacteroidia;o__Bacteroidales;f__Bacteroidaceae;g__Bacteroides	0	0	0	0	0	0	2	0	0	15	0	0	0	11	1	0	0	0	101	0	0	0	4	0	0	357	0	0	0	184	0	2	0	0	0	0	0	0	1	0	0	0	0	0	0	0	1	0
OTU_12692	k__Bacteria;p__Proteobacteria;c__Alphaproteobacteria;o__Sphingomonadales;f__M05-Pitesti	0	0	0	0	0	0	0	0	0	0	0	1380	0	0	0	0	0	0	0	1	0	1	0	0	0	469	0	0	0	0	24	1	0	0	0	0	0	0	0	0	0	1	0	0	0	1	0	0
OTU_5189	k__Bacteria;p__Bacteroidetes;c__Bacteroidia;o__Bacteroidales;f__Prevotellaceae;g__Prevotella_9	0	0	0	0	0	0	0	0	0	0	0	0	1	0	1	0	3	0	0	0	0	0	3	1	0	0	0	2	0	796	0	0	0	0	0	0	4	4	0	0	0	0	1	1	0	0	0	3
OTU_349	k__Bacteria;p__Bacteroidetes;c__Bacteroidia;o__Bacteroidales;f__Bacteroidales_S24-7_group	0	0	0	2	0	2	0	0	2	0	0	0	0	0	0	0	1	0	0	0	0	0	0	0	0	0	0	0	0	0	0	0	0	0	0	0	0	0	0	0	0	0	0	0	0	0	0	0
OTU_292	k__Bacteria;p__Bacteroidetes;c__Bacteroidia;o__Bacteroidales;f__Porphyromonadaceae;g__Odoribacter	0	0	0	0	0	3	4	0	1	0	0	0	0	0	0	0	0	0	0	0	0	0	0	0	0	0	0	1	0	0	0	0	0	1	0	0	0	0	261	0	0	0	0	1	0	1	0	0
OTU_492	k__Bacteria;p__Proteobacteria;c__Alphaproteobacteria;o__Rhodobacterales;f__Rhodobacteraceae;g__Tropicibacter	0	0	3	1	0	0	0	1	3	0	0	0	0	0	0	0	0	0	0	0	0	0	0	0	0	0	0	0	0	0	0	0	0	0	0	0	0	0	0	0	0	0	0	0	0	0	0	0
OTU_622	k__Bacteria;p__Firmicutes;c__Clostridia;o__Clostridiales;f__Lachnospiraceae;g__Lachnoclostridium	0	0	0	0	0	0	0	0	0	0	0	0	0	0	0	0	0	0	0	0	0	0	0	0	1	0	0	0	1	1	0	0	0	0	0	1	0	0	1	0	0	0	0	0	0	0	1	0
OTU_640	k__Bacteria;p__Firmicutes;c__Clostridia;o__Clostridiales;f__Ruminococcaceae;g__Ruminococcaceae_UCG-014	0	0	1	0	2	19	1	1	1	1	0	0	0	0	0	0	0	1	0	1	1	0	0	0	0	0	0	0	0	0	0	0	0	1	0	0	0	0	0	0	0	0	0	0	0	0	1	0
OTU_3728	k__Bacteria;p__Proteobacteria;c__Gammaproteobacteria;o__Pseudomonadales;f__Pseudomonadaceae;g__Pseudomonas	25	16	6	9	11	15	11	20	13	10	0	0	0	0	0	1	0	0	0	0	0	0	49	0	0	0	0	0	0	0	2	0	0	0	0	2	1	0	0	0	0	0	30	1112	0	0	0	5
OTU_369	k__Bacteria;p__Firmicutes;c__Clostridia;o__Clostridiales;f__Lachnospiraceae;g__Lachnospiraceae_NK4A136_group	3	2	2	1	2	5	0	0	3	5	0	0	0	0	0	0	0	0	0	0	0	0	0	0	0	0	0	0	1	0	0	0	0	0	0	0	0	0	0	1	0	0	0	0	0	0	0	1
OTU_556	k__Bacteria;p__Acidobacteria;c__Acidobacteria;o__Acidobacteriales;f__Acidobacteriaceae_[Subgroup_1];g__Telmatobacter	0	0	0	0	0	0	0	2	0	0	0	0	1	0	0	0	0	0	0	0	0	0	0	1	0	1	0	1	4	0	0	0	2	0	0	0	0	1	0	0	0	0	0	0	2	0	0	0
OTU_496	k__Bacteria;p__Firmicutes;c__Clostridia;o__Clostridiales;f__Lachnospiraceae;g__Lachnospiraceae_NK4A136_group	0	0	19	0	2	0	5	0	2	0	0	0	0	0	0	0	0	0	0	0	0	0	0	0	0	0	0	2	0	1	1	0	0	0	0	0	1	1	0	0	0	0	0	0	0	0	0	1
OTU_7161	k__Bacteria;p__Proteobacteria;c__Gammaproteobacteria;o__Enterobacteriales;f__Enterobacteriaceae;g__Enterobacter	20	33	15	24	9	21	18	19	32	16	40	39	2	1	3	1	0	11	1	2	1	1	1	2	0	1	4	2	1	0	8	1	0	10	0	0	5	1	11	2	10	2	2	1	3	0	2	2
OTU_3975	k__Bacteria;p__Bacteroidetes;c__Bacteroidia;o__Bacteroidales;f__Prevotellaceae;g__Prevotella_9	1	0	0	0	1	2	0	0	0	0	0	0	2	0	3	0	928	0	1	0	0	0	0	0	200	0	1	0	0	0	0	0	0	0	0	1	0	0	1	0	0	0	0	2	0	2	0	0
OTU_400	k__Bacteria;p__Firmicutes;c__Clostridia;o__Clostridiales;f__Clostridiaceae_1;g__Clostridium_sensu_stricto_1	0	0	0	0	0	0	0	0	0	0	1	0	0	441	0	0	0	0	0	0	0	2	1	1	0	0	0	0	0	1	0	0	0	0	0	0	0	0	0	0	2	0	0	0	0	0	0	733
OTU_21167	k__Bacteria;p__Deferribacteres;c__Deferribacteres;o__Deferribacterales;f__Deferribacteraceae;g__Mucispirillum	0	0	0	0	0	0	0	3	0	0	0	0	0	0	0	0	0	0	0	0	0	0	0	1	0	0	0	0	0	0	0	0	0	0	0	0	1	0	0	2	0	0	0	0	0	0	0	0
OTU_415	k__Bacteria;p__Bacteroidetes;c__Bacteroidia;o__Bacteroidales;f__Bacteroidaceae;g__Bacteroides	0	1	0	0	2	1	0	0	2	1	0	0	1	0	0	0	0	0	0	224	0	0	0	0	2	0	0	0	0	0	0	0	0	1	0	0	0	0	1	0	0	0	0	0	0	0	0	0
OTU_1058	k__Bacteria;p__Bacteroidetes;c__Bacteroidia;o__Bacteroidales;f__Bacteroidales_S24-7_group	1	0	0	0	0	1	1	0	0	0	319	0	1	0	0	0	0	0	0	0	1	1	0	0	0	0	0	0	0	0	0	1	0	350	0	0	1	0	2	0	0	0	1	0	0	0	0	0
OTU_486	k__Bacteria;p__Proteobacteria;c__Betaproteobacteria;o__Burkholderiales;f__Burkholderiaceae;g__Polynucleobacter	0	0	0	0	0	0	0	0	0	0	0	0	1	0	1	417	0	1	0	0	0	0	0	0	1	0	0	0	1	2	0	1	0	0	2	0	0	0	0	0	0	0	0	0	24	0	0	0
OTU_425	k__Bacteria;p__Bacteroidetes;c__Flavobacteriia;o__Flavobacteriales;f__Flavobacteriaceae	0	2	1	6	1	54	1	0	1	49	0	0	0	0	0	0	0	0	0	0	0	0	0	0	0	0	0	0	0	0	0	0	0	0	0	0	0	0	0	108	0	0	0	0	0	0	0	0
OTU_405	k__Bacteria;p__Bacteroidetes;c__Bacteroidia;o__Bacteroidales;f__Bacteroidaceae;g__Bacteroides;s__Bacteroides_coprocola_DSM_17136	0	0	0	0	0	0	4	0	3	0	0	0	0	0	0	0	0	1	2	1	0	0	0	0	0	0	0	1	0	620	0	310	0	0	1	0	0	0	0	0	0	0	184	0	0	1	0	0
OTU_473	k__Bacteria;p__Actinobacteria;c__Actinobacteria;o__Streptomycetales;f__Streptomycetaceae;g__Streptomyces;s__Streptomyces_alni	0	0	0	0	0	0	0	0	0	0	1	1	1	0	0	1	0	0	0	0	0	0	0	1	0	1	0	0	0	1	0	538	2	420	0	0	2	7	0	0	0	0	0	0	0	1	0	0
OTU_446	k__Bacteria;p__Firmicutes;c__Clostridia;o__Clostridiales;f__Ruminococcaceae;g__Subdoligranulum	0	1	0	0	0	1	1	0	0	0	811	0	0	0	0	0	0	0	2	0	0	2	0	0	0	0	2	1	0	1	0	1	0	0	0	0	0	0	0	0	0	0	0	0	0	0	0	3
OTU_381	k__Bacteria;p__Firmicutes;c__Clostridia;o__Clostridiales;f__Lachnospiraceae;g__Robinsoniella;s__Robinsoniella_peoriensis	0	0	0	1	0	0	0	0	0	0	0	0	4	0	0	0	0	0	0	0	0	0	0	2	0	0	2	2	1	0	0	0	0	0	0	0	2	0	0	0	0	0	0	1	1	0	0	0
OTU_434	k__Bacteria;p__Proteobacteria;c__Gammaproteobacteria;o__Thiotrichales;f__Piscirickettsiaceae;g__Methylophaga	0	0	0	0	0	0	0	0	0	0	0	0	0	0	1	0	0	1	1	0	0	0	1	1	0	0	0	1	1	0	2	1	0	0	0	0	1	2	3	0	1	2	0	0	0	0	0	2
OTU_444	k__Bacteria;p__Proteobacteria;c__Epsilonproteobacteria;o__Campylobacterales;f__Campylobacteraceae;g__Campylobacter;s__Campylobacter_insulaenigrae	0	0	0	1	0	1	1	119	0	0	0	0	0	0	0	0	0	0	0	0	0	0	0	0	0	0	0	0	0	0	0	0	0	0	0	0	0	0	0	0	0	0	0	0	0	0	0	0
OTU_558	k__Bacteria;p__Firmicutes;c__Clostridia;o__Clostridiales;f__Lachnospiraceae;g__Dorea	0	0	0	0	0	0	0	0	1	0	0	0	0	0	0	0	2	0	0	0	0	2	2	0	0	1	0	0	0	0	0	1	0	0	0	0	0	0	2	0	0	0	0	1	0	0	0	0
OTU_464	k__Bacteria;p__Proteobacteria;c__Gammaproteobacteria;o__Oceanospirillales;f__Hahellaceae;g__Endozoicomonas	0	0	0	0	0	0	0	0	0	0	0	0	0	0	1	1	0	2	1	0	1	0	0	1	1	0	0	2	0	0	1	0	0	0	0	0	0	0	0	0	0	0	0	1	0	0	0	0
OTU_392	k__Bacteria;p__Firmicutes;c__Clostridia;o__Clostridiales;f__Ruminococcaceae	0	3	3	3	1	1	0	0	6	3	0	0	0	0	0	0	0	0	0	0	1	0	1	0	0	0	1	0	0	1	0	0	0	0	0	1	0	0	0	1	0	0	0	0	0	0	0	0
OTU_620	k__Bacteria;p__Bacteroidetes;c__Bacteroidia;o__Bacteroidales;f__Prevotellaceae;g__Prevotella_7	0	0	0	0	0	0	0	0	1	0	0	0	0	0	0	0	0	0	0	0	0	0	175	0	0	0	0	2	0	1	0	1	0	0	2	0	0	0	0	0	0	0	0	0	0	0	0	0
OTU_357	k__Bacteria;p__Bacteroidetes;c__Bacteroidia;o__Bacteroidales;f__Bacteroidales_S24-7_group	4	9	0	4	7	6	0	22	4	1	0	0	0	0	0	0	0	0	0	0	0	1	0	0	0	0	0	1	395	0	0	1	0	0	0	0	0	0	4	0	0	0	0	0	0	1	0	1
OTU_283	k__Bacteria;p__Bacteroidetes;c__Bacteroidia;o__Bacteroidales;f__Prevotellaceae;g__Prevotellaceae_UCG-001	0	0	0	0	0	0	1	0	0	0	0	0	0	0	0	0	0	0	0	0	0	1	0	0	0	0	0	0	0	0	0	1	1	0	0	0	0	1	0	0	0	0	0	0	0	0	0	0
OTU_1187	k__Bacteria;p__Proteobacteria;c__Gammaproteobacteria;o__aaa34a10	0	0	0	0	0	0	1	0	1	0	0	0	0	0	2	0	0	0	0	0	0	0	1	0	0	0	0	0	0	0	0	0	0	0	0	0	0	0	0	0	0	0	0	0	0	0	0	0
OTU_1241	k__Bacteria;p__Proteobacteria;c__Alphaproteobacteria;o__Sphingomonadales;f__Sphingomonadaceae;g__Sphingomonas	0	0	0	1	0	0	0	0	0	0	0	0	0	0	0	0	1	0	0	1	0	2	1	0	0	0	0	1	0	0	0	0	0	0	0	1	0	0	0	22	0	0	0	1	0	0	0	0
OTU_1179	k__Bacteria;p__Firmicutes;c__Clostridia;o__Clostridiales;f__Lachnospiraceae;g__Incertae_Sedis	0	0	3	0	0	0	18	0	0	0	0	0	0	163	0	0	1	0	0	0	0	0	0	0	0	0	168	0	0	1	0	0	0	0	1	0	0	480	1	0	0	0	0	1	0	0	0	0
OTU_808	k__Bacteria;p__Firmicutes;c__Clostridia;o__Clostridiales;f__Lachnospiraceae	1	0	0	0	0	0	0	2	0	1	0	1	0	0	0	1	0	0	0	0	0	0	0	0	0	0	0	0	0	0	0	0	0	0	1	0	0	0	0	4	0	0	1	1	0	1448	2	0
OTU_528	k__Bacteria;p__Bacteroidetes;c__Bacteroidia;o__Bacteroidales;f__Bacteroidales_S24-7_group	3	4	0	1	3	2	2	2	5	0	0	0	0	0	0	0	0	0	0	0	0	0	0	0	0	0	0	0	0	0	0	0	0	0	0	0	0	0	1	0	0	0	0	0	0	0	0	0
OTU_275	k__Bacteria;p__Proteobacteria;c__Alphaproteobacteria;o__Rhodospirillales;f__Rhodospirillaceae;g__Thalassospira	0	0	0	0	0	0	0	1	0	0	0	0	0	0	0	0	0	0	0	0	0	0	0	0	0	0	0	0	0	0	0	0	0	0	0	0	0	0	0	1	0	0	0	0	0	0	0	0
OTU_577	k__Bacteria;p__Proteobacteria;c__Gammaproteobacteria;o__Vibrionales;f__Vibrionaceae;g__Vibrio	0	1	2	0	178	2	1	0	0	23	0	0	0	0	0	0	0	0	0	0	0	0	0	0	0	0	0	0	0	0	0	0	0	0	0	0	0	0	0	0	0	0	0	0	0	0	0	0
OTU_715	k__Bacteria;p__Proteobacteria;c__Betaproteobacteria;o__Burkholderiales;f__Comamonadaceae	0	0	0	0	0	0	0	0	0	0	0	0	0	0	0	0	0	1	0	2	0	0	0	0	1	0	0	70	0	0	1	0	0	0	0	1	1	0	1	0	0	0	0	0	0	0	0	0
OTU_11158	k__Bacteria;p__Proteobacteria;c__Alphaproteobacteria;o__Rhizobiales;f__Rhizobiales_Incertae_Sedis;g__Rhizomicrobium	0	0	0	0	0	0	0	0	0	0	0	1	2	0	0	1	3	0	0	0	0	0	0	0	0	0	0	0	0	1	0	0	2	1	0	0	0	0	0	0	0	0	0	0	0	0	0	0
OTU_656	k__Bacteria;p__Firmicutes;c__Bacilli;o__Lactobacillales;f__Lactobacillaceae;g__Lactobacillus;s__Lactobacillus_plantarum	0	0	0	0	0	0	0	0	0	0	1	0	0	0	0	0	0	0	0	0	0	0	1	0	0	0	0	1	0	1	0	1	0	1	0	0	2	2	0	0	0	0	0	2	0	0	0	0
OTU_322	k__Bacteria;p__Bacteroidetes;c__Bacteroidia;o__Bacteroidales;f__Prevotellaceae;g__Alloprevotella	2	1	1	1	0	0	0	0	6	1	0	0	0	0	0	0	0	0	0	0	0	0	0	0	0	0	0	0	0	0	0	0	0	0	0	0	0	0	0	0	0	0	0	0	0	1	0	1
OTU_358	k__Bacteria;p__Proteobacteria;c__Betaproteobacteria;o__Neisseriales;f__Neisseriaceae;g__Deefgea	0	0	0	0	0	0	0	0	0	0	0	0	0	0	0	0	0	0	0	0	0	505	0	0	1	0	0	2	0	0	0	0	0	0	0	0	0	0	0	0	0	0	0	0	0	0	0	364
OTU_615	k__Bacteria;p__Gemmatimonadetes;c__Gemmatimonadetes;o__Gemmatimonadales;f__Gemmatimonadaceae	0	0	0	0	0	0	0	0	0	0	0	0	0	0	0	0	0	0	0	0	0	0	0	0	0	0	0	0	0	0	0	0	0	0	0	0	0	1	0	0	0	0	0	2	0	0	0	1
OTU_429	k__Bacteria;p__Firmicutes;c__Clostridia;o__Clostridiales;f__Lachnospiraceae;g__Acetatifactor	0	0	1	0	0	1	1	0	0	0	0	0	1	0	0	0	1	0	0	0	0	0	0	1	0	0	0	1	1	0	0	0	0	0	0	3	2	2	0	0	0	0	0	0	0	0	0	0
OTU_459	k__Bacteria;p__Firmicutes;c__Clostridia;o__Clostridiales;f__Ruminococcaceae;g__Ruminococcus_1	1	1	0	4	0	1	0	0	5	5	0	0	0	0	0	0	0	0	0	0	0	0	0	0	0	0	0	0	314	0	0	0	0	2	0	0	0	0	83	2	0	0	1	0	0	0	0	0
OTU_836	k__Bacteria;p__Firmicutes;c__Clostridia;o__Clostridiales;f__Lachnospiraceae	0	3	0	0	2	1	0	0	0	1	0	0	0	0	0	0	0	0	1	0	0	0	0	0	0	0	5	0	0	0	0	0	0	0	0	0	0	0	0	0	0	0	0	0	0	0	0	0
OTU_352	k__Bacteria;p__Firmicutes;c__Clostridia;o__Clostridiales;f__Lachnospiraceae;g__Fusicatenibacter	0	0	0	0	0	0	2	1	0	0	0	0	3	0	2	0	0	0	0	0	1	0	0	0	1	0	0	0	0	0	0	1	0	0	1	0	0	0	0	0	0	0	0	2	0	0	0	0
OTU_510	k__Bacteria;p__Bacteroidetes;c__Bacteroidia;o__Bacteroidales;f__Bacteroidales_S24-7_group	17	5	6	0	0	0	105	1	0	36	53	0	0	0	0	0	0	0	0	0	0	0	0	0	0	0	0	0	0	0	0	961	0	0	0	0	0	0	0	0	0	0	0	0	0	0	0	1
OTU_5150	k__Bacteria;p__Firmicutes;c__Clostridia;o__Clostridiales;f__Lachnospiraceae;g__Lachnospiraceae_NK4A136_group	1	0	0	7	12	3	0	1	0	31	0	1	0	0	0	0	1	0	2	0	0	0	1	0	0	0	370	1	0	0	0	2	0	0	2	0	0	0	0	1	0	0	0	2	0	0	4	0
OTU_511	k__Bacteria;p__Firmicutes;c__Clostridia;o__Clostridiales;f__Clostridiaceae_1;g__Fonticella	0	0	0	0	0	0	0	0	0	0	0	0	0	0	0	0	0	0	0	315	0	1	0	0	0	0	1	0	1	0	0	0	0	0	0	0	0	0	0	0	0	0	0	0	1	0	1	0
OTU_692	k__Bacteria;p__Firmicutes;c__Clostridia;o__Clostridiales;f__Lachnospiraceae	2	1	0	0	1	1	0	0	2	0	0	0	0	0	0	0	0	0	0	0	0	0	0	0	0	0	0	0	0	1	0	0	0	0	0	0	0	0	0	0	0	0	0	0	0	0	0	0
OTU_287	k__Bacteria;p__Bacteroidetes;c__Sphingobacteriia;o__Sphingobacteriales;f__Chitinophagaceae;g__Niabella	0	0	0	0	0	0	0	0	0	0	0	0	0	0	199	0	0	1	0	0	0	1	0	123	0	0	0	0	0	0	0	0	1	0	0	0	147	0	2	0	1	0	0	1	0	1	0	0
OTU_14969	k__Bacteria;p__Proteobacteria;c__Epsilonproteobacteria;o__Campylobacterales;f__Helicobacteraceae;g__Helicobacter;s__Syphacia_muris	0	0	2	7	0	18	0	0	1	0	0	0	0	0	0	0	0	0	0	0	0	0	0	0	0	0	0	0	1	0	0	0	0	0	15	0	0	1	0	0	0	0	0	0	0	0	0	0
OTU_430	k__Bacteria;p__Firmicutes;c__Clostridia;o__Clostridiales;f__Clostridiales_vadinBB60_group	0	0	1	0	39	0	0	0	1	0	0	0	0	0	0	0	1	0	0	0	0	0	0	0	0	0	0	0	0	0	0	1	0	0	0	0	0	2	0	1	0	0	0	0	0	0	0	0
OTU_378	k__Bacteria;p__Firmicutes;c__Erysipelotrichia;o__Erysipelotrichales;f__Erysipelotrichaceae;g__Incertae_Sedis	0	0	0	0	0	0	0	0	0	0	1	0	0	1	0	0	0	0	0	0	0	0	1	0	1	0	3	18	0	0	0	0	0	0	0	4	0	0	0	0	0	0	0	0	55	0	30	0
OTU_458	k__Bacteria;p__Firmicutes;c__Clostridia;o__Clostridiales;f__Lachnospiraceae;g__Lachnoclostridium;s__human_gut_metagenome	0	0	0	0	0	0	6	0	0	0	0	0	0	0	0	0	0	0	0	0	0	0	1	0	1	0	0	0	0	1	0	0	0	0	0	2	0	0	0	0	1	0	0	0	0	0	0	0
OTU_1505	k__Bacteria;p__Proteobacteria;c__Alphaproteobacteria;o__Sphingomonadales;f__WW2-159	1	0	0	0	0	1	1	0	0	0	0	2	0	0	0	16	0	0	3	5	0	0	0	0	0	0	1	2	3	1	1	0	2	2	1	0	0	4	1	0	1	0	0	0	0	1	0	0
OTU_13675	k__Bacteria;p__Bacteroidetes;c__Bacteroidia;o__Bacteroidales;f__Prevotellaceae;g__Prevotella_9	0	0	0	0	0	1	1	0	0	0	0	0	0	0	0	0	1	0	0	0	148	0	0	0	2	0	0	0	0	1	0	0	0	134	1	0	2	3	1	1	0	0	4	1	1	0	2	2
OTU_316	k__Bacteria;p__Proteobacteria;c__Deltaproteobacteria;o__Desulfovibrionales;f__Desulfovibrionaceae;g__Desulfovibrio	0	0	0	0	0	0	0	0	0	0	0	0	1	0	0	0	0	0	0	1	0	0	1	0	0	0	0	0	0	0	0	0	0	1	0	0	0	0	0	0	0	0	0	0	0	0	0	0
OTU_14384	k__Bacteria;p__Actinobacteria;c__Actinobacteria;o__Micrococcales;f__Microbacteriaceae;g__Candidatus_Limnoluna	0	0	0	0	0	0	0	0	0	0	0	1	0	0	0	0	0	0	272	0	0	0	452	0	0	0	0	0	0	0	0	0	779	0	0	0	0	0	0	0	0	0	0	0	0	996	0	0
OTU_396	k__Bacteria;p__Firmicutes;c__Clostridia;o__Clostridiales;f__Lachnospiraceae	0	0	0	0	0	2	0	1	6	15	0	0	1	1	0	0	0	0	0	0	0	0	0	0	0	1	0	0	0	0	0	0	0	1	0	0	0	0	0	0	0	0	0	0	0	0	0	0
OTU_393	k__Bacteria;p__Bacteroidetes;c__Bacteroidia;o__Bacteroidales;f__Porphyromonadaceae;g__Parabacteroides	0	0	6	0	0	0	2	1	0	0	0	0	0	0	0	0	0	1	0	0	0	0	0	0	0	0	1	0	0	1	0	0	0	0	0	0	0	0	1	1	0	0	0	0	0	0	0	0
OTU_461	k__Bacteria;p__Firmicutes;c__Bacilli;o__Lactobacillales;f__Streptococcaceae;g__Streptococcus;s__Streptococcus_gallolyticus_subsp._pasteurianus	0	0	1	0	0	0	1	0	178	38	0	0	0	0	0	0	0	0	0	0	0	0	0	0	0	0	0	0	0	0	0	0	0	0	0	0	0	0	0	1	0	0	0	0	0	0	0	0
OTU_422	k__Bacteria;p__Bacteroidetes;c__Sphingobacteriia;o__Sphingobacteriales;f__Sphingobacteriaceae;g__Mucilaginibacter;s__Sphingobacteriaceae_str._Ellin160	0	0	0	0	0	0	0	0	0	0	0	0	0	0	0	0	0	0	0	0	0	0	0	0	0	0	0	2	0	0	0	0	0	0	0	0	0	0	0	0	0	0	0	0	0	0	1	0
OTU_962	k__Bacteria;p__Proteobacteria;c__Alphaproteobacteria;o__Rhizobiales;f__Methylocystaceae;g__Methylocystis	0	0	0	0	0	0	0	0	0	0	0	0	0	0	0	0	0	0	0	0	0	0	0	0	0	0	0	0	0	0	1	1	0	3	0	0	0	0	1	0	0	0	1	0	0	0	0	0
OTU_505	k__Bacteria;p__Firmicutes;c__Clostridia;o__Clostridiales;f__Lachnospiraceae;g__Roseburia	0	1	0	1	0	0	1	0	0	0	0	0	1	0	0	0	0	0	0	0	0	0	0	0	1	0	0	1	0	0	0	0	0	0	0	0	0	0	0	0	0	0	0	0	0	0	0	0
OTU_431	k__Bacteria;p__Bacteroidetes;c__Bacteroidia;o__Bacteroidales;f__Bacteroidaceae;g__Bacteroides	0	0	0	0	4	0	0	0	20	0	0	0	0	0	0	0	2	1	0	0	1	0	0	0	0	130	4	0	1	1	0	0	0	0	1	0	0	0	0	1	0	0	0	0	0	0	1	0
OTU_810	k__Bacteria;p__Gemmatimonadetes;c__Gemmatimonadetes;o__Gemmatimonadales;f__Gemmatimonadaceae	0	0	0	0	0	0	0	0	0	0	0	0	0	0	0	0	0	0	0	0	0	0	0	0	0	0	0	0	0	0	0	0	0	0	0	0	0	0	0	746	0	0	0	1	0	0	0	0
OTU_497	k__Bacteria;p__Firmicutes;c__Clostridia;o__Clostridiales;f__Ruminococcaceae;g__Ruminiclostridium_5	0	0	0	0	0	1	0	1	1	0	0	2	0	0	0	0	0	0	0	0	0	0	0	0	0	0	0	0	0	0	0	0	0	0	0	0	0	0	0	0	0	0	3	2	0	0	4	0
OTU_421	k__Bacteria;p__Actinobacteria;c__Actinobacteria;o__Propionibacteriales;f__Nocardioidaceae;g__Marmoricola	0	0	0	0	0	0	0	0	0	0	0	0	0	0	0	0	0	0	0	0	0	0	0	0	0	0	0	1	0	0	0	0	0	0	0	0	0	0	0	0	0	0	0	0	1	0	1	1
OTU_525	k__Bacteria;p__Actinobacteria;c__Actinobacteria;o__Corynebacteriales;f__Corynebacteriaceae;g__Corynebacterium_1	0	0	1	0	0	0	1	0	0	1	1	0	1	5	0	0	344	0	0	0	0	0	0	0	0	1	0	0	0	0	0	0	0	0	0	0	0	0	1	138	0	0	2	0	0	0	0	0
OTU_693	k__Bacteria;p__Bacteroidetes;c__Bacteroidia;o__Bacteroidales;f__Bacteroidales_S24-7_group	0	0	0	0	1	0	0	0	0	0	0	0	0	0	0	0	0	0	0	0	1	0	0	0	0	0	0	2	0	0	0	0	0	0	0	0	0	0	0	0	1	238	0	0	0	0	0	0
OTU_699	k__Bacteria;p__Actinobacteria;c__Actinobacteria;o__Actinomycetales;f__Actinomycetaceae;g__Actinomyces	0	0	0	1	0	0	0	2	0	0	0	0	0	0	1	0	1	0	0	0	0	0	0	0	0	0	0	0	0	0	0	0	0	0	0	0	0	0	0	1	10	1006	0	0	0	0	0	0
OTU_519	k__Bacteria;p__Firmicutes;c__Clostridia;o__Clostridiales;f__Lachnospiraceae;g__Lachnospiraceae_UCG-006	0	1	1	1	0	0	0	0	0	0	0	0	0	0	0	0	1	0	0	0	0	0	0	1	2	0	0	0	0	0	0	0	1	0	0	0	1	1	0	0	0	0	472	0	0	0	206	0
OTU_756	k__Bacteria;p__Proteobacteria;c__Alphaproteobacteria;o__Sphingomonadales;f__Sphingomonadaceae;g__Novosphingobium	0	1	0	0	0	0	0	0	0	0	13	2	0	0	1	0	0	0	0	0	4	0	1	4	0	0	0	0	0	0	0	0	0	1	0	0	3	2	0	0	2	0	2	1	1	1	0	0
OTU_403	k__Bacteria;p__Proteobacteria;c__Deltaproteobacteria;o__Desulfovibrionales;f__Desulfovibrionaceae;g__Desulfovibrio;s__Desulfovibrio_sp._ABHU1SBfatS	0	1	3	0	0	0	0	0	1	0	0	0	0	0	0	0	0	0	0	0	0	0	0	0	0	0	0	0	0	0	0	0	0	0	0	0	0	1	0	0	0	454	0	0	0	1	0	0
OTU_417	k__Bacteria;p__Firmicutes;c__Clostridia;o__Clostridiales;f__Lachnospiraceae;g__Anaerosporobacter	0	0	0	1	0	0	0	0	2	7	0	0	0	0	0	0	0	0	0	0	0	0	1	0	0	0	0	0	0	0	0	0	0	0	0	0	1	0	0	1	0	0	0	0	0	0	0	0
OTU_562	k__Bacteria;p__Actinobacteria;c__Coriobacteriia;o__Coriobacteriales;f__Coriobacteriaceae;g__Collinsella	0	0	0	0	0	0	4	0	0	0	0	0	0	0	0	1	1	0	0	0	0	0	2	0	2	0	0	0	1	1	2	0	0	0	2	0	0	1	0	0	0	0	0	0	0	1	0	0
OTU_7742	k__Bacteria;p__Actinobacteria;c__Actinobacteria;o__Bifidobacteriales;f__Bifidobacteriaceae;g__Bifidobacterium;s__Bifidobacterium_adolescentis_DSM_20087	0	0	0	0	0	0	0	0	0	0	0	1	0	31	0	0	0	0	1	0	1	0	0	1	0	0	0	1	0	0	0	3	0	1	0	0	0	583	0	0	1	448	0	1	0	3	0	0
OTU_655	k__Bacteria;p__Bacteroidetes;c__Bacteroidia;o__Bacteroidales;f__Bacteroidales_S24-7_group	36	0	0	0	0	1	0	0	0	98	0	0	1	0	0	0	0	0	0	0	0	1	0	0	1	0	0	0	1	0	0	1	1	0	0	0	0	1	0	0	0	0	0	0	0	0	0	0
OTU_411	k__Bacteria;p__Actinobacteria;c__Actinobacteria;o__Streptosporangiales;f__Nocardiopsaceae;g__Nocardiopsis;s__Nocardiopsis_salina_YIM_90010	1	0	0	2	0	6	0	1	0	3	3	0	8	1	3	96	0	0	33	0	3	0	0	1	0	3	19	0	0	0	0	0	0	1	0	1	5	0	0	0	3	0	0	22	0	0	24	3
OTU_15897	k__Bacteria;p__Actinobacteria;c__Actinobacteria;o__Bifidobacteriales;f__Bifidobacteriaceae;g__Bifidobacterium	0	0	0	0	0	0	0	0	0	0	0	0	0	1	0	0	0	0	0	0	0	1	0	0	0	0	0	1	0	1	0	0	0	0	0	0	0	0	0	0	0	0	0	958	0	0	0	0
OTU_956	k__Bacteria;p__Bacteroidetes;c__Cytophagia;o__Cytophagales;f__Flammeovirgaceae;g__Fulvivirga	0	0	0	0	0	0	0	0	0	0	0	0	0	0	0	1	1	1	0	0	0	0	1	0	0	0	0	0	0	0	0	0	0	0	0	0	1	0	1	0	0	0	0	1	0	0	0	1
OTU_1009	k__Bacteria;p__Firmicutes;c__Clostridia;o__Clostridiales;f__Peptostreptococcaceae;g__Peptoclostridium;s__[Eubacterium]_tenue	0	0	1	0	0	0	0	0	0	0	0	0	0	0	0	0	1	0	0	0	0	0	0	0	0	0	0	0	0	1	0	0	0	1	0	0	0	0	0	0	0	356	0	0	0	0	0	0
OTU_3632	k__Bacteria;p__Firmicutes;c__Clostridia;o__Clostridiales;f__Lachnospiraceae;g__Lachnospira	0	0	0	0	0	0	22	0	5	0	0	0	0	0	0	1	0	0	0	0	0	0	0	0	0	0	0	0	0	0	0	0	0	0	0	0	0	1	0	0	0	1	0	0	0	0	0	0
OTU_335	k__Bacteria;p__Bacteroidetes;c__Bacteroidia;o__Bacteroidales;f__Porphyromonadaceae;g__Odoribacter	1	0	0	1	0	0	0	0	0	0	0	0	0	0	0	1	0	0	0	0	0	0	0	0	0	0	0	0	0	0	0	0	0	0	0	0	0	0	0	0	0	0	0	0	0	0	0	0
OTU_529	k__Bacteria;p__Proteobacteria;c__Betaproteobacteria;o__Burkholderiales;f__Alcaligenaceae;g__Castellaniella	0	0	0	0	0	0	0	0	0	0	0	0	0	0	0	0	1	11	0	0	1	0	0	0	1	0	0	1	0	0	0	1	0	0	0	816	0	0	0	0	2	2	0	0	0	0	0	0
OTU_636	k__Bacteria;p__Proteobacteria;c__Betaproteobacteria;o__Rhodocyclales;f__Rhodocyclaceae	0	0	0	0	0	0	0	0	0	0	0	2	0	0	0	0	1	0	0	0	1	0	1	0	0	0	0	0	0	0	0	0	0	0	0	0	0	0	0	0	0	0	0	2	0	0	0	5
OTU_16672	k__Bacteria;p__Proteobacteria;c__Alphaproteobacteria;o__Caulobacterales;f__Caulobacteraceae	0	0	0	0	0	0	0	0	0	0	1	0	1	23	0	0	25	1	0	0	31	7	0	0	1	32	0	0	0	8	0	0	1	0	0	0	1	0	281	0	54	4	0	0	1	0	0	0
OTU_1189	k__Bacteria;p__Proteobacteria;c__Gammaproteobacteria;o__Xanthomonadales;f__Xanthomonadaceae;g__Rhodanobacter;s__Rhodanobacter_lindaniclasticus	0	0	0	0	0	0	0	0	0	0	0	3	0	0	0	0	0	0	1	0	0	1	0	1	0	0	0	0	1	1	1	0	0	0	0	1	0	7	0	0	0	0	0	0	1	4	0	0
OTU_5575	k__Bacteria;p__Firmicutes;c__Clostridia;o__Clostridiales;f__Lachnospiraceae;g__Lachnospiraceae_NK4A136_group	0	0	0	0	0	1	0	0	0	0	1	0	1	0	0	0	0	0	0	0	0	0	0	0	0	1	0	0	0	1	0	0	0	0	0	0	0	0	0	0	0	0	0	1	0	0	0	0
OTU_651	k__Bacteria;p__Proteobacteria;c__Gammaproteobacteria;o__Vibrionales;f__Vibrionaceae;g__Photobacterium;s__Photobacterium_damselae	1	1	0	0	281	0	0	0	1	0	0	0	2	0	1	0	0	0	1	0	1	1	0	0	1	0	0	1	0	1	0	0	0	0	1	0	0	0	0	0	0	1	0	0	0	0	0	0
OTU_527	k__Bacteria;p__Bacteroidetes;c__Flavobacteriia;o__Flavobacteriales;f__Flavobacteriaceae;g__Chryseobacterium;s__Chryseobacterium_sp._56a	0	0	0	0	0	0	0	0	0	0	0	1	0	0	0	4	0	0	0	0	0	0	0	0	0	0	0	0	1	2	0	0	0	0	0	15	0	0	0	0	1	0	0	1	1	1	0	0
OTU_628	k__Bacteria;p__Firmicutes;c__Clostridia;o__Clostridiales;f__Clostridiales_vadinBB60_group	0	0	0	0	0	0	0	0	0	0	0	0	0	1	0	0	0	0	0	0	0	1	0	0	0	0	0	0	0	1	1	0	0	0	0	1	1	0	0	0	0	0	0	0	0	0	0	0
OTU_809	k__Bacteria;p__Proteobacteria;c__Alphaproteobacteria;o__Rhodospirillales;f__Rhodospirillaceae	0	1	0	0	0	0	1	93	0	0	0	0	0	2	0	0	1	0	0	0	0	0	0	1	0	1	0	0	0	1	0	0	0	0	0	1	0	0	3	0	0	0	0	0	1	0	0	0
OTU_509	k__Bacteria;p__Actinobacteria;c__Coriobacteriia;o__Coriobacteriales;f__Coriobacteriaceae;g__Enterorhabdus;s__Enterorhabdus_mucosicola_DSM_19490	0	0	7	0	1	0	0	0	0	0	0	0	0	0	0	0	0	0	0	0	0	0	0	0	0	0	0	0	0	0	0	0	0	0	0	0	0	0	0	0	0	0	0	0	0	0	0	0
OTU_391	k__Bacteria;p__Firmicutes;c__Clostridia;o__Clostridiales;f__Ruminococcaceae;g__Ruminococcus_1	0	0	1	1	0	1	0	0	1	1	0	0	0	0	0	0	0	0	0	1	0	0	0	0	1	0	0	0	209	1	1	3	0	1	0	0	0	0	0	0	1	0	0	1	0	0	0	0
OTU_1958	k__Bacteria;p__Firmicutes;c__Clostridia;o__Clostridiales;f__Ruminococcaceae;g__Ruminiclostridium_5	1	0	1	2	1	0	0	0	0	0	0	0	0	0	0	0	0	0	0	0	0	0	0	0	0	396	0	0	0	0	0	0	1	0	0	0	0	0	0	0	0	0	0	0	0	0	0	0
OTU_365	k__Bacteria;p__Bacteroidetes;c__Bacteroidia;o__Bacteroidales;f__Rikenellaceae;g__Rikenella	0	0	1	0	0	0	1	0	0	0	0	0	0	0	0	0	0	0	0	0	0	0	1	0	0	0	0	0	0	0	0	0	0	0	0	0	0	0	0	0	0	0	0	0	0	0	0	0
OTU_2085	k__Bacteria;p__Proteobacteria;c__Betaproteobacteria;o__Rhodocyclales;f__Rhodocyclaceae;g__12up	0	0	0	0	0	0	0	0	0	0	0	411	1	0	0	0	0	0	0	0	0	0	429	0	0	0	0	1	0	0	0	1	0	0	0	0	0	1	0	0	1	0	0	0	0	0	0	1
OTU_410	k__Bacteria;p__Bacteroidetes;c__Bacteroidia;o__Bacteroidales;f__Bacteroidales_S24-7_group	0	0	0	2	0	36	0	0	3	1	0	1	1	0	0	2	0	0	0	0	0	0	0	0	0	0	0	0	0	0	0	0	0	0	0	0	0	0	0	0	0	0	1	0	0	0	0	0
OTU_605	k__Bacteria;p__Proteobacteria;c__Gammaproteobacteria;o__Pseudomonadales;f__Pseudomonadaceae;g__Pseudomonas	0	0	0	0	0	0	0	0	0	0	0	0	0	0	0	0	0	0	0	0	211	0	567	0	1	1	0	0	0	0	0	0	0	0	1	0	0	0	0	0	0	0	0	1	0	0	0	0
OTU_997	k__Bacteria;p__Firmicutes;c__Clostridia;o__Clostridiales;f__Lachnospiraceae;g__Lachnoclostridium	0	0	0	0	0	0	2	0	0	0	0	0	0	425	0	0	0	1	0	0	0	0	0	0	0	0	351	0	0	0	0	1	0	0	1	1	0	0	1	0	0	0	0	0	0	0	0	0
OTU_666	k__Bacteria;p__Bacteroidetes;c__Bacteroidia;o__Bacteroidales;f__Bacteroidales_S24-7_group	0	0	0	0	0	0	0	0	0	0	0	0	0	0	0	0	0	0	0	0	1	0	0	0	0	0	1	0	0	0	0	1	0	0	0	0	0	1	0	0	0	0	1	0	0	0	0	1
OTU_1236	k__Bacteria;p__Bacteroidetes;c__Bacteroidia;o__Bacteroidales;f__Porphyromonadaceae;g__Porphyromonas	0	0	0	0	0	0	0	0	0	0	0	0	0	0	0	0	0	0	0	1	0	0	0	0	0	0	0	0	0	0	0	0	0	0	0	0	0	1	0	0	0	0	0	0	0	0	0	0
OTU_1442	k__Bacteria;p__Proteobacteria;c__Gammaproteobacteria;o__Enterobacteriales;f__Enterobacteriaceae	4	1	5	2	24	2	2	0	4	2	5	3	1	8	0	0	2	5	13	3	1	2	2	0	7	3	0	0	0	0	3	2	42	1	2	2	3	6	0	6	35	2	1	7	1	2	165	7
OTU_332	k__Bacteria;p__Firmicutes;c__Clostridia;o__Clostridiales;f__Lachnospiraceae	0	0	1	0	0	0	0	0	0	0	0	3	1	1	0	0	0	0	0	0	0	0	1	1	0	28	0	1684	0	0	0	0	0	0	0	0	0	0	0	0	0	601	0	0	0	0	0	0
OTU_668	k__Bacteria;p__Firmicutes;c__Clostridia;o__Clostridiales;f__Clostridiaceae_1;g__Clostridium_sensu_stricto_10	0	0	0	0	0	0	0	0	0	0	0	0	0	0	1	0	1	0	0	0	1	0	0	0	0	0	0	0	0	0	0	0	0	1	0	0	0	0	0	2	2	0	0	1	0	3	0	0
OTU_1019	k__Bacteria;p__Actinobacteria;c__Actinobacteria;o__Frankiales;f__Sporichthyaceae;g__hgcI_clade	0	0	0	0	0	0	0	0	0	0	0	0	0	0	1	0	3	0	0	0	4	0	0	0	0	0	0	0	0	2	1	1087	0	0	1	0	531	0	0	0	0	0	0	0	0	1	0	0
OTU_354	k__Bacteria;p__Bacteroidetes;c__Sphingobacteriia;o__Sphingobacteriales;f__Chitinophagaceae	0	0	0	0	0	0	0	0	0	0	0	1	297	0	0	0	0	0	0	1	0	0	0	0	0	0	0	0	2	0	145	0	0	225	0	1	0	0	3	0	0	0	0	1	0	0	0	0
OTU_986	k__Bacteria;p__Bacteroidetes;c__Bacteroidia;o__Bacteroidales;f__Bacteroidaceae;g__Bacteroides;s__Bacteroides_fragilis_str._3998T[B]3	0	0	0	0	0	0	1	0	0	0	0	661	0	242	1	0	0	0	0	0	0	14	0	0	0	0	0	1	0	0	0	0	0	0	0	0	0	0	0	0	0	1	1	0	0	0	0	0
OTU_568	k__Bacteria;p__Firmicutes;c__Clostridia;o__Clostridiales;f__Ruminococcaceae;g__Ruminococcaceae_UCG-002	0	0	1	0	0	0	1	0	0	0	0	0	1	0	0	0	0	0	0	0	1	0	1	0	433	0	0	0	1	0	0	0	0	0	0	0	0	0	0	0	0	0	1	2	0	0	0	0
OTU_336	k__Bacteria;p__Firmicutes;c__Bacilli;o__Lactobacillales;f__Leuconostocaceae;g__Weissella;s__Weissella_sp._3211O2	51	1	68	0	85	19	2	3	2	0	0	0	0	0	0	0	0	0	0	0	0	0	0	0	0	0	0	0	0	0	0	0	0	0	0	0	0	0	0	0	0	0	0	0	0	0	0	0
OTU_563	k__Bacteria;p__Proteobacteria;c__Gammaproteobacteria;o__Xanthomonadales;f__Xanthomonadales_Incertae_Sedis;g__Steroidobacter	0	0	0	0	0	0	0	0	0	0	1	0	0	0	0	0	0	0	0	0	0	1	0	0	0	0	0	0	0	0	0	1	0	0	0	2	0	0	0	0	0	0	0	0	1	0	0	0
OTU_337	k__Bacteria;p__Bacteroidetes;c__Sphingobacteriia;o__Sphingobacteriales;f__Chitinophagaceae;g__Sediminibacterium	0	0	0	0	0	0	0	0	0	0	0	0	0	0	0	0	0	0	0	0	1	0	0	0	0	0	0	1	0	0	1	0	0	1	0	0	2	0	1	0	0	0	0	0	39	0	0	1
OTU_6715	k__Bacteria;p__Firmicutes;c__Clostridia;o__Clostridiales;f__Ruminococcaceae	0	1	1	1	0	1	0	0	0	1	1	0	0	0	0	0	0	0	0	0	0	0	0	0	0	0	0	1	0	0	0	0	1	0	0	0	0	10	8	0	0	0	0	0	0	0	0	0
OTU_384	k__Bacteria;p__Proteobacteria;c__Betaproteobacteria;o__Burkholderiales;f__Alcaligenaceae;g__Parasutterella	0	0	0	0	0	0	0	0	0	0	0	0	0	0	0	0	0	0	0	0	0	0	0	0	0	0	1	0	0	0	0	0	0	0	0	0	0	1	0	0	0	0	0	0	0	0	0	2
OTU_504	k__Bacteria;p__Firmicutes;c__Clostridia;o__Clostridiales;f__Clostridiales_vadinBB60_group	0	0	1	0	0	0	1	0	1	0	0	0	0	0	0	0	0	0	0	0	0	2	0	0	0	0	0	0	0	0	0	0	0	0	0	0	0	0	0	0	0	0	0	0	0	4	0	1
OTU_614	k__Bacteria;p__Proteobacteria;c__Betaproteobacteria;o__TRA3-20	1	0	0	0	0	0	0	0	0	0	0	0	0	0	0	0	0	0	0	0	0	0	0	0	0	0	0	0	0	2	0	0	0	0	0	0	0	0	131	0	0	888	0	0	2	0	0	1
OTU_569	k__Bacteria;p__Bacteroidetes;c__Bacteroidia;o__Bacteroidales;f__Bacteroidaceae;g__Bacteroides	0	0	2	1	0	0	0	0	0	38	0	0	0	0	0	0	0	0	0	0	0	0	0	0	0	0	0	0	0	0	0	0	0	0	0	0	0	0	0	0	0	0	0	0	0	0	0	0
OTU_540	k__Bacteria;p__Proteobacteria;c__Gammaproteobacteria;o__Pseudomonadales;f__Pseudomonadaceae;g__Pseudomonas	0	0	0	0	0	0	0	0	0	0	0	0	0	0	0	1	0	79	0	1	0	0	0	0	0	0	0	1	0	2	0	1	0	0	1	0	0	0	0	0	0	0	0	1	0	2	0	0
OTU_5009	k__Bacteria;p__Bacteroidetes;c__Bacteroidia;o__Bacteroidales;f__Prevotellaceae;g__Prevotella_2	0	0	0	0	0	0	0	0	0	0	0	0	0	0	0	1	0	0	0	0	0	0	0	0	1	0	0	0	0	0	0	0	0	0	3	0	0	0	0	181	0	474	1	0	0	0	0	0
OTU_401	k__Bacteria;p__Bacteroidetes;c__Sphingobacteriia;o__Sphingobacteriales;f__Chitinophagaceae;g__Chitinophaga;s__Chitinophaga_arvensicola	0	0	0	0	0	0	0	0	0	0	0	0	0	0	0	0	0	1	0	0	0	0	0	0	0	0	0	0	2	0	0	0	1	0	0	0	0	0	0	0	0	0	0	0	1	3	0	1
OTU_448	k__Bacteria;p__Bacteroidetes;c__Bacteroidia;o__Bacteroidales;f__Rikenellaceae;g__Alistipes	0	0	0	0	0	0	1	0	0	0	0	0	1	0	0	0	1	0	0	0	0	767	0	1	0	0	0	0	0	0	0	0	0	0	0	0	0	0	1	0	0	0	0	2	0	1	0	0
OTU_633	k__Bacteria;p__Firmicutes;c__Clostridia;o__Clostridiales;f__Clostridiales_vadinBB60_group	0	0	1	0	0	1	1	0	1	0	0	0	0	0	0	0	0	0	0	0	0	0	0	0	0	0	0	0	0	0	0	0	0	0	0	0	0	0	0	0	0	0	0	0	0	0	0	0
OTU_363	k__Bacteria;p__Firmicutes;c__Clostridia;o__Clostridiales;f__Ruminococcaceae;g__Anaerotruncus	0	2	0	0	0	1	0	0	0	0	0	0	0	0	0	0	1	0	0	0	0	0	0	0	0	0	0	0	0	0	0	0	0	0	0	0	0	0	0	0	0	0	0	0	0	0	0	0
OTU_436	k__Bacteria;p__Proteobacteria;c__Gammaproteobacteria;o__Xanthomonadales;f__Xanthomonadaceae;g__Pseudoxanthomonas	0	0	0	0	0	0	0	0	0	0	0	0	0	0	0	0	0	0	0	531	0	0	0	0	2	1	0	0	1	0	0	1	0	362	1	0	2	1	0	0	1	0	0	1	0	0	1	0
OTU_450	k__Bacteria;p__Bacteroidetes;c__Bacteroidia;o__Bacteroidales;f__Porphyromonadaceae;g__Parabacteroides	0	1	0	0	0	0	0	1	3	0	3	0	0	0	0	0	0	0	0	0	0	0	0	0	0	0	0	0	0	0	0	0	0	0	0	0	0	0	0	0	0	1	0	0	0	0	1	0
OTU_1552	k__Bacteria;p__Proteobacteria;c__Betaproteobacteria;o__Neisseriales;f__Neisseriaceae;g__Chromobacterium	0	0	0	0	0	0	0	0	0	0	0	0	0	0	0	1	0	0	0	0	0	0	0	156	0	0	0	0	0	0	0	1	0	0	0	1	0	1	78	0	1	0	0	0	0	0	0	0
OTU_516	k__Bacteria;p__Firmicutes;c__Clostridia;o__Clostridiales;f__Lachnospiraceae	0	0	0	0	0	0	0	0	1	1	0	0	0	0	0	28	0	0	0	0	0	0	0	0	0	0	0	0	0	0	0	0	0	0	0	0	0	0	0	0	0	0	0	0	0	1	0	0
OTU_822	k__Bacteria;p__Actinobacteria;c__Actinobacteria;o__Corynebacteriales;f__Mycobacteriaceae;g__Mycobacterium	0	0	0	0	0	0	0	0	0	0	0	662	0	0	0	0	0	0	0	0	2	0	0	0	0	0	1	0	1	0	1	551	1	0	0	0	0	0	0	12	0	0	1	0	0	1	0	0
OTU_300	k__Bacteria;p__Proteobacteria;c__Deltaproteobacteria;o__Bdellovibrionales;f__Bdellovibrionaceae;g__Bdellovibrio;s__Bdellovibrio_sp._L	0	0	0	0	0	0	0	0	0	0	0	1	0	0	0	0	0	1	0	0	0	0	0	0	1	1	0	1	0	0	1	0	0	1	0	0	0	0	0	0	0	0	0	0	0	0	0	0
OTU_2219	k__Bacteria;p__Firmicutes;c__Bacilli;o__Lactobacillales;f__Lactobacillaceae;g__Lactobacillus;s__Lactobacillus_salivarius	0	0	0	0	0	0	0	0	0	0	0	0	0	0	0	0	0	0	0	0	0	0	0	0	2	0	0	0	0	0	0	0	0	0	0	0	0	0	0	0	0	0	0	0	0	0	0	1
OTU_1257	k__Bacteria;p__Firmicutes;c__Clostridia;o__Clostridiales;f__Ruminococcaceae;g__Ruminiclostridium_9	0	3	1	4	3	3	0	0	1	2	0	0	0	0	1	0	1	0	0	0	0	0	0	0	1	0	0	0	0	0	0	0	0	0	0	0	0	0	0	0	0	0	0	0	0	0	0	0
OTU_861	k__Bacteria;p__Firmicutes;c__Clostridia;o__Clostridiales;f__Lachnospiraceae	0	0	0	0	0	1	0	0	0	0	0	0	0	0	0	0	0	0	0	1	0	0	0	0	0	0	0	0	0	0	0	1	0	0	0	0	0	0	0	0	0	0	0	0	0	0	0	0
OTU_1015	k__Bacteria;p__Bacteroidetes;c__Sphingobacteriia;o__Sphingobacteriales;f__Chitinophagaceae;g__Crenotalea	0	0	0	0	0	0	0	0	0	0	0	1	0	0	0	0	0	0	0	0	0	0	0	0	0	1	0	0	0	0	0	0	0	0	0	0	0	4	0	0	0	0	0	0	0	1	0	2
OTU_532	k__Bacteria;p__Bacteroidetes;c__Bacteroidia;o__Bacteroidales;f__Bacteroidales_S24-7_group	0	1	0	0	0	0	0	0	0	1	0	0	0	0	0	0	0	0	0	0	0	1	0	0	0	0	0	0	0	0	0	0	1	0	0	0	0	1	0	1	0	0	0	0	0	0	0	0
OTU_678	k__Bacteria;p__Firmicutes;c__Clostridia;o__Clostridiales;f__Lachnospiraceae;g__Lachnospiraceae_NK4A136_group	0	1	1	1	9	1	0	0	6	1	0	0	0	0	1	0	0	0	0	0	0	0	0	0	0	0	0	0	0	0	0	0	1	0	0	0	0	0	0	0	0	0	0	0	0	0	1	0
OTU_4619	k__Bacteria;p__Firmicutes;c__Clostridia;o__Clostridiales;f__Lachnospiraceae;g__Coprococcus_3	1	0	1	1	0	0	0	0	1	0	0	1	0	0	0	0	0	0	0	0	1	0	0	0	0	0	0	0	0	1	0	0	0	0	0	0	1	0	0	1	0	0	0	0	0	0	0	0
OTU_6681	k__Bacteria;p__Firmicutes;c__Clostridia;o__Clostridiales;f__Clostridiaceae_1;g__Fonticella	0	0	0	0	0	0	0	0	0	0	1	317	0	0	1	0	0	0	0	0	0	0	1	0	1	187	1	0	0	0	0	0	0	0	1	0	0	0	1	0	0	1	0	0	0	0	0	0
OTU_1901	k__Bacteria;p__Actinobacteria;c__Actinobacteria;o__Micrococcales;f__Microbacteriaceae;g__Salinibacterium;s__Clavibacter_sp._AP29	0	0	0	0	0	1	0	0	1	0	167	0	0	0	757	0	0	0	0	0	0	0	0	0	0	3	0	0	0	0	0	0	0	0	0	0	0	0	0	0	0	0	0	0	0	0	0	0
OTU_701	k__Bacteria;p__Firmicutes;c__Clostridia;o__Clostridiales;f__Gracilibacteraceae	0	0	0	0	0	0	0	0	0	0	0	0	0	0	0	0	0	3	0	0	0	0	0	2	0	0	0	1	1	0	0	1	0	0	1	0	0	874	0	0	0	1	0	0	0	0	1	0
OTU_675	k__Bacteria;p__Firmicutes;c__Clostridia;o__Clostridiales;f__Lachnospiraceae;g__Anaerostipes	0	0	0	0	0	0	24	0	0	0	0	0	0	0	0	1	0	0	0	0	0	0	1	0	0	0	0	0	0	0	0	1	1	3	0	1	0	0	0	1	0	0	0	1	0	0	0	0
OTU_1057	k__Bacteria;p__Firmicutes;c__Clostridia;o__Clostridiales;f__Lachnospiraceae	34	1	0	0	0	0	44	0	3	0	0	0	0	0	0	0	0	0	0	0	0	0	0	0	0	0	0	0	0	0	0	0	0	0	0	0	0	0	0	249	0	0	0	0	0	0	0	0
OTU_1096	k__Bacteria;p__Firmicutes;c__Clostridia;o__Clostridiales;f__Lachnospiraceae;g__Lachnospiraceae_NK4A136_group	0	2	0	0	0	1	0	0	0	0	0	0	0	0	0	0	0	0	0	0	0	0	0	1	0	1	1	0	0	0	0	0	0	0	0	0	0	0	0	0	0	0	0	0	0	0	0	0
OTU_815	k__Bacteria;p__Firmicutes;c__Clostridia;o__Clostridiales;f__Lachnospiraceae;g__Lachnospiraceae_UCG-001	0	1	21	0	0	0	0	0	0	1	0	0	1	0	0	2	0	0	0	0	0	0	0	0	0	0	0	0	0	0	0	1	0	0	0	0	0	1	0	0	0	0	0	0	0	0	0	0
OTU_676	k__Bacteria;p__Proteobacteria;c__Alphaproteobacteria;o__Rhodospirillales;f__Rhodospirillales_Incertae_Sedis;g__Reyranella	0	0	0	0	0	0	0	0	0	0	0	1	0	38	0	0	0	0	0	0	0	0	0	0	0	0	0	0	2	0	0	0	0	0	0	1	0	0	2	0	0	1	0	0	0	2	1	0
OTU_1275	k__Bacteria;p__Firmicutes;c__Clostridia;o__Clostridiales;f__Lachnospiraceae;g__Hungatella	0	0	0	0	0	0	0	0	1	0	0	0	1	0	1	3	0	0	0	0	0	1	1	1	0	0	0	0	0	0	0	0	0	1	0	0	0	0	0	0	1	0	0	0	0	0	0	0
OTU_274	k__Bacteria;p__Proteobacteria;c__Betaproteobacteria;o__Burkholderiales;f__Comamonadaceae;g__Tepidimonas	0	0	1	0	0	0	0	0	0	0	0	0	4	0	7	2	0	1	0	0	0	3	0	3	0	0	0	2	0	0	0	9	0	31	11	7	1	68	1	0	28	0	0	0	18	0	0	1
OTU_637	k__Bacteria;p__Firmicutes;c__Clostridia;o__Clostridiales;f__Ruminococcaceae;g__Ruminococcaceae_UCG-002	0	0	0	0	0	0	0	0	0	0	1	0	0	0	0	0	0	0	0	0	0	0	0	0	2	0	0	0	0	1	0	0	0	1	1	0	0	0	0	1	0	0	0	0	0	0	0	0
OTU_632	k__Bacteria;p__Armatimonadetes	0	0	0	0	0	0	0	0	0	0	0	0	0	0	0	0	0	0	0	0	1	0	0	0	0	0	0	0	0	0	0	0	0	0	1	0	0	0	0	0	0	0	0	0	0	1	0	0
OTU_463	k__Bacteria;p__Bacteroidetes;c__Bacteroidia;o__Bacteroidales;f__Porphyromonadaceae;g__Odoribacter	0	0	5	0	0	0	0	0	0	0	0	0	0	0	0	0	0	0	0	0	0	0	0	0	0	0	0	0	0	0	0	0	0	0	0	0	0	0	0	1	0	0	0	0	0	0	0	0
OTU_1037	k__Bacteria;p__Proteobacteria;c__Alphaproteobacteria;o__Rhizobiales;f__Xanthobacteraceae;g__Pseudolabrys	0	0	0	0	0	0	0	1	0	0	0	0	1	0	0	0	2	0	0	0	0	0	1	0	0	0	0	0	0	0	0	1	0	0	0	0	0	1	0	0	1	0	0	0	0	1	0	0
OTU_892	k__Bacteria;p__Bacteroidetes;c__Bacteroidia;o__Bacteroidales;f__Porphyromonadaceae;g__Parabacteroides	0	1	0	1	1	0	0	67	0	0	0	0	0	0	0	0	0	0	0	0	0	0	0	0	0	0	0	0	0	0	0	0	0	0	0	0	0	0	0	1	0	0	0	0	0	0	0	0
OTU_419	k__Bacteria;p__Bacteroidetes;c__Bacteroidia;o__Bacteroidales;f__Bacteroidales_S24-7_group	1	3	1	0	4	2	0	0	8	1	0	0	1	0	0	0	0	0	0	0	0	0	0	0	0	0	0	844	0	0	0	0	0	0	0	0	0	1	0	0	0	0	0	0	0	0	0	0
OTU_2071	k__Bacteria;p__Firmicutes;c__Clostridia;o__Clostridiales;f__Ruminococcaceae;g__Ruminiclostridium_9	0	1	2	0	0	0	1	0	2	1	0	0	0	0	0	0	1	0	0	0	0	0	0	0	0	0	0	0	0	0	1	0	0	0	0	0	0	0	1	0	0	0	0	0	0	0	17	0
OTU_1595	k__Bacteria;p__Bacteroidetes;c__Flavobacteriia;o__Flavobacteriales;f__Flavobacteriaceae;g__Salinimicrobium;s__Salinimicrobium_xinjiangense_DSM_19287	0	0	0	0	0	0	0	0	0	0	0	0	1	0	0	0	0	1	0	0	0	1	0	0	0	0	0	0	0	712	0	357	0	0	0	0	0	0	1	0	1	0	0	0	0	0	0	0
OTU_643	k__Bacteria;p__Proteobacteria;c__Alphaproteobacteria;o__Rhizobiales;f__MNG7	0	0	0	0	0	0	0	0	0	0	2	0	0	0	0	103	0	1	0	0	0	1	0	3	0	0	0	0	0	0	1	0	0	0	1089	0	1	1	0	0	2	0	0	3	0	1	0	0
OTU_670	k__Bacteria;p__Proteobacteria;c__Alphaproteobacteria;o__Rhodospirillales;f__Acetobacteraceae;g__Roseomonas	0	0	0	0	0	0	0	0	0	0	1	0	0	0	0	0	1	0	1	0	0	1	0	0	0	0	0	0	0	0	0	1	1	0	0	0	2	0	0	0	0	0	0	0	0	0	0	0
OTU_6576	k__Bacteria;p__Proteobacteria;c__Gammaproteobacteria;o__Enterobacteriales;f__Enterobacteriaceae;g__Enterobacter	1	1	0	0	0	0	2	0	1	0	128	0	7	0	6	6	0	6	1	7	0	3	0	0	0	1	1	1	2	0	6	1	1	0	1	1	1	0	3	0	13	1	0	1	5	1	6	1
OTU_1142	k__Bacteria;p__Firmicutes;c__Erysipelotrichia;o__Erysipelotrichales;f__Erysipelotrichaceae;g__Allobaculum	0	0	0	0	0	0	0	1	0	0	0	0	0	0	0	0	0	0	0	0	0	0	0	0	0	0	0	0	0	0	0	0	0	0	0	0	0	0	0	0	0	0	0	0	0	0	0	0
OTU_1100	k__Bacteria;p__Proteobacteria;c__Alphaproteobacteria;o__Caulobacterales;f__Hyphomonadaceae;g__Woodsholea	0	1	0	0	0	0	0	0	0	0	0	0	0	0	0	0	1	1	0	0	0	0	0	0	0	0	0	0	0	0	0	1	0	0	0	0	0	0	0	1	0	0	0	0	0	0	0	0
OTU_1923	k__Bacteria;p__Proteobacteria;c__Betaproteobacteria;o__Burkholderiales;f__Oxalobacteraceae;g__Massilia	0	0	0	0	1	0	0	0	0	0	0	0	0	245	0	0	1	0	0	0	0	0	0	0	0	0	0	0	1	0	1	1	1	0	0	0	0	1	1	25	0	0	0	1	1	0	0	0
OTU_860	k__Bacteria;p__Proteobacteria;c__Alphaproteobacteria;o__Rhodospirillales;f__Acetobacteraceae;g__Acetobacter	0	0	0	0	0	0	0	0	0	0	0	0	1	1	0	0	0	0	1	0	0	2	0	0	0	0	0	0	1	1	1	0	0	0	1	0	3	0	0	0	1	0	0	0	0	0	1	0
OTU_15916	k__Bacteria;p__Proteobacteria;c__Gammaproteobacteria;o__Pseudomonadales;f__Pseudomonadaceae;g__Pseudomonas	11	35	6	19	19	5	11	11	37	18	0	1	0	0	0	0	0	0	0	0	0	0	0	0	0	1	0	0	0	0	0	0	1	0	0	0	0	0	0	0	0	0	0	0	0	0	0	0
OTU_388	k__Bacteria;p__Actinobacteria;c__Actinobacteria;o__Corynebacteriales;f__Corynebacteriaceae;g__Corynebacterium_1	0	0	0	0	0	0	0	0	0	0	0	0	0	0	0	0	0	13	0	0	0	0	38	0	0	3	10	1	1	0	0	13	0	0	0	17	0	0	0	0	0	0	1	0	0	0	12	0
OTU_1157	k__Bacteria;p__Proteobacteria;c__Alphaproteobacteria;o__Sphingomonadales;f__Sphingomonadaceae;g__Sphingobium	0	0	0	0	0	0	0	0	0	0	0	1	0	0	2	0	0	0	0	0	0	0	0	1	0	0	0	0	3	0	0	0	3	0	0	0	0	0	0	0	0	0	0	1	0	0	0	0
OTU_19111	k__Bacteria;p__Proteobacteria;c__Gammaproteobacteria;o__Pseudomonadales;f__Pseudomonadaceae;g__Pseudomonas	5	31	15	14	23	11	13	7	15	8	1	0	1	2	0	1	0	3	1	0	3	3	1	2	2	5	2	1	4	1	0	1	0	1	0	0	0	0	0	0	0	0	0	1	4	1	2	2
OTU_18421	k__Bacteria;p__Firmicutes;c__Bacilli;o__Lactobacillales;f__Streptococcaceae;g__Streptococcus;s__Streptococcus_sp._2011_Oral_MS_H4	0	0	0	0	0	0	2	0	0	0	0	0	0	357	0	0	0	0	0	0	0	1	0	0	0	0	0	0	0	0	0	0	0	0	0	0	0	0	0	0	0	0	0	1	0	0	1	0
OTU_481	k__Bacteria;p__Proteobacteria;c__Deltaproteobacteria;o__Desulfuromonadales	0	0	0	0	0	0	0	0	0	0	0	0	0	0	0	0	0	0	0	0	1	0	0	0	0	0	0	0	0	1	0	0	0	260	0	0	0	0	1	0	1	0	0	0	1784	0	0	0
OTU_5087	k__Bacteria;p__Proteobacteria;c__Alphaproteobacteria;o__Sphingomonadales;f__Sphingomonadaceae;g__Sphingomonas	0	0	0	0	0	0	0	0	0	0	0	0	0	0	0	0	0	0	0	0	0	8	0	0	0	0	0	0	0	1	0	0	0	0	0	0	0	0	0	749	0	0	0	0	0	0	0	0
OTU_679	k__Bacteria;p__Acidobacteria;c__Acidobacteria;o__Subgroup_3;f__Unknown_Family;g__Candidatus_Solibacter	0	0	0	0	0	0	0	0	0	0	0	0	0	0	0	0	0	0	0	0	0	0	0	0	0	0	1	0	0	0	0	0	0	1	0	1	303	0	0	0	0	0	0	0	0	0	0	0
OTU_5100	k__Bacteria;p__Proteobacteria;c__Gammaproteobacteria;o__Enterobacteriales;f__Enterobacteriaceae;g__Citrobacter	0	0	0	0	0	0	0	0	0	0	23	1	0	10	0	0	0	0	0	0	0	43	0	0	0	2	1	1	0	1	0	1	0	0	1	0	1	0	0	0	0	0	0	0	1	0	0	38
OTU_3090	k__Bacteria;p__Proteobacteria;c__Gammaproteobacteria;o__Xanthomonadales;f__JTB255_marine_benthic_group	0	0	0	0	0	0	0	0	0	0	0	2	1	0	0	0	0	1	0	0	0	0	0	0	0	0	0	1	2	0	0	289	1	2	0	0	0	0	0	0	1	0	0	1	1	0	0	1
OTU_531	k__Bacteria;p__Firmicutes;c__Clostridia;o__Clostridiales;f__Lachnospiraceae;g__Anaerostipes	0	0	0	0	2	0	0	0	0	0	0	0	0	0	0	0	0	0	0	0	0	0	0	1	0	0	0	0	0	0	2	0	0	0	0	0	0	0	0	0	0	0	0	0	0	2	1	0
OTU_1269	k__Bacteria;p__Proteobacteria;c__Alphaproteobacteria;o__Sphingomonadales;f__Erythrobacteraceae;g__Porphyrobacter	0	0	0	0	0	0	0	0	0	0	0	0	1	1	0	0	0	0	0	0	0	0	0	0	0	0	0	0	0	0	1	0	0	0	0	660	1	0	5	0	5	0	0	0	0	0	0	0
OTU_1265	k__Bacteria;p__Proteobacteria;c__Gammaproteobacteria;o__Xanthomonadales	0	0	0	2	0	0	0	0	0	0	0	0	0	0	0	0	0	0	0	0	0	0	0	0	0	0	0	0	0	0	0	0	0	0	0	0	0	0	0	1	0	0	0	0	0	0	0	0
OTU_503	k__Bacteria;p__Bacteroidetes;c__Bacteroidia;o__Bacteroidales;f__Bacteroidaceae;g__Bacteroides	0	0	0	0	0	4	0	0	0	0	0	0	0	0	0	0	0	0	0	0	0	21	0	0	0	0	0	0	0	0	0	0	0	0	1	0	0	0	0	0	0	0	0	0	0	0	0	0
OTU_2206	k__Bacteria;p__Firmicutes;c__Clostridia;o__Clostridiales;f__Lachnospiraceae;g__Lachnospiraceae_NK4A136_group	0	0	0	0	0	0	0	0	0	1	0	0	0	0	0	0	0	0	0	0	0	0	0	1	0	0	0	0	0	0	0	0	0	0	0	0	0	0	0	0	0	721	0	0	0	0	0	0
OTU_3598	k__Bacteria;p__Bacteroidetes;c__Bacteroidia;o__Bacteroidales;f__Prevotellaceae;g__Alloprevotella	0	0	0	0	0	0	0	0	0	0	0	0	0	0	0	0	0	0	0	0	0	0	0	0	0	0	0	0	0	0	0	0	0	0	0	0	0	0	0	0	0	0	0	0	0	0	0	0
OTU_850	k__Bacteria;p__Proteobacteria;c__Deltaproteobacteria;o__Myxococcales;f__Polyangiaceae;g__Sorangium;s__bacterium_enrichment_culture_clone_heteroA71_4W	0	0	0	0	0	0	0	0	0	0	0	1	1	0	0	0	0	0	1	1	0	1	0	0	0	0	0	0	0	0	0	0	0	0	0	1	0	0	0	0	0	0	0	1	0	0	0	0
OTU_940	k__Bacteria;p__Firmicutes;c__Clostridia;o__Clostridiales;f__Clostridiales_vadinBB60_group	0	0	0	0	0	0	0	0	0	0	0	0	0	0	0	0	0	0	0	0	0	0	0	0	0	0	0	0	0	0	0	0	0	0	0	0	0	0	0	0	0	0	0	0	0	0	1	0
OTU_718	k__Bacteria;p__Firmicutes;c__Clostridia;o__Clostridiales;f__Ruminococcaceae;g__Ruminiclostridium_6	4	1	4	5	4	2	0	0	7	4	0	0	0	0	0	0	1	0	1	73	0	0	0	0	0	0	0	0	0	0	0	0	1	0	0	0	0	0	136	0	0	0	0	0	0	1	0	0
OTU_348	k__Bacteria;p__Proteobacteria;c__Alphaproteobacteria;o__Rhodospirillales;f__DA111	0	0	0	0	0	0	0	0	0	0	0	0	1	0	0	0	1	0	351	0	0	0	0	0	0	0	0	0	1	0	0	0	0	0	0	1	0	1	0	0	0	0	1	0	0	0	239	0
OTU_372	k__Bacteria;p__Proteobacteria;c__Alphaproteobacteria;o__Rhizobiales;f__Hyphomicrobiaceae	0	0	0	0	0	0	0	0	0	0	0	1	0	0	0	0	0	0	0	0	0	0	0	0	0	0	0	0	0	0	0	0	0	0	0	1	0	0	0	0	1	1	0	0	0	1	0	0
OTU_567	k__Bacteria;p__Bacteroidetes;c__Bacteroidia;o__Bacteroidales;f__Bacteroidales_S24-7_group	0	0	0	0	0	0	5	0	0	0	0	0	0	0	0	0	0	0	0	0	143	0	0	0	0	0	0	0	0	0	0	0	0	0	0	0	0	0	0	0	0	0	0	0	0	0	0	0
OTU_1834	k__Bacteria;p__Proteobacteria;c__Betaproteobacteria;o__Burkholderiales;f__Comamonadaceae	0	0	0	0	0	0	1	0	0	0	0	0	0	1	0	0	0	1	0	0	0	0	0	1	0	0	0	0	0	0	0	0	0	0	0	0	0	0	0	2	0	0	1	1	1	0	0	0
OTU_1118	k__Bacteria;p__Proteobacteria;c__Alphaproteobacteria;o__Rhizobiales;f__Rhizobiales_Incertae_Sedis;g__Rhizomicrobium	0	0	0	0	0	0	0	0	0	0	1	2	1	0	0	0	0	0	0	1	0	0	0	0	0	0	0	1	1	0	0	0	2	0	0	1	0	0	0	0	0	0	0	1	0	1	0	0
OTU_1004	k__Bacteria;p__Bacteroidetes;c__Bacteroidia;o__Bacteroidales;f__Prevotellaceae;g__Prevotella_7	0	0	0	0	0	0	0	0	0	0	0	0	0	0	0	0	0	0	0	0	0	1	0	0	0	0	0	0	0	0	0	0	0	0	0	0	0	0	0	0	0	0	0	0	0	0	0	0
OTU_714	k__Bacteria;p__Firmicutes;c__Clostridia;o__Clostridiales;f__Lachnospiraceae	0	0	0	0	0	0	0	0	0	0	0	0	0	0	0	0	0	0	0	0	0	0	0	0	0	0	0	0	0	0	0	0	0	0	0	0	0	0	0	0	0	0	0	0	0	0	0	0
OTU_502	k__Bacteria;p__Proteobacteria;c__Betaproteobacteria;o__Burkholderiales;f__Burkholderiaceae;g__Ralstonia	0	1	0	0	0	0	0	0	0	0	3	14	0	0	0	0	0	0	0	0	1	3	0	1	0	0	0	0	1	0	1	1	2	4	0	1	0	0	0	0	0	0	1	0	6	19	0	1
OTU_1391	k__Bacteria;p__Firmicutes;c__Clostridia;o__Clostridiales;f__Lachnospiraceae;g__Lachnospiraceae_UCG-004	0	0	0	0	0	0	1	0	0	0	0	0	0	0	1	0	2	313	0	0	0	0	0	1	3	1	0	0	0	0	0	2	0	0	0	0	0	0	1	0	1	0	0	0	0	0	0	0
OTU_482	k__Bacteria;p__Firmicutes;c__Bacilli;o__Lactobacillales;f__Lactobacillaceae;g__Lactobacillus	0	0	0	1	0	0	0	1	0	0	0	0	0	0	0	0	0	0	0	0	0	0	0	0	0	0	0	0	0	0	0	0	0	0	0	0	0	0	0	524	0	0	0	0	0	0	0	0
OTU_1425	k__Bacteria;p__Firmicutes;c__Clostridia;o__Clostridiales;f__Lachnospiraceae	0	0	0	0	0	0	64	0	0	24	0	0	0	0	0	0	0	0	0	0	0	0	0	0	0	0	0	0	0	0	0	0	0	0	0	0	0	0	0	1	0	0	0	0	0	0	0	0
OTU_480	k__Bacteria;p__Firmicutes;c__Clostridia;o__Clostridiales;f__Ruminococcaceae	0	0	0	0	0	0	0	0	0	0	0	0	0	0	0	0	0	0	0	0	0	0	0	0	0	0	0	0	0	3	0	0	0	0	0	0	0	0	0	960	0	0	0	0	0	1	0	0
OTU_1922	k__Bacteria;p__Firmicutes;c__Clostridia;o__Clostridiales;f__Lachnospiraceae;g__Blautia	0	0	0	0	0	3	0	0	0	1	0	0	0	1	0	0	0	0	0	0	0	0	1	0	0	0	1	0	0	0	0	0	0	0	0	0	0	0	0	0	0	0	0	0	1	0	0	0
OTU_733	k__Bacteria;p__Firmicutes;c__Clostridia;o__Clostridiales;f__Lachnospiraceae;g__Blautia	1	0	0	0	0	0	0	0	1	0	0	0	0	0	0	0	1	0	1	0	320	0	0	0	0	0	0	0	0	0	0	0	0	0	0	0	0	1	0	0	0	0	1	0	0	0	1	0
OTU_20482	k__Bacteria;p__Bacteroidetes;c__Bacteroidia;o__Bacteroidales;f__Bacteroidales_S24-7_group	0	0	0	2	0	1	0	0	0	3	0	0	0	0	0	0	0	0	0	0	0	0	0	0	0	0	0	0	0	0	0	0	0	0	0	0	0	0	0	0	0	0	0	0	0	0	0	0
OTU_677	k__Bacteria;p__Firmicutes;c__Clostridia;o__Clostridiales;f__Lachnospiraceae;g__Lachnospiraceae_UCG-001	0	0	0	0	0	0	0	0	0	0	0	0	0	0	0	0	0	0	0	1	0	0	0	0	0	0	2	0	0	0	0	0	1	0	0	0	0	0	0	0	0	1	0	0	0	0	0	0
OTU_21718	k__Bacteria;p__Proteobacteria;c__Gammaproteobacteria;o__Enterobacteriales;f__Enterobacteriaceae;g__Enterobacter	1	0	0	0	0	0	0	1	1	0	12	6	2	1	3	8	0	11	5	0	5	2	0	2	0	0	2	1	2	0	6	10	1	15	0	27	6	2	1	1	11	4	2	2	1	15	5	3
OTU_1312	k__Bacteria;p__Actinobacteria;c__Actinobacteria;o__Frankiales;f__Sporichthyaceae;g__hgcI_clade	0	0	0	0	0	0	0	0	0	0	0	1	0	0	0	0	0	0	2	0	0	0	0	0	0	0	0	0	0	1	2	1072	0	0	0	0	0	1	0	0	0	0	0	1	0	541	0	0
OTU_535	k__Bacteria;p__Proteobacteria;c__Gammaproteobacteria;o__Xanthomonadales;f__Xanthomonadaceae;g__Aquimonas	0	0	0	0	0	0	0	0	0	0	0	0	0	0	0	0	0	0	0	0	0	0	0	0	0	0	0	0	0	0	0	878	0	0	0	0	0	0	0	0	0	0	0	0	0	0	0	0
OTU_1545	k__Bacteria;p__Proteobacteria;c__Gammaproteobacteria;o__Xanthomonadales;f__Xanthomonadaceae;g__Rhodanobacter	0	0	0	0	0	0	0	0	0	0	0	4	1	0	0	0	0	0	0	0	0	1	0	0	0	67	0	0	1	1	0	1	0	0	1	0	0	4	0	0	0	0	0	0	0	0	1	1
OTU_1838	k__Bacteria;p__Bacteroidetes;c__Bacteroidia;o__Bacteroidales;f__Rikenellaceae;g__Alistipes	0	0	0	0	0	0	1	0	0	0	0	0	0	0	0	0	0	0	1	0	0	0	0	0	0	1	0	0	0	0	0	0	0	0	0	0	0	0	0	0	0	1	0	0	0	0	0	1
OTU_424	k__Bacteria;p__Firmicutes;c__Clostridia;o__Clostridiales;f__Lachnospiraceae;g__Tyzzerella	0	0	0	0	0	0	0	0	0	0	0	0	0	0	0	1	0	0	0	0	0	0	0	0	0	0	0	0	0	0	0	1	1	0	0	0	0	0	0	0	0	0	0	0	0	0	0	0
OTU_1513	k__Bacteria;p__Firmicutes;c__Clostridia;o__Clostridiales;f__Lachnospiraceae	0	1	0	2	1	3	1	0	2	1	0	0	0	0	0	593	0	1	0	550	0	0	0	0	0	0	0	0	0	1	1	0	0	1	0	0	0	0	0	0	0	0	0	0	0	0	0	0
OTU_904	k__Bacteria;p__Proteobacteria;c__Alphaproteobacteria;o__Rhodospirillales;f__Rhodospirillaceae;g__Dongia;s__bacterium_Ellin328	0	0	0	0	0	0	0	0	0	0	0	0	1	1	1	0	0	0	0	0	0	0	0	0	0	0	0	0	0	1	0	0	1	1	0	0	1	0	1	0	0	0	0	1	0	0	1	0
OTU_760	k__Bacteria;p__Firmicutes;c__Clostridia;o__Clostridiales;f__Lachnospiraceae	0	0	1	0	0	0	0	1	1	0	0	0	0	0	0	0	0	0	0	0	0	0	0	0	0	0	0	0	0	0	0	2	0	0	0	0	1	0	0	0	0	0	0	0	0	0	0	0
OTU_604	k__Bacteria;p__Firmicutes;c__Erysipelotrichia;o__Erysipelotrichales;f__Erysipelotrichaceae;g__Turicibacter	2	1	1	1	1	2	3	0	5	0	0	0	0	0	1	0	1	0	0	0	0	0	0	0	0	0	0	0	2	0	0	0	1	0	0	0	1	0	0	1	0	0	0	0	0	0	0	0
OTU_623	k__Bacteria;p__Bacteroidetes;c__Bacteroidia;o__Bacteroidales;f__Prevotellaceae;g__Prevotellaceae_UCG-001	3	1	0	2	2	4	0	0	1	2	0	0	0	0	0	0	0	0	0	0	0	0	0	0	0	0	0	0	0	0	0	1	0	0	893	0	0	0	0	0	1	0	0	0	0	0	0	0
OTU_1455	k__Bacteria;p__Firmicutes;c__Clostridia;o__Clostridiales;f__Lachnospiraceae;g__Blautia	0	0	0	0	0	0	3	0	0	0	0	0	0	0	0	0	0	0	0	0	0	0	0	0	0	0	0	0	0	0	0	0	0	0	0	0	0	0	0	0	0	1	0	0	0	0	0	0
OTU_739	k__Bacteria;p__Firmicutes;c__Clostridia;o__Clostridiales;f__Ruminococcaceae	0	3	0	0	1	0	0	1	1	1	0	0	0	0	0	0	0	0	0	0	0	0	0	0	0	0	0	0	0	0	0	0	1	0	0	0	0	0	0	26	0	0	0	0	0	0	0	0
OTU_1434	k__Bacteria;p__Firmicutes;c__Clostridia;o__Clostridiales;f__Ruminococcaceae;g__Ruminococcaceae_UCG-014	0	1	1	0	0	1	1	0	0	1	0	0	0	0	0	0	0	0	0	0	0	0	0	0	0	0	0	1	0	0	0	0	0	0	1	0	0	0	0	0	0	0	1	0	0	0	0	0
OTU_617	k__Bacteria;p__Proteobacteria;c__Deltaproteobacteria;o__GR-WP33-30	0	0	0	0	0	0	1	1	0	0	0	0	0	0	0	0	0	0	0	0	0	0	0	0	0	0	0	0	0	0	0	0	0	0	0	1	0	0	0	3	0	0	0	0	0	0	0	0
OTU_611	k__Bacteria;p__Firmicutes;c__Clostridia;o__Clostridiales;f__Lachnospiraceae	0	2	0	1	0	2	2	1	0	0	0	0	0	0	0	0	0	0	0	0	0	0	0	1	0	0	0	0	0	2	0	0	0	0	0	0	0	0	0	0	0	0	0	0	0	0	0	0
OTU_687	k__Bacteria;p__Firmicutes;c__Clostridia;o__Clostridiales;f__Lachnospiraceae;g__Lachnospiraceae_NK4A136_group	25	3	0	2	2	3	0	68	3	17	0	0	0	0	0	0	0	0	0	2	0	0	0	0	1	0	0	0	0	0	0	0	0	0	0	0	0	0	0	0	0	0	0	0	0	0	0	0
OTU_690	k__Bacteria;p__Actinobacteria;c__Actinobacteria;o__Propionibacteriales;f__Nocardioidaceae;g__Nocardioides	0	0	0	0	0	0	0	0	0	0	0	4	0	0	1	0	0	0	0	0	0	0	0	0	0	0	0	0	2	0	0	0	0	0	1	0	0	5	0	0	0	0	0	0	0	0	0	0
OTU_394	k__Bacteria;p__Actinobacteria;c__Acidimicrobiia;o__Acidimicrobiales;f__OM1_clade	0	0	0	0	0	0	0	0	0	0	0	0	0	0	1	0	0	0	0	0	0	0	0	1	0	0	0	0	0	0	0	0	1	0	0	0	0	0	0	0	0	0	0	0	0	0	0	0
OTU_673	k__Bacteria;p__Firmicutes;c__Clostridia;o__Thermoanaerobacterales;f__SRB2;g__iron-reducing_bacterium_enrichment_culture_clone_HN-HFO75	0	0	0	0	0	0	0	0	0	0	0	0	0	0	0	0	0	0	0	1	0	0	0	0	0	0	0	0	1	0	0	1	0	1	0	0	0	0	0	0	1	0	160	0	1	0	0	0
OTU_680	k__Bacteria;p__Bacteroidetes;c__Bacteroidia;o__Bacteroidales;f__Bacteroidales_S24-7_group	0	0	0	0	0	0	0	0	1	1	0	0	1	0	0	0	0	0	0	0	0	0	0	0	0	0	0	0	0	1	0	0	0	0	794	0	0	0	0	0	0	0	0	0	0	0	0	0
OTU_635	k__Bacteria;p__Firmicutes;c__Bacilli;o__Bacillales;f__Paenibacillaceae;g__Paenibacillus;s__Paenibacillus_sp._3209O2	0	0	0	0	0	0	0	0	0	0	0	0	0	0	0	0	0	0	0	1	1	0	0	0	0	214	1	0	0	0	0	0	0	0	0	0	0	0	154	0	1	0	0	0	2	0	0	0
OTU_447	k__Bacteria;p__Bacteroidetes;c__Sphingobacteriia;o__Sphingobacteriales;f__Sphingobacteriaceae;g__Pedobacter;s__Nubsella_sp._EsD18	0	0	0	0	0	0	0	0	0	0	0	0	0	0	0	1	38	2	0	0	0	0	0	0	2	0	0	1	0	0	0	0	0	0	0	0	1	0	1	0	0	0	0	0	0	0	0	0
OTU_610	k__Bacteria;p__Firmicutes;c__Clostridia;o__Clostridiales;f__Lachnospiraceae	1	2	0	0	0	0	0	0	3	0	0	0	0	0	0	0	0	0	0	0	0	0	0	0	0	0	0	0	0	0	0	0	0	0	0	0	0	0	0	0	0	0	0	0	0	0	0	0
OTU_751	k__Bacteria;p__Firmicutes;c__Clostridia;o__Clostridiales;f__Lachnospiraceae;g__[Eubacterium]_hallii_group;s__butyrate-producing_bacterium_Ph07AY04	0	0	1	0	0	0	53	0	0	0	0	0	0	0	0	0	0	0	0	0	0	1	1	0	0	0	0	0	0	1	0	1	0	0	0	0	0	0	0	0	4	0	0	0	0	0	172	0
OTU_361	k__Bacteria;p__Proteobacteria;c__Alphaproteobacteria;o__Rickettsiales;f__TK34	0	0	0	0	0	0	0	0	0	0	0	0	1	0	0	1	0	0	0	0	0	0	0	0	0	0	0	0	1	0	36	0	0	0	0	0	0	0	1	0	0	0	0	0	0	0	0	0
OTU_580	k__Bacteria;p__Bacteroidetes;c__Sphingobacteriia;o__Sphingobacteriales;f__Chitinophagaceae;g__Parafilimonas	0	0	0	0	0	0	0	0	0	0	0	0	2	0	1	0	0	0	0	52	0	0	1	0	0	0	0	0	0	0	1	0	0	321	0	0	0	0	0	0	673	0	0	0	0	0	0	0
OTU_1637	k__Bacteria;p__Firmicutes;c__Clostridia;o__Clostridiales;f__Lachnospiraceae;g__Lachnospiraceae_NK4A136_group	1	0	20	1	0	1	0	0	0	0	0	0	0	0	0	0	0	0	0	0	0	0	0	0	0	0	0	0	0	0	1	0	0	0	0	0	0	0	0	1	0	0	0	0	0	0	0	0
OTU_1021	k__Bacteria;p__Proteobacteria;c__Deltaproteobacteria;o__Desulfuromonadales;f__Geobacteraceae;g__Geothermobacter;s__denitrifying_bacterium_enrichment_culture_clone_NOA_1_A8	0	0	0	0	0	0	0	0	0	0	0	0	0	1	0	0	2	0	0	0	0	0	6	1	0	0	0	0	0	0	0	0	0	0	1	1	0	0	0	0	0	2	0	1	2	0	0	1
OTU_1288	k__Bacteria;p__Bacteroidetes;c__Bacteroidia;o__Bacteroidales;f__Rikenellaceae;g__Alistipes	0	0	1	0	0	0	1	0	0	0	0	1	0	0	0	0	0	0	0	0	0	0	0	0	0	0	2	0	0	0	0	0	0	0	0	0	0	0	0	0	0	298	0	0	0	0	0	0
OTU_778	k__Bacteria;p__Proteobacteria;c__Alphaproteobacteria;o__Rhizobiales;f__Hyphomicrobiaceae;g__Devosia	0	0	0	0	0	0	0	0	0	0	0	0	0	0	0	0	0	0	0	0	0	0	0	0	0	0	0	0	0	0	436	2	0	0	0	3	0	0	1	0	0	0	0	0	0	0	0	0
OTU_489	k__Bacteria;p__Firmicutes;c__Clostridia;o__Clostridiales;f__Ruminococcaceae;g__Ruminiclostridium_6	1	2	0	2	6	2	0	0	1	2	0	0	0	0	0	1	0	0	0	0	0	3	0	0	0	0	0	0	0	0	0	0	1	0	0	0	0	0	0	0	0	0	0	1	0	0	0	0
OTU_557	k__Bacteria;p__Gemmatimonadetes;c__Gemmatimonadetes;o__Gemmatimonadales;f__Gemmatimonadaceae	0	0	0	0	0	0	0	0	0	0	0	0	0	0	0	0	0	0	0	0	0	0	0	0	0	0	0	1	0	0	0	0	0	0	0	0	0	0	0	0	0	0	0	0	0	0	0	0
OTU_4860	k__Bacteria;p__Bacteroidetes;c__Bacteroidia;o__Bacteroidales;f__Bacteroidales_S24-7_group	0	0	0	0	0	0	0	0	0	0	0	1	0	0	0	0	1	1	0	0	1	0	0	0	0	0	0	1	0	0	0	0	0	0	0	0	0	1	0	0	0	0	0	1	0	0	0	0
OTU_797	k__Bacteria;p__Actinobacteria;c__Actinobacteria;o__Micrococcales;f__Micrococcaceae;g__Rothia	0	0	0	1	0	0	0	0	0	0	0	0	0	0	0	0	0	0	0	0	0	0	0	0	0	0	0	0	0	0	0	0	0	0	1	0	1	0	0	0	0	0	0	0	0	0	0	0
OTU_4297	k__Bacteria;p__Proteobacteria;c__Alphaproteobacteria;o__Sphingomonadales;f__Sphingomonadaceae;g__Sphingomonas	0	1	0	0	0	1	0	1	0	0	0	0	0	0	0	0	0	0	0	0	1	0	0	0	0	0	0	0	0	0	0	0	0	5	0	0	0	0	0	214	1	0	1	0	0	2	0	1
OTU_549	k__Bacteria;p__Firmicutes;c__Clostridia;o__Clostridiales;f__Peptococcaceae	4	2	0	1	3	6	0	0	4	4	0	1	0	0	0	0	0	0	0	0	0	0	0	0	0	0	0	0	0	0	0	1	0	0	0	0	0	0	0	0	0	0	0	0	0	2	0	0
OTU_14395	k__Bacteria;p__Proteobacteria;c__Gammaproteobacteria;o__Pseudomonadales;f__Pseudomonadaceae;g__Pseudomonas;s__Pseudomonas_marincola	9	4	6	4	4	6	2	7	7	3	1	0	2	2	2	0	2	2	0	0	5	3	1	5	2	2	2	3	2	0	0	0	1	2	0	0	2	4	0	0	0	2	8	0	1	1	2	0
OTU_920	k__Bacteria;p__Nitrospirae;c__Nitrospira;o__Nitrospirales;f__Nitrospiraceae;g__Nitrospira	0	0	0	0	0	0	0	1	0	0	0	0	0	0	0	0	0	0	0	0	0	0	0	0	0	0	0	0	0	0	0	0	1	0	0	2	0	0	0	0	0	0	0	1	0	0	0	0
OTU_937	k__Bacteria;p__Proteobacteria;c__Alphaproteobacteria;o__Sphingomonadales;f__Sphingomonadaceae;g__Sphingomonas	0	0	0	0	0	0	0	1	0	0	0	0	0	0	0	0	0	0	0	0	0	0	0	0	1	0	0	0	1	0	0	0	0	3	0	0	0	0	1	335	0	0	0	0	0	0	0	0
OTU_1503	k__Bacteria;p__JL-ETNP-Z39	0	0	0	0	0	9	0	0	0	0	0	0	0	0	0	0	0	0	0	0	0	0	0	0	342	0	0	0	0	0	0	1	0	0	0	0	0	0	0	1	0	0	0	0	0	0	0	0
OTU_3141	k__Bacteria;p__Proteobacteria;c__Alphaproteobacteria;o__Rhizobiales;f__Rhizobiaceae;g__Shinella	0	0	0	0	0	0	1	0	0	0	0	2	2	0	1	0	6	0	0	0	1	0	2	0	0	4	0	3	1	0	3	2	0	3	0	0	0	0	239	0	0	2	1	2	0	0	0	0
OTU_1661	k__Bacteria;p__Bacteroidetes;c__Sphingobacteriia;o__Sphingobacteriales;f__Chitinophagaceae	0	0	0	0	0	0	0	0	0	0	0	1	1	0	0	0	0	0	0	0	0	0	0	0	0	0	0	0	4	0	66	0	1	0	0	0	0	1	1	0	0	0	0	1	1	1	73	0
OTU_1621	k__Bacteria;p__Bacteroidetes;c__Cytophagia;o__Cytophagales;f__Cytophagaceae	0	0	0	0	0	0	0	0	0	0	0	0	0	0	0	0	0	0	0	0	0	0	0	0	0	0	0	0	1	0	0	0	0	0	0	0	0	0	0	0	0	0	0	0	0	0	0	0
OTU_371	k__Bacteria;p__Firmicutes;c__Clostridia;o__Clostridiales;f__Lachnospiraceae	0	1	0	0	0	0	0	0	0	0	0	0	0	0	0	0	0	0	0	0	0	0	0	0	0	0	0	0	0	0	0	0	0	0	0	0	0	1	0	0	0	0	256	0	0	0	15	0
OTU_587	k__Bacteria;p__Bacteroidetes;c__Bacteroidia;o__Bacteroidales;f__Rikenellaceae;g__Alistipes	1	1	8	0	2	1	0	0	3	2	0	0	0	0	0	0	2	0	0	0	0	0	1	0	0	0	0	0	0	0	0	0	0	0	0	0	0	0	0	192	0	0	0	0	0	0	0	0
OTU_573	k__Bacteria;p__Actinobacteria;c__MB-A2-108	0	0	0	19	0	0	0	0	0	0	0	0	0	0	0	0	0	0	0	0	0	0	0	0	0	0	0	0	0	0	1	0	0	0	0	0	0	0	0	0	0	0	0	0	0	0	0	0
OTU_1346	k__Bacteria;p__Proteobacteria;c__Alphaproteobacteria;o__Rhizobiales;f__Rhizobiales_Incertae_Sedis;g__Phreatobacter;s__Rhizobiales_bacterium_NHI-8	0	0	0	1	0	0	0	0	1	0	0	0	0	0	0	0	0	0	0	0	0	0	1	0	0	0	0	0	0	0	0	0	1	0	0	0	0	0	0	0	0	1	0	0	1	0	0	0
OTU_4497	k__Bacteria;p__Proteobacteria;c__Alphaproteobacteria;o__Sphingomonadales;f__Sphingomonadaceae;g__Novosphingobium	0	0	0	0	0	0	0	0	0	0	1	0	1	0	0	0	1	0	0	0	0	1	0	0	0	1	0	1	0	1	3	1	0	0	0	0	0	0	0	0	5	0	1	1	0	0	0	1
OTU_770	k__Bacteria;p__Firmicutes;c__Clostridia;o__Clostridiales;f__Ruminococcaceae;g__Ruminococcaceae_UCG-003	0	0	0	0	0	0	0	0	0	0	0	0	0	0	0	0	0	0	0	0	0	1	0	0	0	1	0	0	1	0	0	0	0	0	0	1	0	0	0	0	0	0	0	0	0	0	0	0
OTU_588	k__Bacteria;p__Spirochaetae;c__Spirochaetes;o__Spirochaetales;f__Spirochaetaceae;g__Treponema_2	0	0	0	0	0	0	0	0	0	0	0	0	1	0	0	0	0	0	0	0	0	0	0	0	0	0	0	0	0	0	0	0	0	0	0	0	0	0	0	0	0	0	0	0	0	0	0	0
OTU_731	k__Bacteria;p__Bacteroidetes;c__Bacteroidia;o__Bacteroidales;f__Bacteroidales_S24-7_group	0	0	0	0	0	0	0	0	0	0	0	0	0	0	0	0	0	0	0	0	0	0	0	0	1	0	0	0	2	0	0	1	0	0	0	0	0	0	1	0	0	0	0	0	0	0	0	0
OTU_654	k__Bacteria;p__Proteobacteria;c__Alphaproteobacteria;o__Rhizobiales;f__Rhizobiales_Incertae_Sedis;g__Rhizomicrobium	0	0	0	0	0	0	0	0	0	0	0	0	0	0	0	0	0	0	0	0	0	0	0	0	0	0	1	0	0	0	0	0	2	1	1	0	0	0	0	0	0	0	0	3	0	1	0	0
OTU_14177	k__Bacteria;p__Firmicutes;c__Clostridia;o__Clostridiales;f__Ruminococcaceae;g__Oscillibacter	0	0	2	1	1	1	92	0	2	0	0	0	0	0	0	0	0	0	0	0	0	0	0	0	0	0	0	0	0	0	0	0	0	0	0	0	0	0	0	0	0	0	0	0	0	0	0	0
OTU_15589	k__Bacteria;p__Proteobacteria;c__Alphaproteobacteria;o__Sphingomonadales;f__Sphingomonadaceae;g__Sphingomonas	0	0	0	0	0	0	0	0	0	0	0	0	0	0	0	0	0	0	0	0	0	1	0	0	0	0	0	0	0	2	0	0	0	0	0	0	0	0	0	11	2	0	0	0	0	0	0	0
OTU_782	k__Bacteria;p__Acidobacteria;c__Acidobacteria;o__Acidobacteriales;f__Acidobacteriaceae_[Subgroup_1];g__Granulicella	0	0	0	0	0	0	0	0	0	0	0	0	0	0	0	0	0	0	0	0	0	0	0	0	0	0	0	0	0	1	0	0	0	342	0	0	0	0	1	0	0	0	0	1	0	0	0	0
OTU_373	k__Bacteria;p__Bacteroidetes;c__Bacteroidia;o__Bacteroidales;f__Prevotellaceae	0	0	0	0	0	0	0	0	0	0	0	0	0	0	0	0	0	0	0	0	0	0	0	0	1	0	0	1	0	0	1	0	1	0	1288	0	0	0	0	0	0	0	0	0	0	0	0	0
OTU_1062	k__Bacteria;p__Bacteroidetes;c__Bacteroidia;o__Bacteroidales;f__Rikenellaceae;g__Alistipes	1	2	6	0	1	3	0	1	0	1	0	0	0	0	0	0	0	0	1	0	0	0	0	0	0	0	0	0	0	0	0	0	0	0	0	0	0	1	2	0	0	0	0	0	0	0	0	0
OTU_8719	k__Bacteria;p__Proteobacteria;c__Gammaproteobacteria;o__Pasteurellales;f__Pasteurellaceae;g__Pasteurella;s__Pasteurella_pneumotropica	0	0	2	0	0	0	1	3	1	0	0	0	0	0	0	0	0	0	0	0	0	0	0	0	0	0	0	0	0	1	0	0	0	0	0	0	0	0	0	193	0	0	0	0	0	0	0	0
OTU_849	k__Bacteria;p__Firmicutes;c__Clostridia;o__Clostridiales;f__Ruminococcaceae;g__Ruminococcaceae_NK4A214_group	0	3	1	0	1	1	0	0	1	2	1	0	0	0	0	0	0	0	0	1	0	1	0	0	0	0	0	0	0	1	0	0	0	0	0	0	0	0	0	1	0	0	0	0	0	0	0	0
OTU_763	k__Bacteria;p__Bacteroidetes;c__Bacteroidia;o__Bacteroidales;f__Bacteroidales_S24-7_group	0	0	0	0	0	0	0	0	0	0	0	0	0	0	0	0	1	0	0	0	0	0	0	0	0	0	0	0	0	0	0	0	0	0	0	0	0	0	0	0	0	0	0	0	0	0	0	0
OTU_1106	k__Bacteria;p__Proteobacteria;c__Alphaproteobacteria;o__Rhodobacterales;f__Rhodobacteraceae;g__Rhodobacter	0	0	0	0	0	0	0	0	0	0	0	1	0	0	0	0	0	0	0	1	0	0	0	0	0	0	0	0	0	1	1	0	0	2	0	0	2	0	0	0	0	0	0	0	0	0	0	0
OTU_684	k__Bacteria;p__Firmicutes;c__Clostridia;o__Clostridiales;f__Ruminococcaceae	6	7	0	1	3	2	0	0	3	2	0	0	0	0	0	0	0	0	0	0	0	0	0	0	0	0	0	0	0	0	0	0	0	0	0	0	0	0	0	621	0	0	0	0	0	0	0	0
OTU_477	k__Bacteria;p__Actinobacteria;c__Coriobacteriia;o__Coriobacteriales;f__Coriobacteriaceae;g__Gordonibacter	0	0	0	0	0	0	0	0	0	0	0	1	0	0	0	0	0	0	0	0	0	1	0	0	0	0	0	0	0	0	0	1	0	0	0	0	0	0	0	0	0	1	0	0	1	0	0	0
OTU_12890	k__Bacteria;p__Proteobacteria;c__Gammaproteobacteria;o__Enterobacteriales;f__Enterobacteriaceae;g__Enterobacter	0	2	1	0	0	1	0	0	0	0	11	0	0	1	0	6	0	17	15	0	1	4	1	0	2	1	0	0	0	1	0	2	0	0	0	3	0	0	0	0	1	1	1	0	0	0	41	0
OTU_3626	k__Bacteria;p__Firmicutes;c__Clostridia;o__Clostridiales;f__Lachnospiraceae;g__Roseburia	3	0	0	0	1	1	1	0	0	1	0	0	0	0	0	1	0	0	0	6	0	0	0	0	0	0	0	0	0	0	0	0	0	0	0	0	0	0	0	0	0	0	0	0	0	0	0	0
OTU_629	k__Bacteria;p__Bacteroidetes;c__Bacteroidia;o__Bacteroidales;f__Bacteroidales_BS11_gut_group	0	0	0	0	0	0	0	0	0	0	0	0	0	0	0	0	0	0	0	0	0	0	0	0	0	0	0	0	0	0	0	0	0	0	2085	0	0	0	0	0	0	0	0	0	0	0	0	0
OTU_1083	k__Bacteria;p__Firmicutes;c__Clostridia;o__Clostridiales;f__Ruminococcaceae;g__Anaerotruncus	0	0	0	0	0	1	0	0	0	1	0	0	1	0	0	0	1	0	0	0	0	1	0	0	0	0	0	0	0	0	0	0	0	0	0	0	0	0	1	0	0	0	0	0	0	0	0	0
OTU_1654	k__Bacteria;p__Bacteroidetes;c__Bacteroidia;o__Bacteroidales;f__Bacteroidales_S24-7_group	0	0	0	0	0	0	0	0	0	0	0	0	0	0	0	0	0	0	0	0	0	0	0	0	0	0	0	0	0	0	1	0	0	0	1	0	0	0	1	0	0	0	0	0	0	0	0	0
OTU_334	k__Bacteria;p__Actinobacteria;c__Coriobacteriia;o__Coriobacteriales;f__Coriobacteriaceae;g__Collinsella	0	0	0	0	0	0	4	0	0	0	0	0	0	0	0	0	0	0	0	0	0	0	0	0	0	0	0	0	0	0	0	0	0	0	0	0	0	0	0	0	0	0	0	1	0	0	0	0
OTU_533	k__Bacteria;p__Firmicutes;c__Clostridia;o__Clostridiales;f__Lachnospiraceae	0	0	0	0	0	0	0	1	0	1	0	0	0	0	0	0	1	0	0	0	0	0	0	0	0	0	0	0	0	0	0	1	0	0	0	0	0	0	0	0	1	0	0	0	0	0	0	0
OTU_408	k__Bacteria;p__Firmicutes;c__Bacilli;o__Bacillales;f__Bacillaceae;g__Bacillus;s__Bacillus_megaterium	25	16	32	47	10	17	25	24	15	13	0	0	0	9	0	0	0	0	0	0	0	0	0	13	0	0	0	0	0	0	0	0	0	0	0	0	0	0	0	0	0	0	0	0	0	0	0	0
OTU_1099	k__Bacteria;p__Tenericutes;c__Mollicutes;o__Entomoplasmatales;f__Entomoplasmataceae;g__Incertae_Sedis;s__Mycoplasma_yeatsii	3	0	0	0	0	0	0	0	0	0	0	0	0	0	0	0	0	1	0	0	0	0	0	0	0	0	0	0	0	0	0	1	1582	0	0	0	1	0	0	0	0	0	0	0	0	0	1	0
OTU_1020	k__Bacteria;p__Firmicutes;c__Clostridia;o__Clostridiales;f__Ruminococcaceae;g__Ruminiclostridium_9	0	4	1	0	1	3	1	0	2	3	0	1	0	0	0	0	0	0	0	0	1	0	1	0	0	0	0	0	0	0	0	1	0	0	0	0	0	0	0	1	0	0	1	0	0	0	0	0
OTU_634	k__Bacteria;p__Firmicutes;c__Clostridia;o__Clostridiales;f__Lachnospiraceae;g__Lachnospiraceae_NK4A136_group	0	0	0	0	0	0	0	0	0	0	0	0	0	0	0	0	0	0	0	0	0	0	0	0	0	0	0	0	0	0	0	3	2	0	0	0	0	0	0	0	0	0	0	0	1	0	0	0
OTU_2530	k__Bacteria;p__Actinobacteria;c__Actinobacteria;o__Micrococcales;f__Intrasporangiaceae;g__Janibacter	0	0	0	0	0	0	0	0	0	0	1	0	0	0	0	0	0	0	1	0	0	2	0	0	0	0	0	1	1	1	1	0	1	0	0	1	0	0	0	0	1	0	0	0	0	0	0	0
OTU_2316	k__Bacteria;p__Proteobacteria;c__Alphaproteobacteria;o__Sphingomonadales;f__Sphingomonadaceae;g__Sphingomonas	0	0	0	0	0	0	0	0	0	0	0	0	0	0	0	0	0	0	0	0	0	0	0	1	0	0	0	0	0	0	0	0	0	0	0	0	0	1	0	0	0	0	0	0	0	0	0	0
OTU_1194	k__Bacteria;p__Firmicutes;c__Clostridia;o__Clostridiales;f__Lachnospiraceae;g__[Eubacterium]_ventriosum_group;s__butyrate-producing_bacterium_L2-12	0	0	0	0	1	0	3	0	1	0	0	0	0	0	0	0	0	0	0	0	0	0	0	0	0	0	0	0	0	0	0	0	0	0	0	0	2	0	0	0	0	0	0	0	0	0	0	0
OTU_552	k__Bacteria;p__Gemmatimonadetes;c__Gemmatimonadetes;o__AT425-EubC11_terrestrial_group	0	0	0	0	0	0	0	0	0	0	0	0	0	0	0	0	0	0	52	0	0	0	1	0	0	0	0	0	0	0	0	0	0	0	0	0	0	0	0	0	0	0	0	0	0	0	0	0
OTU_515	k__Bacteria;p__Proteobacteria;c__Gammaproteobacteria;o__Pseudomonadales;f__Moraxellaceae;g__Acinetobacter;s__Acinetobacter_radioresistens	0	0	0	0	1	0	0	0	0	0	0	1	2	0	1	0	0	0	0	0	0	1	7	0	2	4	0	0	0	4095	0	0	0	0	0	0	0	0	0	0	2	0	0	0	0	0	1	0
OTU_907	k__Bacteria;p__Gemmatimonadetes;c__Gemmatimonadetes;o__Gemmatimonadales;f__Gemmatimonadaceae	0	0	1	0	0	0	0	0	0	0	0	0	0	0	0	0	0	0	0	0	0	0	0	0	0	0	0	0	0	0	0	0	0	0	0	0	0	0	0	0	0	0	0	0	0	0	0	0
OTU_1388	k__Bacteria;p__Firmicutes;c__Bacilli;o__Bacillales;f__Paenibacillaceae;g__Cohnella	0	0	0	0	0	0	0	0	0	0	0	1	0	0	0	0	0	1	0	0	0	0	0	0	0	0	0	0	1	0	0	0	1	0	0	0	0	0	0	0	18	0	0	0	0	1	0	0
OTU_601	k__Bacteria;p__Firmicutes;c__Clostridia;o__Clostridiales;f__Lachnospiraceae	0	1	0	0	0	1	0	0	0	0	0	0	0	0	0	0	0	0	0	0	0	0	0	0	0	0	0	0	0	0	0	0	0	0	0	0	0	0	0	1	0	0	0	0	0	0	0	0
OTU_1660	k__Bacteria;p__Bacteroidetes;c__Cytophagia;o__Cytophagales;f__Cytophagaceae	0	0	0	0	0	0	0	0	0	0	0	0	0	0	0	0	0	0	0	0	0	0	0	0	0	0	0	0	0	0	0	0	0	0	0	0	0	0	0	0	0	0	0	0	0	0	1	0
OTU_911	k__Bacteria;p__Firmicutes;c__Clostridia;o__Clostridiales;f__Ruminococcaceae;g__Ruminococcaceae_UCG-002	0	0	0	0	0	0	0	0	0	0	0	1	0	0	0	0	0	0	1	0	0	0	0	0	0	412	0	0	0	0	0	0	0	0	0	0	0	1	0	0	0	233	0	0	0	0	0	1
OTU_897	k__Bacteria;p__Proteobacteria;c__Betaproteobacteria;o__Burkholderiales;f__Alcaligenaceae;g__Alcaligenes;s__Alcaligenes_aquatilis	0	1	0	1	0	0	1	0	0	0	0	0	0	0	0	0	0	0	0	0	0	0	0	0	0	0	0	0	0	0	0	0	0	0	0	0	0	0	0	0	0	0	0	0	0	0	0	0
OTU_1465	k__Bacteria;p__Proteobacteria;c__Deltaproteobacteria;o__Desulfovibrionales;f__Desulfovibrionaceae;g__Desulfovibrio	2	0	0	1	9	2	0	2	3	1	0	0	0	0	0	0	0	0	0	0	0	0	0	0	0	0	0	0	0	0	0	0	0	0	0	0	0	0	0	1	0	0	0	0	0	0	0	0
OTU_1719	k__Bacteria;p__Actinobacteria;c__Acidimicrobiia;o__Acidimicrobiales	0	0	0	0	0	1	0	0	0	0	0	0	0	0	0	0	0	0	0	0	208	498	0	0	0	0	0	1	0	0	0	0	0	0	0	0	0	0	0	0	0	0	0	0	0	0	0	1
OTU_819	k__Bacteria;p__Bacteroidetes;c__Bacteroidia;o__Bacteroidales;f__Prevotellaceae;g__Paraprevotella	0	0	9	0	0	0	0	0	0	0	0	0	0	0	0	0	0	0	0	0	0	0	0	0	0	0	0	1	0	0	0	0	0	0	0	0	0	0	0	0	0	0	0	1	1	0	0	0
OTU_3131	k__Bacteria;p__Proteobacteria;c__Gammaproteobacteria;o__Enterobacteriales;f__Enterobacteriaceae;g__Pantoea;s__Pantoea_stewartii	0	0	0	0	0	0	0	0	0	0	1	0	4	1	1	1	0	9	2	1	3	1	0	1	2	1	7	4	8	1	2	0	0	13	1	1	7	2	2	0	2	14	2	1	2	3	94	4
OTU_523	k__Bacteria;p__Actinobacteria;c__Actinobacteria;o__Micrococcales;f__Microbacteriaceae;g__Candidatus_Planktoluna	0	0	0	0	0	0	0	0	0	0	0	2	0	0	0	0	0	0	0	0	0	0	0	1	0	0	0	0	1	0	0	1	0	0	0	0	0	0	0	0	0	0	0	0	0	656	1	0
OTU_750	k__Bacteria;p__Proteobacteria;c__Gammaproteobacteria;o__Methylococcales;f__Methylococcaceae;g__Methylocaldum	0	0	0	0	0	0	0	0	0	0	0	0	1	0	0	1	0	0	0	0	0	0	0	0	0	0	0	0	0	4	0	0	0	1	0	0	0	0	1	0	0	0	0	0	0	0	0	0
OTU_383	k__Bacteria;p__Firmicutes;c__Clostridia;o__Clostridiales;f__Ruminococcaceae	0	0	0	0	0	0	0	0	0	0	1	0	0	0	0	0	1	1	0	0	0	0	0	0	0	0	0	0	0	0	0	0	0	0	0	0	0	0	0	0	0	0	0	0	0	0	0	1
OTU_1337	k__Bacteria;p__Proteobacteria;c__Betaproteobacteria;o__Hydrogenophilales;f__Hydrogenophilaceae;g__Thiobacillus	0	0	0	0	0	0	0	0	0	0	0	0	0	0	0	0	0	0	0	0	0	0	0	0	0	0	0	0	1	0	0	0	0	208	0	0	0	0	0	0	0	0	0	0	0	0	0	0
OTU_625	k__Bacteria;p__Proteobacteria;c__Alphaproteobacteria;o__Rhodobacterales;f__Rhodobacteraceae	0	0	0	0	0	1	0	1	0	0	0	0	0	0	0	0	0	0	0	0	0	0	0	0	0	0	0	0	0	0	0	0	0	0	0	0	0	0	0	0	0	0	0	0	0	0	0	0
OTU_5147	k__Bacteria;p__Fusobacteria;c__Fusobacteriia;o__Fusobacteriales;f__Fusobacteriaceae;g__Fusobacterium	0	0	0	0	0	0	0	0	0	0	0	0	0	0	0	1	0	0	0	0	0	0	0	0	0	0	0	1	0	0	0	0	0	0	0	0	0	1	0	0	0	0	0	0	0	0	0	0
OTU_1008	k__Bacteria;p__Bacteroidetes;c__Cytophagia;o__Cytophagales;f__Cytophagaceae;g__Emticicia	0	0	0	0	0	0	0	0	0	0	0	0	2	4	0	0	0	3	0	0	0	0	0	0	0	0	0	0	0	0	0	0	0	1	0	0	0	0	1	0	0	0	1	0	0	0	0	0
OTU_499	k__Bacteria;p__Proteobacteria;c__Deltaproteobacteria;o__Myxococcales;f__Cystobacteraceae;g__Anaeromyxobacter	0	0	0	0	0	0	0	0	0	0	0	0	0	0	0	0	0	1	0	0	0	0	0	0	0	0	0	0	0	0	0	0	0	0	1	0	0	0	0	0	0	0	0	0	0	0	0	1
OTU_470	k__Bacteria;p__Firmicutes;c__Clostridia;o__Clostridiales;f__Ruminococcaceae;g__Ruminiclostridium_1	0	0	0	0	0	0	0	0	0	0	0	0	0	0	0	0	0	0	0	0	0	0	0	2	0	0	0	0	2	0	1	0	893	0	0	904	1	0	1	0	0	0	0	0	0	0	0	0
OTU_662	k__Bacteria;p__Firmicutes;c__Clostridia;o__Clostridiales;f__Ruminococcaceae;g__Ruminiclostridium_6	2	2	0	2	0	1	0	1	0	0	0	0	0	0	0	0	0	0	0	0	0	0	0	0	0	0	1	0	0	0	0	0	0	1	0	0	0	0	0	1	0	0	0	1	1	0	0	0
OTU_2218	k__Bacteria;p__Actinobacteria;c__Actinobacteria;o__Actinomycetales;f__Actinomycetaceae;g__Actinomyces	0	0	0	0	0	0	0	0	0	0	0	0	0	0	0	0	0	0	0	0	0	0	0	0	0	0	0	0	0	0	0	0	0	0	0	11	0	0	0	0	0	0	1	0	0	0	0	0
OTU_734	k__Bacteria;p__Firmicutes;c__Clostridia;o__Clostridiales;f__Lachnospiraceae	0	0	1	0	1	3	0	0	1	1	0	0	0	0	0	0	0	1	0	0	0	0	0	0	0	0	0	0	0	0	0	0	0	0	0	0	0	0	207	0	0	0	0	0	0	0	0	0
OTU_2719	k__Bacteria;p__Proteobacteria;c__Gammaproteobacteria;o__Xanthomonadales;f__Xanthomonadales_Incertae_Sedis;g__Steroidobacter	0	0	0	0	0	1	0	0	0	0	0	0	0	1	0	0	0	1	0	0	0	0	0	0	0	0	0	0	0	0	0	0	0	0	0	0	0	0	186	0	1	0	0	0	0	0	0	0
OTU_1146	k__Bacteria;p__Bacteroidetes;c__Bacteroidia;o__Bacteroidales;f__Bacteroidales_S24-7_group	0	0	0	0	0	1	1	0	0	1	0	0	0	0	0	0	0	0	1	1	0	0	0	0	0	0	0	0	0	0	0	0	0	0	0	0	0	0	0	303	0	0	0	0	0	0	0	0
OTU_1594	k__Bacteria;p__Bacteroidetes;c__Bacteroidia;o__Bacteroidales;f__Bacteroidales_S24-7_group	0	1	0	0	0	1	0	0	1	0	0	0	0	0	0	1	1	0	0	0	0	0	0	0	0	0	0	0	0	0	0	0	0	0	0	0	0	1	0	0	0	0	0	0	0	1	0	0
OTU_543	k__Bacteria;p__Proteobacteria;c__Alphaproteobacteria;o__Rhodospirillales;f__Rhodospirillaceae;g__Thalassospira	0	0	0	0	0	1	0	2	0	0	0	0	0	0	0	0	0	1	1	0	0	0	0	0	0	0	0	0	0	0	0	0	0	0	0	0	0	0	0	0	0	0	0	0	0	0	0	0
OTU_1129	k__Bacteria;p__Proteobacteria;c__Alphaproteobacteria;o__Rhodospirillales;f__Rhodospirillales_Incertae_Sedis;g__Reyranella	0	0	0	0	0	0	0	0	0	0	0	0	0	0	0	0	0	0	0	1	0	0	0	0	0	0	0	0	0	0	0	0	0	0	0	0	0	0	0	0	0	1	0	0	1	0	0	0
OTU_560	k__Bacteria;p__Firmicutes;c__Clostridia;o__Clostridiales;f__Ruminococcaceae;g__Ruminococcaceae_UCG-014;s__unidentified	0	2	0	0	2	0	0	0	0	1	0	0	0	0	0	0	0	0	0	0	0	0	0	0	0	0	0	0	0	1	0	0	0	0	0	0	0	0	0	0	0	0	0	0	0	1	0	0
OTU_724	k__Bacteria;p__Firmicutes;c__Clostridia;o__Clostridiales;f__Ruminococcaceae;g__Flavonifractor	0	0	0	0	0	0	1	0	0	0	0	0	0	0	0	0	2	0	0	0	0	0	0	0	2	0	0	1	0	0	0	0	0	0	0	0	1	0	0	0	0	0	0	0	0	0	0	0
OTU_8618	k__Bacteria;p__Firmicutes;c__Clostridia;o__Clostridiales;f__Ruminococcaceae;g__Ruminococcaceae_UCG-014	0	9	0	0	3	0	1	38	1	1	0	0	0	0	0	0	1	0	0	254	0	0	0	0	0	0	0	0	0	0	0	0	0	0	3	0	1	0	0	0	1	0	0	0	0	0	0	0
OTU_578	k__Bacteria;p__Proteobacteria;c__Betaproteobacteria;o__Burkholderiales;f__Comamonadaceae;g__Acidovorax	0	0	0	0	0	0	0	0	0	0	0	2	3	48	0	1	0	0	0	0	0	0	0	0	0	0	0	0	10	0	0	0	1	0	0	0	191	0	0	0	36	7	0	0	0	1	0	1
OTU_646	k__Bacteria;p__Firmicutes;c__Clostridia;o__Clostridiales;f__Lachnospiraceae;g__Lachnospiraceae_NK4A136_group	0	0	0	56	0	0	0	0	0	0	0	0	1	0	0	0	0	0	0	0	0	0	0	0	0	0	0	1	1	0	0	0	0	0	0	0	0	0	0	0	0	0	1	0	0	0	0	488
OTU_891	k__Bacteria;p__Firmicutes;c__Clostridia;o__Clostridiales;f__Lachnospiraceae;g__Butyrivibrio	0	5	0	1	7	4	0	0	8	3	0	0	0	0	0	0	0	0	0	0	0	0	0	0	0	0	0	0	0	0	0	0	0	0	0	0	0	0	0	0	1	0	0	0	0	0	0	0
OTU_908	k__Bacteria;p__Firmicutes;c__Clostridia;o__Clostridiales;f__Family_XIII;g__[Eubacterium]_nodatum_group	3	1	0	1	1	0	0	0	3	0	0	0	0	0	0	0	0	0	0	0	0	0	0	0	0	0	1	0	0	0	0	1	0	0	0	0	0	0	0	0	0	0	0	0	0	0	0	0
OTU_494	k__Bacteria;p__Proteobacteria;c__Deltaproteobacteria;o__Bdellovibrionales;f__Bdellovibrionaceae;g__Bdellovibrio	0	0	0	0	0	0	0	0	0	0	0	1	0	0	0	0	0	0	0	0	0	0	1	0	0	0	0	0	0	0	0	1	0	0	0	0	0	0	0	0	0	0	1	0	0	0	0	0
OTU_1072	k__Bacteria;p__Firmicutes;c__Clostridia;o__Clostridiales;f__Lachnospiraceae;g__Lachnospiraceae_NK4A136_group	0	0	2	2	0	14	1	2	0	0	0	0	0	0	0	0	0	0	0	0	0	0	0	0	1	0	0	0	1	0	0	0	0	0	0	0	0	0	0	3	0	0	0	0	0	0	0	0
OTU_696	k__Bacteria;p__Firmicutes;c__Clostridia;o__Clostridiales;f__Christensenellaceae;g__Christensenellaceae_R-7_group	0	0	0	0	0	0	0	0	0	0	0	0	0	0	1	0	0	0	0	0	0	0	0	1	0	0	0	0	0	0	1	0	0	1	0	0	0	0	0	0	0	0	0	0	0	0	0	1
OTU_1301	k__Bacteria;p__Actinobacteria;c__Actinobacteria;o__Frankiales;f__Sporichthyaceae;g__hgcI_clade	0	0	0	0	0	0	0	0	0	0	337	0	0	0	0	0	1	0	0	1	0	0	0	0	0	0	0	0	0	1	0	0	0	0	0	0	0	0	0	0	0	0	0	0	0	0	0	0
OTU_2288	k__Bacteria;p__Firmicutes;c__Clostridia;o__Clostridiales;f__Lachnospiraceae;g__Lachnospiraceae_NK4A136_group	0	0	0	0	0	0	0	0	0	0	0	0	0	0	0	0	0	0	0	1	0	0	0	2	0	0	0	0	0	0	0	0	0	0	0	0	0	0	0	0	0	0	0	0	0	0	0	0
OTU_3272	k__Bacteria;p__Proteobacteria;c__Alphaproteobacteria;o__Rhodobacterales;f__Rhodobacteraceae	0	0	0	0	0	0	0	0	0	0	0	0	0	0	0	0	0	0	0	0	0	0	1	0	0	0	0	0	0	0	0	0	0	0	0	0	0	0	0	0	0	0	0	0	0	1	0	0
OTU_1512	k__Bacteria;p__Proteobacteria;c__Alphaproteobacteria;o__Rhodospirillales;f__Rhodospirillaceae;g__Thalassospira	0	0	4	0	0	0	0	1	1	0	0	0	0	0	0	0	0	0	0	0	0	0	0	0	0	0	0	0	0	0	0	1	0	0	0	0	0	0	0	1	0	0	0	0	0	0	0	0
OTU_469	k__Bacteria;p__Gemmatimonadetes;c__Gemmatimonadetes;o__Gemmatimonadales;f__Gemmatimonadaceae;g__Gemmatimonas	0	0	0	0	0	0	0	0	0	0	0	0	0	0	0	0	0	0	0	0	0	0	0	0	0	0	0	0	0	0	0	0	0	0	0	0	0	0	0	0	0	0	0	0	0	0	0	0
OTU_1334	k__Bacteria;p__Actinobacteria;c__Actinobacteria;o__Propionibacteriales;f__Nocardioidaceae;g__Aeromicrobium	1	0	0	0	0	0	0	0	0	0	0	0	0	0	0	0	0	1	0	0	0	0	0	0	0	0	0	0	1	0	0	0	0	0	0	0	0	0	0	0	0	0	0	0	0	0	0	0
OTU_1676	k__Bacteria;p__Firmicutes;c__Clostridia;o__Clostridiales;f__Lachnospiraceae	0	1	0	0	1	0	0	0	0	0	0	0	0	0	0	0	0	0	0	0	0	0	0	0	0	0	351	0	0	0	0	0	0	0	0	0	0	0	0	1	0	0	0	0	0	0	0	0
OTU_4247	k__Bacteria;p__Proteobacteria;c__Betaproteobacteria;o__Burkholderiales;f__Comamonadaceae;g__Limnohabitans	0	0	3	0	0	0	0	0	0	0	0	1	1	0	0	0	0	0	63	1	0	0	0	0	0	0	0	17	0	0	0	0	0	3	1	0	0	0	1	0	7	0	0	1	0	0	0	0
OTU_1192	k__Bacteria;p__Firmicutes;c__Clostridia;o__Clostridiales;f__Lachnospiraceae;g__Lachnospiraceae_UCG-001	2	0	0	2	1	4	0	0	0	0	0	0	0	0	0	1	1	0	0	0	0	0	0	0	0	0	0	1	0	0	0	0	0	0	0	23	0	0	0	0	0	0	0	0	0	0	0	0
OTU_17165	k__Bacteria;p__Firmicutes;c__Clostridia;o__Clostridiales;f__Clostridiaceae_1;g__Clostridium_sensu_stricto_1	0	0	0	0	0	0	0	0	1	0	0	0	0	0	0	0	0	0	0	0	0	0	0	0	0	0	323	0	0	0	0	0	0	0	0	0	0	0	0	0	0	0	0	0	0	0	0	0
OTU_1202	k__Bacteria;p__Acidobacteria;c__Acidobacteria;o__Subgroup_3;f__Unknown_Family;g__Candidatus_Solibacter	0	0	0	0	0	0	0	0	0	0	15	0	0	0	0	0	0	0	0	0	0	0	0	0	0	0	0	0	0	0	0	2	0	0	0	1	0	0	0	0	0	0	0	0	0	0	0	0
OTU_586	k__Bacteria;p__Acidobacteria;c__Acidobacteria;o__Subgroup_3;f__Unknown_Family;g__Bryobacter	0	0	0	0	0	0	0	0	0	0	1	0	0	0	0	0	0	0	0	0	0	0	0	0	1	0	2	0	1	0	0	0	2	0	0	0	0	0	0	0	0	0	0	0	0	1	0	0
OTU_747	k__Bacteria;p__Firmicutes;c__Clostridia;o__Clostridiales;f__Ruminococcaceae;g__Ruminococcaceae_UCG-014	0	0	0	1	1	0	0	0	1	1	0	0	1	0	0	0	0	0	0	0	0	0	0	0	0	104	0	0	0	0	0	0	0	0	0	0	0	0	0	1	0	0	0	0	0	0	0	1
OTU_1143	k__Bacteria;p__Firmicutes;c__Clostridia;o__Clostridiales;f__Ruminococcaceae;g__Ruminococcaceae_UCG-014	1	1	0	0	0	0	0	0	0	1	0	0	0	0	0	0	0	0	0	0	0	0	0	0	0	0	0	0	0	0	0	0	0	0	0	0	0	0	0	0	0	0	0	0	1	0	0	0
OTU_1105	k__Bacteria;p__Firmicutes;c__Clostridia;o__Clostridiales;f__Ruminococcaceae;g__Ruminococcaceae_UCG-005	3	9	0	5	3	1	1	0	24	7	0	0	0	0	0	0	0	0	0	0	0	0	1	0	0	0	0	0	0	0	0	0	0	0	0	0	0	2	0	0	1	0	0	0	1	0	0	0
OTU_1239	k__Bacteria;p__Firmicutes;c__Clostridia;o__Clostridiales;f__Lachnospiraceae;g__Lachnospiraceae_NK4A136_group	1	0	17	1	0	1	0	0	0	0	0	0	0	0	0	0	0	0	0	0	0	0	0	0	0	0	0	0	0	0	0	0	0	0	0	0	0	0	0	1	0	0	0	0	0	0	0	0
OTU_1151	k__Bacteria;p__Firmicutes;c__Clostridia;o__Clostridiales;f__Ruminococcaceae	0	0	0	1	1	0	0	0	0	0	0	0	0	0	0	0	0	0	0	0	0	0	0	0	0	0	0	0	0	0	0	0	0	0	0	0	0	2	0	0	0	0	0	0	0	0	0	0
OTU_3897	k__Bacteria;p__Proteobacteria;c__Gammaproteobacteria;o__Xanthomonadales;f__Xanthomonadales_Incertae_Sedis	0	0	0	0	0	0	0	0	0	0	0	1	1	0	0	0	1	0	0	1	0	0	297	0	0	0	0	0	0	0	2	2	1	2	0	1	0	0	0	0	0	0	0	0	0	0	0	0
OTU_8872	k__Bacteria;p__Firmicutes;c__Clostridia;o__Clostridiales;f__Ruminococcaceae;g__[Eubacterium]_coprostanoligenes_group	0	0	0	0	0	0	0	0	1	1	4	0	0	0	0	1	0	0	1	0	0	0	0	0	0	0	0	0	0	0	0	0	0	0	0	0	0	0	0	0	0	0	0	0	0	0	0	1
OTU_1109	k__Bacteria;p__Firmicutes;c__Clostridia;o__Clostridiales;f__Christensenellaceae;g__Christensenellaceae_R-7_group	0	0	0	0	0	0	0	0	0	0	1	0	1	2	0	0	0	0	0	0	0	0	0	0	0	0	0	0	0	1	0	0	0	0	0	0	0	1	0	0	1	0	0	0	0	0	0	0
OTU_667	k__Bacteria;p__Actinobacteria;c__Actinobacteria;o__Frankiales	0	0	0	0	0	0	0	0	0	0	0	1	0	0	0	0	1	1	0	1	0	0	2	0	0	0	1	0	2	1	0	1	0	0	0	1	0	1	0	0	0	0	0	0	0	0	0	0
OTU_2815	k__Bacteria;p__Firmicutes;c__Clostridia;o__Clostridiales;f__Ruminococcaceae;g__Ruminococcaceae_UCG-009	0	1	0	0	0	1	2	1	1	0	0	0	0	0	0	0	0	0	0	0	0	0	1	0	0	0	0	0	0	1	0	0	0	0	0	0	0	0	1	0	0	0	0	1	0	0	0	0
OTU_1469	k__Bacteria;p__Firmicutes;c__Clostridia;o__Clostridiales;f__Lachnospiraceae;g__Lachnospiraceae_NK4A136_group	0	0	0	0	0	0	0	1	0	0	0	0	0	0	0	0	0	0	18	0	0	0	0	0	0	0	0	0	0	0	0	0	0	0	0	0	0	2	0	0	0	0	0	0	0	0	0	0
OTU_2146	k__Bacteria;p__Actinobacteria;c__Actinobacteria;o__Streptomycetales;f__Streptomycetaceae;g__Streptomyces;s__Streptomyces_violarus	0	0	0	0	0	0	0	0	0	0	0	0	0	2	0	0	0	0	1	0	0	0	0	1	2	0	0	0	1	0	1	121	0	270	0	0	0	1	2	0	1	0	0	0	2	0	0	0
OTU_2117	k__Bacteria;p__Bacteroidetes;c__Bacteroidia;o__Bacteroidales;f__Prevotellaceae;g__Prevotellaceae_NK3B31_group	2	7	0	1	2	2	0	0	19	2	0	0	0	0	0	0	0	0	0	0	1	0	0	0	0	0	0	1	0	0	0	0	0	0	0	0	0	0	239	0	0	0	0	0	1	0	0	0
OTU_829	k__Bacteria;p__Bacteroidetes;c__Sphingobacteriia;o__Sphingobacteriales;f__Sphingobacteriaceae;g__Nubsella	0	0	0	0	0	0	0	0	0	0	0	0	0	0	0	0	0	2	1	0	0	0	0	0	0	0	0	0	507	0	0	0	5	0	0	0	0	0	272	0	0	0	0	0	0	0	0	0
OTU_1022	k__Bacteria;p__Proteobacteria;c__Alphaproteobacteria;o__Rhodobacterales;f__Rhodobacteraceae;g__Nautella;s__Nautella_sp._xn82	0	0	0	0	155	0	0	0	1	0	0	0	0	0	1	0	0	0	0	0	0	0	0	0	0	0	0	0	0	0	0	0	0	0	0	0	0	0	0	0	0	0	0	0	0	0	0	0
OTU_3100	k__Bacteria;p__Firmicutes;c__Clostridia;o__Clostridiales;f__Clostridiales_vadinBB60_group	0	0	0	0	0	0	1	1	0	0	0	0	0	0	0	0	0	0	0	0	0	0	0	0	1	0	0	0	0	0	0	0	0	0	0	0	0	0	0	0	0	0	0	1	0	43	0	0
OTU_4376	k__Bacteria;p__Bacteroidetes;c__Bacteroidia;o__Bacteroidales;f__Bacteroidaceae;g__Bacteroides;s__Bacteroides_sp._SLC1-38	0	0	8	2	13	0	0	0	1	14	0	0	0	0	0	0	0	0	0	0	0	0	0	0	0	0	0	0	0	0	0	0	0	0	0	1	0	0	0	0	0	0	0	0	0	0	0	0
OTU_2735	k__Bacteria;p__Proteobacteria;c__Gammaproteobacteria;o__Xanthomonadales;f__Xanthomonadales_Incertae_Sedis;g__Acidibacter	0	0	0	2	1	0	0	20	0	0	0	0	0	0	0	0	0	0	0	0	0	0	0	0	1	0	0	0	0	0	0	0	0	326	0	1	0	0	0	0	0	0	0	0	0	0	0	0
OTU_21713	k__Bacteria;p__Firmicutes;c__Clostridia;o__Clostridiales;f__Lachnospiraceae;g__Lachnospiraceae_NK4A136_group	0	0	0	0	0	0	0	0	0	0	1	0	0	0	0	0	0	0	0	0	0	0	0	0	0	0	0	0	0	0	5	0	0	0	0	0	0	0	0	1	0	0	0	0	0	0	0	0
OTU_935	k__Bacteria;p__Acidobacteria;c__Acidobacteria;o__Subgroup_3;f__Unknown_Family;g__Candidatus_Solibacter	0	0	0	0	0	0	0	0	0	0	0	0	0	0	0	0	0	0	0	0	0	0	0	0	0	0	165	0	2	0	0	0	0	0	0	0	0	0	3	0	1410	0	0	1	0	0	0	0
OTU_1221	k__Bacteria;p__Bacteroidetes;c__Bacteroidia;o__Bacteroidales;f__Bacteroidales_S24-7_group	0	0	0	0	0	0	0	0	0	0	0	0	0	0	0	0	0	0	0	0	0	0	0	0	0	0	0	0	0	0	0	0	0	0	0	0	0	1	1	0	0	0	0	0	0	0	0	0
OTU_649	k__Bacteria;p__Acidobacteria;c__Acidobacteria;o__Subgroup_3;f__SJA-149	0	0	0	0	0	0	0	0	0	0	0	0	0	0	0	0	0	0	0	0	0	0	0	0	1	0	0	0	0	0	0	0	1	0	0	0	0	0	0	0	0	0	0	0	0	0	0	0
OTU_1248	k__Bacteria;p__Bacteroidetes;c__Bacteroidia;o__Bacteroidales;f__Bacteroidales_S24-7_group	2	0	0	1	2	0	1	0	0	1	0	0	0	0	0	0	0	0	0	0	0	0	0	0	0	0	0	0	0	0	0	0	0	0	0	0	1	0	0	678	0	0	0	1	0	0	0	0
OTU_589	k__Bacteria;p__Firmicutes;c__Clostridia;o__Clostridiales;f__Lachnospiraceae;g__Lachnospiraceae_ND3007_group	0	0	0	0	0	0	1	0	1	0	0	0	0	0	0	0	0	0	0	0	0	0	0	0	0	0	0	0	0	0	0	1	0	0	0	0	0	0	0	0	0	0	0	0	0	0	0	0
OTU_2786	k__Bacteria;p__Bacteroidetes;c__Bacteroidia;o__Bacteroidales;f__Bacteroidales_S24-7_group	0	0	1	0	0	0	0	0	0	0	0	0	0	0	0	0	0	1	0	0	0	0	0	0	0	0	0	1	0	0	0	1	0	0	0	0	0	0	0	1	0	0	0	0	0	0	0	0
OTU_1279	k__Bacteria;p__Firmicutes;c__Clostridia;o__Clostridiales;f__Lachnospiraceae;g__Marvinbryantia	0	1	0	0	0	0	0	0	0	0	0	0	0	0	0	0	0	0	0	0	0	0	0	0	0	0	188	0	0	0	0	0	0	0	0	0	0	0	0	1	0	0	0	0	0	0	0	0
OTU_2475	k__Bacteria;p__Firmicutes;c__Clostridia;o__Clostridiales;f__Lachnospiraceae;g__Lachnospiraceae_NK4A136_group	0	0	0	0	0	0	1	0	0	0	0	0	0	0	0	0	0	1	0	0	0	0	0	0	1	0	0	0	0	0	0	0	0	0	0	0	0	0	0	0	0	0	0	0	0	0	0	0
OTU_825	k__Bacteria;p__Actinobacteria;c__Actinobacteria;o__PeM15	0	0	0	0	0	0	0	0	0	0	0	0	0	0	0	0	0	0	0	0	0	0	0	0	0	0	0	0	0	0	0	1	0	0	0	0	0	0	0	0	0	0	0	0	0	0	126	0
OTU_736	k__Bacteria;p__Firmicutes;c__Clostridia;o__Clostridiales;f__Lachnospiraceae	0	0	0	1	0	0	0	1	0	0	0	0	0	0	0	0	0	0	0	0	0	0	0	0	0	0	0	0	0	0	0	0	0	0	0	0	0	0	0	1	0	0	0	0	0	0	0	0
OTU_21643	k__Bacteria;p__Proteobacteria;c__Alphaproteobacteria;o__Rhodobacterales;f__Rhodobacteraceae;g__Pseudophaeobacter	0	0	57	0	0	50	0	0	0	35	0	0	0	0	0	0	0	0	0	0	0	0	0	0	0	0	0	0	0	0	0	0	0	0	0	0	0	0	0	0	0	0	0	0	0	0	0	0
OTU_964	k__Bacteria;p__Bacteroidetes;c__Cytophagia;o__Order_III;f__Unknown_Family	0	0	0	0	0	0	0	0	0	0	0	0	0	0	0	0	0	305	0	0	0	0	1	0	0	0	0	0	0	0	1	1	0	0	0	0	0	0	0	0	0	0	0	2	0	0	0	1
OTU_988	k__Bacteria;p__Actinobacteria;c__Acidimicrobiia;o__Acidimicrobiales;f__Acidimicrobiaceae;g__CL500-29_marine_group	0	0	0	0	0	0	0	0	0	0	0	0	1	0	0	0	0	0	0	0	0	0	0	0	0	2	0	0	0	0	0	0	0	1	0	0	0	0	0	0	0	0	0	0	0	0	0	0
OTU_468	k__Bacteria;p__Proteobacteria;c__Betaproteobacteria;o__Neisseriales;f__Neisseriaceae;g__Neisseria	0	0	0	0	0	0	0	82	0	0	0	0	0	0	0	0	0	0	0	0	0	0	0	0	0	0	0	0	0	0	0	0	0	0	0	0	0	0	0	43	0	0	0	0	0	0	0	0
OTU_9536	k__Bacteria;p__Firmicutes;c__Clostridia;o__Clostridiales;f__Lachnospiraceae;g__Lachnoclostridium	2	0	0	1	1	10	0	0	3	0	0	0	0	0	0	0	0	0	0	0	0	0	0	0	0	0	0	0	0	0	0	0	0	0	1	0	0	0	0	0	0	0	0	0	0	0	0	0
OTU_471	k__Bacteria;p__Bacteroidetes;c__Bacteroidia;o__Bacteroidales;f__Bacteroidales_S24-7_group	0	0	0	0	0	0	0	0	0	0	0	0	0	0	0	1	0	0	0	0	0	0	1	0	0	0	0	1	0	0	0	0	0	0	0	0	1	0	0	0	0	0	0	0	0	0	0	0
OTU_941	k__Bacteria;p__Firmicutes;c__Clostridia;o__Clostridiales;f__Clostridiales_vadinBB60_group	1	0	0	0	0	0	0	0	1	0	0	0	0	0	0	0	0	0	0	0	0	0	0	0	0	0	1	0	0	0	0	0	0	0	0	0	0	0	0	0	0	0	0	0	1	0	0	0
OTU_1459	k__Bacteria;p__Firmicutes;c__Clostridia;o__Clostridiales;f__Ruminococcaceae;g__Ruminiclostridium_5	0	0	0	0	0	0	0	0	0	0	0	0	0	0	0	0	0	0	0	0	0	0	0	1	0	0	0	0	0	0	0	0	0	0	0	0	0	0	0	0	0	1	0	0	0	0	0	0
OTU_876	k__Bacteria;p__Proteobacteria;c__Alphaproteobacteria;o__Caulobacterales;f__Caulobacteraceae	0	0	0	0	0	0	0	0	0	0	0	0	0	0	0	0	0	0	0	0	0	0	0	0	0	0	0	0	0	0	0	0	0	0	0	0	0	1	0	0	0	0	0	0	0	1	1	0
OTU_574	k__Bacteria;p__Proteobacteria;c__Alphaproteobacteria;o__Rhizobiales;f__Methylobacteriaceae;g__Methylobacterium;s__Methylobacterium_sp._P-12S	0	0	0	0	2	0	0	0	0	0	0	0	1	3	0	1	2	0	1	1	1	0	1	1	0	2	0	0	0	1	0	0	0	1	0	0	0	0	1	0	0	0	0	0	1	0	0	0
OTU_4373	k__Bacteria;p__Actinobacteria;c__Coriobacteriia;o__Coriobacteriales;f__Coriobacteriaceae;g__Enterorhabdus	0	0	0	0	0	0	0	0	1	0	0	0	0	0	0	0	1	0	0	0	0	0	0	0	0	0	0	0	0	0	0	0	0	1	0	0	0	0	0	1	0	0	0	0	0	0	0	0
OTU_1150	k__Bacteria;p__Firmicutes;c__Clostridia;o__Clostridiales;f__Lachnospiraceae;g__Blautia	0	0	0	0	0	0	0	0	0	0	0	0	2	0	0	0	0	0	0	0	0	0	0	0	0	0	0	1	0	0	0	0	1172	0	0	0	0	0	0	0	0	0	0	0	0	0	0	0
OTU_521	k__Bacteria;p__Actinobacteria;c__Actinobacteria;o__Micrococcales;f__Microbacteriaceae;g__Alpinimonas	0	0	0	0	0	0	0	0	0	0	0	0	0	147	0	0	0	0	0	0	0	0	0	1	0	0	0	0	0	0	0	0	0	0	0	0	0	0	0	0	0	0	0	0	0	0	0	0
OTU_3247	k__Bacteria;p__Proteobacteria;c__Alphaproteobacteria;o__Caulobacterales;f__Hyphomonadaceae;g__Hirschia	0	0	0	0	0	0	0	0	0	0	0	1	1	0	0	0	0	0	0	0	0	0	0	0	0	0	0	0	0	0	1	0	0	0	0	0	0	0	0	0	1	0	0	0	0	0	0	0
OTU_18990	k__Bacteria;p__Proteobacteria;c__Betaproteobacteria;o__Nitrosomonadales;f__Nitrosomonadaceae	0	0	0	0	0	0	0	0	0	0	0	0	1	0	0	0	0	0	0	0	0	0	0	0	0	0	0	0	0	1	0	0	0	0	0	0	0	0	0	0	0	0	0	0	0	0	0	0
OTU_749	k__Bacteria;p__Firmicutes;c__Clostridia;o__Clostridiales;f__Lachnospiraceae;g__Lachnospiraceae_UCG-008	2	2	0	0	0	3	0	1	1	0	0	0	0	0	0	0	0	0	0	0	0	0	0	0	0	0	0	0	0	0	0	0	0	0	0	0	0	0	0	1	0	0	0	3	0	0	0	0
OTU_1593	k__Bacteria;p__Proteobacteria;c__Betaproteobacteria;o__Burkholderiales;f__Alcaligenaceae;g__Pusillimonas	0	0	0	0	0	0	0	0	0	0	0	1	0	0	0	0	0	0	0	0	1	0	0	0	1	0	0	0	0	0	0	0	1	0	0	0	0	4	0	0	0	0	0	0	0	0	0	0
OTU_15289	k__Bacteria;p__Firmicutes;c__Clostridia;o__Clostridiales;f__Ruminococcaceae;g__Oscillibacter	0	0	0	0	0	0	0	0	2	0	0	0	0	0	0	0	1	0	0	0	0	0	1	0	0	0	0	0	0	0	0	0	0	0	0	0	0	0	1	0	0	0	0	0	0	0	0	0
OTU_9723	k__Bacteria;p__Firmicutes;c__Clostridia;o__Clostridiales;f__Clostridiaceae_1	0	0	0	0	0	0	0	0	0	0	3	0	0	0	0	0	0	0	0	0	0	0	0	0	0	0	0	0	0	0	0	0	0	0	0	0	0	0	1	0	0	0	0	0	0	0	0	0
OTU_4100	k__Bacteria;p__Acidobacteria;c__Acidobacteria;o__Acidobacteriales;f__Acidobacteriaceae_[Subgroup_1];g__Acidobacterium	0	0	0	0	0	0	0	0	0	0	0	0	1	0	0	0	0	0	0	0	0	0	0	0	0	0	0	0	1	0	1	0	0	1	0	0	0	8	229	0	0	0	0	0	0	1	0	0
OTU_1197	k__Bacteria;p__Firmicutes;c__Bacilli;o__Lactobacillales;f__Lactobacillaceae;g__Lactobacillus	0	0	1	0	0	0	0	0	0	0	0	0	0	0	0	0	0	0	0	0	0	0	0	0	0	0	0	0	0	0	0	0	0	0	0	0	0	0	0	0	0	0	0	0	0	0	0	0
OTU_1412	k__Bacteria;p__Proteobacteria;c__Gammaproteobacteria;o__Alteromonadales;f__Shewanellaceae;g__Shewanella;s__Shewanella_algae	0	0	0	0	0	0	0	0	0	0	0	1	0	0	0	1	0	0	0	0	0	3	0	0	0	0	0	0	0	0	0	0	0	0	0	0	0	0	0	0	1	649	0	0	0	0	0	0
OTU_1055	k__Bacteria;p__Bacteroidetes;c__Bacteroidia;o__Bacteroidales;f__Bacteroidales_S24-7_group	0	0	0	0	1	0	0	0	0	0	0	0	0	0	0	0	0	0	0	0	0	0	1	0	0	0	0	0	0	0	0	0	0	0	0	0	0	0	0	0	0	0	0	0	0	0	0	0
OTU_455	k__Bacteria;p__Actinobacteria;c__Actinobacteria;o__Micrococcales;f__Dermabacteraceae;g__Brachybacterium;s__Brachybacterium_paraconglomeratum	0	0	0	0	0	0	0	0	0	0	0	0	88	6	0	0	0	0	0	0	0	1	3	1	0	3	33	0	0	0	37	0	0	0	0	0	0	0	0	0	1	20	0	0	0	0	1	0
OTU_793	k__Bacteria;p__Proteobacteria;c__Gammaproteobacteria;o__Enterobacteriales;f__Enterobacteriaceae;g__Candidatus_Blochmannia	0	0	0	1	0	0	1	0	0	1	0	0	0	0	0	0	0	0	0	0	0	0	0	0	0	0	0	0	0	0	0	0	0	0	0	0	0	0	0	0	0	0	0	0	0	0	0	0
OTU_1685	k__Bacteria;p__Gemmatimonadetes;c__Gemmatimonadetes;o__Gemmatimonadales;f__Gemmatimonadaceae	1	0	0	0	0	0	0	55	0	0	0	0	0	0	0	0	0	0	0	0	0	0	0	0	0	0	0	0	0	0	0	0	0	0	0	0	0	0	0	211	0	0	0	0	0	0	0	0
OTU_545	k__Bacteria;p__Firmicutes;c__Bacilli;o__Bacillales;f__Paenibacillaceae;g__Paenibacillus;s__Paenibacillus_sp._Nal8	0	0	0	0	0	0	0	0	0	0	0	0	0	0	0	0	0	0	17	0	0	0	0	0	0	0	0	0	0	0	0	0	0	0	0	0	0	0	0	0	0	0	0	0	1	0	0	0
OTU_706	k__Bacteria;p__Proteobacteria;c__Deltaproteobacteria;o__Myxococcales;f__BIrii41	0	0	0	0	0	0	0	0	0	0	0	0	0	0	0	0	0	0	0	0	0	0	0	0	0	0	0	0	1	0	3	0	0	0	0	0	0	0	2	0	0	0	0	1	0	0	0	0
OTU_13091	k__Bacteria;p__Proteobacteria;c__Betaproteobacteria;o__Burkholderiales;f__Oxalobacteraceae;g__Herbaspirillum;s__Herbaspirillum_sp._T51	0	0	0	0	0	0	0	0	0	0	1	0	41	0	2	0	0	6	0	0	1	0	3	0	1	0	1	0	0	0	41	0	1	0	0	0	0	0	5	0	1	0	1	0	3	1	0	0
OTU_2434	k__Bacteria;p__Proteobacteria;c__Alphaproteobacteria;o__Rhizobiales;f__Xanthobacteraceae;g__Variibacter	0	0	0	0	0	0	0	0	0	0	0	49	0	0	0	0	0	0	0	0	0	0	0	0	0	1	0	0	0	0	0	0	0	0	0	1	0	0	1	0	0	0	0	0	0	0	0	0
OTU_3673	k__Bacteria;p__Firmicutes;c__Clostridia;o__Clostridiales;f__Clostridiaceae_1;g__Clostridium_sensu_stricto_8	0	0	0	0	0	0	0	0	0	0	0	0	0	0	0	0	1	0	0	0	0	0	0	0	0	9	0	0	0	0	0	0	0	0	0	0	0	0	0	0	0	0	0	0	0	0	0	0
OTU_857	k__Bacteria;p__Proteobacteria;c__Betaproteobacteria;o__Burkholderiales;f__Burkholderiaceae;g__Burkholderia;s__Burkholderia_sp._IMER-A1-15	0	0	0	0	0	0	0	0	0	0	1	0	0	0	0	1	0	0	0	0	0	0	0	0	0	0	0	0	0	0	0	0	0	0	0	0	0	0	1	0	0	0	0	0	0	0	0	0
OTU_638	k__Bacteria;p__Proteobacteria;c__Alphaproteobacteria;o__Rhizobiales;f__Xanthobacteraceae;g__Azorhizobium;s__Azorhizobium_sp._STM592	0	0	0	0	0	0	0	0	0	0	0	0	0	0	0	0	0	0	1	0	0	0	0	0	0	0	0	0	0	0	0	0	0	0	0	0	0	1	0	0	900	0	0	0	0	0	0	0
OTU_890	k__Bacteria;p__Bacteroidetes;c__Bacteroidia;o__Bacteroidales;f__Bacteroidales_S24-7_group	0	0	1	0	0	0	0	1	0	0	0	0	0	0	0	0	0	0	0	1	0	0	0	0	0	0	0	0	0	0	0	0	0	0	0	0	0	0	0	0	0	0	1	0	1	0	0	0
OTU_518	k__Bacteria;p__Firmicutes;c__Clostridia;o__Clostridiales;f__Ruminococcaceae;g__Ruminococcaceae_UCG-014	0	0	0	0	0	0	0	0	0	0	0	0	0	0	0	0	0	0	0	0	0	0	0	0	0	0	0	0	0	0	0	0	640	0	0	0	0	0	0	0	0	0	0	0	0	0	0	0
OTU_1892	k__Bacteria;p__Firmicutes;c__Clostridia;o__Clostridiales;f__Ruminococcaceae;g__Ruminococcaceae_NK4A214_group	2	1	0	3	1	1	0	0	10	2	0	0	0	0	0	0	0	0	0	0	0	0	0	0	0	0	0	0	0	0	0	0	0	0	0	0	0	0	0	0	0	0	0	0	0	0	0	0
OTU_1352	k__Bacteria;p__Firmicutes;c__Clostridia;o__Clostridiales;f__Ruminococcaceae	0	0	2	1	1	1	1	0	1	0	0	0	0	0	0	0	0	0	0	0	0	0	0	0	0	0	0	0	0	0	0	0	0	0	0	0	0	0	0	0	0	0	0	0	0	0	0	0
OTU_1421	k__Bacteria;p__Firmicutes;c__Clostridia;o__Clostridiales;f__Peptococcaceae;g__Desulfosporosinus	0	0	0	0	0	0	0	0	0	0	0	0	0	0	0	0	0	0	0	0	1	0	1	0	0	0	0	0	0	0	0	0	0	0	0	0	0	0	0	0	0	0	0	0	0	0	1	0
OTU_1430	k__Bacteria;p__Firmicutes;c__Clostridia;o__Clostridiales;f__Lachnospiraceae;g__Lachnospiraceae_NK4A136_group	0	1	0	0	24	0	0	0	0	1	0	0	1	0	0	0	0	0	1	0	0	0	0	0	0	0	0	0	0	0	0	0	0	1	0	0	0	0	0	0	0	0	0	0	0	0	0	0
OTU_584	k__Bacteria;p__Acidobacteria;c__Acidobacteria;o__Acidobacteriales;f__Acidobacteriaceae_[Subgroup_1]	0	0	0	0	0	0	0	0	0	0	0	0	0	0	0	1	0	0	0	0	0	0	0	0	0	0	0	0	2	0	0	0	0	414	0	0	0	2	0	0	0	0	0	0	0	0	0	0
OTU_1379	k__Bacteria;p__Proteobacteria;c__Gammaproteobacteria;o__Xanthomonadales;f__Xanthomonadaceae;g__Xanthomonas	0	0	0	0	0	0	0	0	0	0	0	0	0	0	0	0	0	0	0	0	0	0	0	0	0	0	0	0	0	0	0	0	0	0	0	0	0	0	0	334	0	0	0	1	0	0	0	0
OTU_4850	k__Bacteria;p__Firmicutes;c__Clostridia;o__Clostridiales;f__Lachnospiraceae	0	0	0	0	0	0	0	0	0	0	0	0	0	0	0	0	0	1	0	0	0	0	0	0	0	0	0	0	0	0	0	0	0	0	0	0	0	0	0	0	0	0	0	0	0	637	1	0
OTU_1252	k__Bacteria;p__Firmicutes;c__Clostridia;o__Clostridiales;f__Lachnospiraceae	0	0	0	0	0	0	0	0	0	0	0	0	0	0	0	0	0	0	0	0	0	0	0	1	0	0	0	0	0	0	0	0	1	0	0	0	0	0	0	0	0	0	0	0	0	1	0	0
OTU_442	k__Bacteria;p__Proteobacteria;c__Gammaproteobacteria;o__Oceanospirillales;f__Oceanospirillaceae;g__Pseudospirillum	0	0	0	0	0	0	0	0	0	0	0	0	0	1	46	9	16	0	0	0	0	0	0	1	0	0	0	0	0	0	0	0	0	0	0	0	0	0	0	0	0	0	0	0	0	0	0	0
OTU_4730	k__Bacteria;p__Firmicutes;c__Clostridia;o__Clostridiales;f__Ruminococcaceae;g__Ruminococcaceae_UCG-014	0	1	0	0	0	19	0	53	0	1	0	0	0	0	1	0	0	0	0	0	0	0	1	0	0	0	0	0	0	0	0	0	0	0	0	0	0	0	0	0	0	0	0	0	0	0	0	0
OTU_689	k__Bacteria;p__Proteobacteria;c__Alphaproteobacteria;o__Rhizobiales;f__Hyphomicrobiaceae;g__Hyphomicrobium	0	0	0	0	0	0	0	0	0	0	0	0	2	0	0	0	0	0	0	1	0	0	2	0	0	0	0	0	1	0	1	0	0	0	0	0	0	1	0	0	0	0	0	1	0	1	0	0
OTU_1026	k__Bacteria;p__Firmicutes;c__Clostridia;o__Clostridiales;f__Clostridiaceae_1;g__Candidatus_Arthromitus	0	0	0	0	0	0	0	0	0	0	0	0	0	0	0	0	0	0	0	0	1	0	0	0	0	0	0	0	0	0	0	0	0	0	0	0	0	0	0	0	0	286	0	0	0	0	0	0
OTU_1579	k__Bacteria;p__Gemmatimonadetes;c__Gemmatimonadetes;o__Gemmatimonadales;f__Gemmatimonadaceae	0	0	0	0	0	0	0	0	0	0	0	0	0	0	0	1	0	0	0	0	0	0	0	0	0	0	0	0	0	0	0	0	0	0	0	1	0	0	3	0	0	0	0	0	0	0	0	0
OTU_737	k__Bacteria;p__Actinobacteria;c__Actinobacteria;o__Corynebacteriales;f__Corynebacteriaceae;g__Corynebacterium	0	0	0	0	0	0	0	0	0	0	1	0	0	0	0	0	0	0	0	1	0	0	0	0	0	0	0	0	0	0	4	0	0	0	0	0	0	0	0	0	0	0	0	0	0	0	0	0
OTU_2125	k__Bacteria;p__Proteobacteria;c__Betaproteobacteria;o__Rhodocyclales;f__Rhodocyclaceae	0	0	0	0	0	0	0	0	0	0	0	0	0	0	0	0	2	2	0	0	0	0	0	0	1	0	0	0	0	1	0	0	0	1	0	0	0	0	0	0	0	0	0	0	0	0	0	1
OTU_983	k__Bacteria;p__Proteobacteria;c__Gammaproteobacteria;o__Alteromonadales;f__Alteromonadaceae;g__Marinobacter	0	0	0	0	0	0	0	0	0	0	0	0	0	0	0	0	1	0	0	0	0	0	0	0	0	0	0	0	0	0	0	0	0	0	0	0	0	0	0	0	1396	0	0	0	0	0	0	0
OTU_929	k__Bacteria;p__Firmicutes;c__Clostridia;o__Clostridiales;f__Ruminococcaceae;g__Hydrogenoanaerobacterium	0	0	0	0	0	0	0	0	0	0	0	0	0	0	0	0	0	414	0	0	0	0	0	1	0	0	0	0	0	0	0	0	0	0	0	0	0	0	0	0	0	1	0	0	0	0	0	0
OTU_1094	k__Bacteria;p__Proteobacteria;c__Betaproteobacteria;o__Rhodocyclales;f__Rhodocyclaceae	0	0	0	0	0	0	0	0	0	0	0	0	0	0	627	0	0	0	0	0	0	0	0	0	0	0	0	0	1	0	2	0	0	0	1	1	0	0	0	0	455	1	0	0	0	0	0	0
OTU_837	k__Bacteria;p__Firmicutes;c__Clostridia;o__Clostridiales;f__Lachnospiraceae;g__Lachnoclostridium;s__Clostridium_sp._MK11	0	0	0	0	0	0	0	0	0	0	0	1	0	0	0	0	0	0	0	0	0	0	0	0	0	2	0	0	0	0	0	0	0	0	0	0	0	0	0	0	1	0	0	0	0	0	0	0
OTU_2272	k__Bacteria;p__Firmicutes;c__Clostridia;o__Clostridiales;f__Peptococcaceae;g__Desulfotomaculum;s__anaerobic_bacterium_LacC	0	0	0	0	0	0	0	0	0	0	0	0	1	0	0	0	0	0	0	0	0	0	0	1	1	0	1	0	1	0	0	1	1	0	0	0	0	0	0	0	0	0	0	0	2	0	0	0
OTU_1064	k__Bacteria;p__Proteobacteria;c__Betaproteobacteria;o__Nitrosomonadales;f__Nitrosomonadaceae	0	0	0	0	0	0	0	0	0	0	0	0	0	0	0	0	0	0	0	0	0	0	0	0	0	0	0	0	0	0	0	0	0	0	0	0	0	0	0	0	0	0	0	0	0	0	0	0
OTU_576	k__Bacteria;p__Firmicutes;c__Clostridia;o__Clostridiales;f__Ruminococcaceae;g__Ruminiclostridium_5	0	0	0	0	0	0	1	0	0	0	0	0	1	0	0	0	0	0	0	0	0	0	0	0	0	0	0	0	0	0	0	0	0	0	0	0	0	0	2	0	0	0	0	0	0	0	0	0
OTU_539	k__Bacteria;p__Actinobacteria;c__Coriobacteriia;o__Coriobacteriales;f__Coriobacteriaceae;g__Coriobacteriaceae_UCG-002	0	0	0	0	0	0	0	0	0	0	0	0	0	0	1	0	0	0	0	0	7	0	0	0	0	0	1	0	1	0	0	0	0	0	0	0	0	0	286	0	0	0	0	0	0	0	0	0
OTU_7089	k__Bacteria;p__Actinobacteria;c__Actinobacteria;o__Corynebacteriales;f__Mycobacteriaceae;g__Mycobacterium;s__actinomycete_P047.UGM050509-01	0	0	0	0	0	0	0	0	0	0	0	0	0	0	0	0	0	0	0	0	0	0	0	0	0	0	0	0	0	0	0	0	0	0	0	0	0	0	0	0	0	0	0	0	0	0	0	0
OTU_1983	k__Bacteria	0	0	0	0	0	0	0	0	0	0	0	0	0	0	0	0	0	0	0	0	0	0	0	0	0	0	0	0	0	0	0	0	1	0	0	0	0	0	0	0	0	0	0	0	0	1164	0	0
OTU_1137	k__Bacteria;p__Proteobacteria;c__Alphaproteobacteria;o__Rhizobiales;f__Methylobacteriaceae;g__Methylobacterium	0	0	0	0	0	0	0	0	0	0	0	0	0	0	0	0	0	0	0	0	0	0	0	194	0	0	0	0	0	1	1	0	0	0	0	0	0	0	0	0	1	6	0	0	0	0	0	0
OTU_1529	k__Bacteria;p__Firmicutes;c__Clostridia;o__Clostridiales;f__Ruminococcaceae	0	0	0	0	0	1	1	1	0	0	0	0	0	0	0	0	0	0	0	0	0	0	0	0	0	0	0	0	0	0	1	0	0	1	0	0	0	0	0	1	0	0	0	0	0	0	1	0
OTU_828	k__Bacteria;p__Proteobacteria;c__Betaproteobacteria;o__Burkholderiales;f__Comamonadaceae;g__Limnohabitans	31	0	9	0	0	0	3	0	0	0	0	0	0	0	0	0	0	0	0	0	0	0	0	0	0	0	0	0	0	0	0	0	0	0	0	0	0	0	0	0	0	0	0	0	0	0	0	0
OTU_13786	k__Bacteria;p__Firmicutes;c__Clostridia;o__Clostridiales;f__Clostridiales_vadinBB60_group	0	0	1	0	0	0	0	0	0	0	0	0	0	0	0	0	0	0	0	0	0	0	0	0	0	0	0	0	0	0	0	0	0	0	0	0	0	0	0	0	0	0	0	0	0	801	0	0
OTU_3568	k__Bacteria;p__Gemmatimonadetes;c__Gemmatimonadetes;o__Gemmatimonadales;f__Gemmatimonadaceae	1	0	0	0	0	2	0	1	0	0	0	0	0	0	0	0	0	0	0	0	0	0	0	0	0	0	0	0	0	0	0	0	0	0	0	0	0	0	0	0	0	0	0	0	0	0	0	0
OTU_15039	k__Bacteria;p__Bacteroidetes;c__Bacteroidia;o__Bacteroidales;f__Bacteroidaceae;g__Bacteroides	1	0	0	0	0	24	0	0	0	0	0	0	0	0	0	0	0	0	0	0	0	322	0	0	1	0	0	0	0	0	0	0	0	0	0	0	0	0	0	0	0	0	0	2	0	0	0	0
OTU_1528	k__Bacteria;p__Firmicutes;c__Clostridia;o__Clostridiales;f__Lachnospiraceae;g__Lachnospiraceae_UCG-001	0	0	0	2	0	0	1	0	0	0	0	0	0	0	0	0	0	0	0	0	0	0	0	0	0	0	0	0	0	0	0	0	0	0	1	0	0	1044	0	0	0	2	0	0	1	0	0	0
OTU_551	k__Bacteria;p__Bacteroidetes;c__Bacteroidia;o__Bacteroidales;f__Porphyromonadaceae;g__Butyricimonas	0	0	1	0	0	0	0	0	0	0	0	0	0	0	0	0	0	0	0	0	0	0	0	0	0	0	0	0	0	0	1	0	0	0	0	0	0	0	0	0	0	0	0	0	0	0	0	0
OTU_3413	k__Bacteria;p__Bacteroidetes;c__Bacteroidia;o__Bacteroidales;f__Bacteroidales_S24-7_group	0	0	0	1	2	1	0	0	0	0	0	0	0	0	0	0	0	0	0	0	0	0	0	0	0	0	0	0	0	0	0	0	0	0	0	0	0	0	0	492	0	0	0	0	0	0	0	0
OTU_1781	k__Bacteria;p__Proteobacteria;c__Gammaproteobacteria;o__Orbales;f__Orbaceae;g__Gilliamella	1	0	0	0	0	0	0	0	0	0	0	0	0	0	0	0	0	0	0	0	0	0	0	0	0	0	0	0	0	0	0	0	0	0	0	0	0	0	0	0	0	0	0	0	0	0	0	0
OTU_1103	k__Bacteria;p__Firmicutes;c__Clostridia;o__Clostridiales;f__Clostridiales_vadinBB60_group	1	0	2	1	0	1	0	0	1	1	0	0	1	0	0	0	0	0	0	0	0	0	0	0	0	0	0	0	0	0	0	0	0	0	0	0	0	1	0	1	0	0	0	0	0	0	0	0
OTU_2402	k__Bacteria;p__Firmicutes;c__Clostridia;o__Clostridiales;f__Clostridiaceae_1;g__Clostridium_sensu_stricto_8	0	0	0	0	0	0	0	0	0	0	0	0	0	0	0	1	0	0	0	0	0	0	0	0	0	0	0	0	0	0	0	0	0	1	0	1	0	0	0	0	0	0	0	0	1	0	144	0
OTU_2261	k__Bacteria;p__Proteobacteria;c__Alphaproteobacteria;o__Rhizobiales;f__Methylobacteriaceae;g__Microvirga	0	0	0	0	0	0	0	0	0	0	0	0	0	1	0	0	0	0	0	1	0	1	0	1	0	0	0	0	0	0	0	0	0	0	0	0	0	0	0	0	0	0	0	0	0	0	0	0
OTU_2128	k__Bacteria;p__Firmicutes;c__Clostridia;o__Clostridiales;f__Lachnospiraceae	0	0	1	0	0	1	3	0	0	0	0	0	0	0	0	0	0	0	0	0	0	0	1	0	0	0	0	0	0	1	0	0	0	0	0	0	0	0	0	1	0	0	0	0	0	0	0	0
OTU_467	k__Bacteria;p__Proteobacteria;c__Gammaproteobacteria;o__Enterobacteriales;f__Enterobacteriaceae;g__Buchnera	0	1	0	1	2	0	0	0	0	0	0	0	0	0	0	0	0	0	0	0	0	0	0	0	0	0	0	0	0	0	0	0	0	0	0	0	0	0	0	0	0	0	0	0	0	0	0	0
OTU_1625	k__Bacteria;p__Proteobacteria;c__Alphaproteobacteria;o__Sphingomonadales;f__Sphingomonadaceae;g__Sphingobium;s__Sphingobium_sp._BS2304	0	0	0	0	0	0	0	0	0	0	0	0	0	0	0	0	0	0	0	0	0	1	0	0	0	0	0	0	1	0	0	0	0	0	0	0	0	0	0	0	0	0	0	0	0	0	0	0
OTU_1032	k__Bacteria;p__Actinobacteria;c__Actinobacteria;o__Frankiales;f__Sporichthyaceae;g__hgcI_clade	0	0	0	0	0	0	0	0	0	0	0	0	0	0	0	0	1	0	0	0	0	0	0	0	1	0	0	0	0	0	1	0	0	0	0	0	0	0	0	0	0	0	0	0	0	0	0	0
OTU_2026	k__Bacteria;p__Firmicutes;c__Clostridia;o__Clostridiales;f__Ruminococcaceae;g__Ruminococcus_1	0	0	0	0	0	0	0	0	0	0	0	0	0	0	0	0	0	0	0	0	0	1	0	0	0	0	0	0	0	0	0	0	0	1	0	0	1	0	0	0	0	0	0	0	0	0	0	0
OTU_2759	k__Bacteria;p__Proteobacteria;c__Betaproteobacteria;o__Burkholderiales;f__Comamonadaceae;g__Hydrogenophaga	0	0	0	0	0	0	0	0	0	0	0	1	1	0	1	0	2	0	0	0	1	0	0	0	0	0	0	0	0	0	0	0	0	0	1	1	0	0	119	0	0	0	0	0	0	0	0	0
OTU_630	k__Bacteria;p__Firmicutes;c__Clostridia;o__Clostridiales;f__Family_XIII;g__Anaerovorax	0	0	0	0	0	0	0	0	0	0	0	0	0	0	0	0	0	0	0	0	0	0	0	0	0	0	0	0	0	0	0	0	1	0	0	0	0	0	0	0	0	0	0	0	0	0	0	0
OTU_8783	k__Bacteria;p__Firmicutes;c__Clostridia;o__Clostridiales;f__Lachnospiraceae;g__Marvinbryantia	4	4	0	1	0	5	1	0	5	1	0	0	0	0	0	0	0	0	0	0	0	0	0	0	0	0	0	0	0	0	0	8	0	0	0	0	0	0	0	3	0	0	0	0	0	0	0	0
OTU_1386	k__Bacteria;p__Proteobacteria;c__Betaproteobacteria;o__Burkholderiales;f__Alcaligenaceae;g__Castellaniella	0	0	0	0	0	0	0	0	0	0	0	0	0	0	0	0	0	0	0	0	0	0	0	1	0	0	0	1	0	0	0	0	0	0	0	0	0	0	0	0	0	0	0	0	0	0	0	0
OTU_8240	k__Bacteria;p__Proteobacteria;c__Betaproteobacteria;o__Burkholderiales;f__Alcaligenaceae;g__Pusillimonas	0	0	0	0	0	0	0	0	0	0	0	0	0	0	0	0	0	0	0	0	0	0	0	0	0	0	0	0	0	0	0	0	0	0	0	0	3	0	0	0	0	0	0	0	0	0	0	0
OTU_1262	k__Bacteria;p__Firmicutes;c__Erysipelotrichia;o__Erysipelotrichales;f__Erysipelotrichaceae;g__Catenibacterium	0	1	0	0	0	0	0	0	0	0	0	0	0	0	0	0	0	0	0	0	0	0	0	0	0	0	0	1	0	400	0	0	0	1	0	0	0	0	0	0	0	0	0	0	0	0	0	0
OTU_858	k__Bacteria;p__Bacteroidetes;c__Bacteroidia;o__Bacteroidales;f__Bacteroidales_S24-7_group	0	0	0	0	0	0	0	0	0	1	0	0	0	0	0	0	0	0	0	0	0	0	0	1	0	0	0	0	0	0	0	0	1	0	0	0	0	0	0	0	1	0	1	2	0	0	0	0
OTU_844	k__Bacteria;p__Bacteroidetes;c__Bacteroidia;o__Bacteroidales;f__Prevotellaceae;g__Alloprevotella	0	0	0	0	0	0	0	0	0	0	0	0	0	0	0	1	0	0	0	0	0	0	0	0	0	0	0	0	0	0	0	0	0	0	0	0	0	0	0	0	0	0	0	0	1	0	0	0
OTU_5883	k__Bacteria;p__Proteobacteria;c__Alphaproteobacteria;o__Rhizobiales;f__Phyllobacteriaceae;g__Mesorhizobium;s__Rhizobium_sp._rf052	0	0	0	0	0	0	0	0	0	0	0	0	0	0	0	0	0	0	0	0	1	0	0	0	0	0	0	0	1	0	0	0	0	3	0	0	0	0	0	0	0	0	0	0	0	1	0	0
OTU_1367	k__Bacteria;p__Firmicutes;c__Clostridia;o__Clostridiales;f__Ruminococcaceae;g__Intestinimonas	1	0	1	0	0	0	0	0	0	0	0	0	0	0	0	0	0	0	0	0	0	0	0	0	0	0	0	0	0	0	0	0	0	0	0	0	0	0	0	0	0	0	0	0	0	0	0	0
OTU_758	k__Bacteria;p__Firmicutes;c__Clostridia;o__Clostridiales;f__Ruminococcaceae;g__Ruminiclostridium_9;s__[Clostridium]_viride_DSM_6836	0	0	0	1	0	0	0	0	0	1	0	0	0	1	0	0	0	0	0	0	0	0	0	0	0	0	0	0	0	0	0	0	0	0	0	0	0	0	0	0	0	460	1	0	0	0	0	0
OTU_721	k__Bacteria;p__Firmicutes;c__Bacilli;o__Lactobacillales;f__Carnobacteriaceae;g__Granulicatella;s__unidentified_marine_bacterioplankton	0	0	0	0	0	0	0	0	0	0	0	643	0	0	0	0	0	0	0	0	2	337	0	0	0	0	0	0	0	0	0	0	0	0	0	0	0	0	0	0	0	0	3	0	0	0	0	1
OTU_10352	k__Bacteria;p__Bacteroidetes;c__Bacteroidia;o__Bacteroidales;f__Rikenellaceae;g__Alistipes	0	0	0	0	0	0	4	0	0	0	0	0	0	0	0	0	0	0	1	0	0	0	0	0	0	0	0	0	0	0	0	0	0	0	0	0	0	0	0	0	0	0	0	0	0	0	0	1
OTU_598	k__Bacteria;p__Firmicutes;c__Clostridia;o__Clostridiales;f__Lachnospiraceae	0	0	0	0	0	0	0	0	0	0	0	0	0	0	0	0	7	2	172	0	0	0	0	0	0	0	2	0	0	0	0	0	0	0	0	0	0	0	0	0	0	1	301	0	0	1	123	0
OTU_4872	k__Bacteria;p__Proteobacteria;c__Alphaproteobacteria;o__Sphingomonadales;f__Sphingomonadaceae;g__Sphingomonas	0	0	1	0	0	0	0	46	1	0	0	0	0	0	0	0	0	0	0	0	0	0	0	0	0	0	0	0	0	0	0	0	0	0	0	0	0	0	0	5	0	0	0	0	1	0	0	0
OTU_3794	k__Bacteria;p__Bacteroidetes;c__Bacteroidia;o__Bacteroidales;f__Porphyromonadaceae;g__Parabacteroides	0	1	0	0	1	0	0	0	8	0	0	0	0	0	0	0	0	0	0	0	0	0	0	0	0	0	0	0	0	0	0	0	0	0	0	1	0	0	0	0	0	0	0	0	0	0	0	0
OTU_926	k__Bacteria;p__Bacteroidetes;c__Bacteroidia;o__Bacteroidales;f__Prevotellaceae;g__Prevotellaceae_NK3B31_group	0	0	0	0	0	0	0	0	0	0	0	0	0	0	0	0	0	0	0	0	0	1	0	0	0	0	0	1	0	2	0	0	0	0	0	0	0	0	0	0	0	0	0	0	0	0	0	0
OTU_9968	k__Bacteria;p__Actinobacteria;c__Actinobacteria;o__Corynebacteriales;f__Mycobacteriaceae;g__Mycobacterium	0	0	0	0	0	0	0	0	0	0	0	0	0	0	0	0	0	0	0	0	0	0	0	0	0	0	0	0	0	0	0	0	0	0	0	0	0	0	0	0	0	0	0	0	0	0	0	0
OTU_9442	k__Bacteria;p__Bacteroidetes;c__Bacteroidia;o__Bacteroidales;f__Porphyromonadaceae;g__Parabacteroides	0	0	6	0	0	23	0	0	0	0	0	0	0	1	0	0	0	0	0	0	0	0	0	0	0	0	0	0	0	0	0	0	0	0	0	0	0	0	0	0	0	0	0	0	0	0	0	0
OTU_3526	k__Bacteria;p__Proteobacteria;c__Alphaproteobacteria;o__Rhodobacterales;f__Rhodobacteraceae;g__Donghicola;s__unidentified_marine_bacterioplankton	0	1	0	0	41	0	0	0	0	0	1	0	0	0	0	0	0	0	0	0	0	0	0	0	0	0	0	1	0	0	0	0	0	0	0	0	0	167	0	0	0	0	0	0	0	0	0	0
OTU_1006	k__Bacteria;p__Bacteroidetes;c__Bacteroidia;o__Bacteroidales;f__Bacteroidales_S24-7_group	0	0	1	0	0	1	117	0	1	0	0	0	0	0	0	0	0	0	0	0	0	0	0	0	0	0	0	0	0	0	0	0	0	0	2	0	0	0	0	1	0	0	0	0	0	0	0	0
OTU_570	k__Bacteria;p__Chlorobi;c__Chlorobia;o__Chlorobiales;f__OPB56	0	0	0	0	0	0	0	0	0	0	0	0	0	0	0	0	0	0	0	0	0	1	0	0	0	0	0	0	0	0	0	0	0	0	0	0	0	0	0	0	1	0	0	0	0	0	0	893
OTU_4846	k__Bacteria;p__Firmicutes;c__Clostridia;o__Clostridiales;f__Lachnospiraceae	0	0	0	0	0	0	0	0	0	2	0	0	0	0	0	0	0	0	0	0	0	0	0	0	0	0	0	0	0	0	0	2	0	0	0	0	0	0	0	0	0	0	0	0	0	0	0	0
OTU_2078	k__Bacteria;p__Bacteroidetes;c__Bacteroidia;o__Bacteroidales;f__Prevotellaceae;g__Prevotella	0	0	0	0	0	0	0	0	0	0	0	0	0	0	0	0	0	0	0	0	0	0	0	0	0	0	0	1	0	0	0	0	0	0	0	1	0	0	0	1	0	0	0	0	0	0	0	0
OTU_19807	k__Bacteria;p__Bacteroidetes;c__Bacteroidia;o__Bacteroidales;f__Bacteroidales_S24-7_group	3	0	0	1	1	1	0	0	1	0	0	0	0	0	0	0	0	0	0	0	0	0	13	0	0	0	0	0	0	0	3	1	0	1	0	0	0	0	0	4	0	1	0	0	0	0	0	0
OTU_2415	k__Bacteria;p__Actinobacteria;c__Acidimicrobiia;o__Acidimicrobiales;f__OM1_clade	0	0	0	0	0	0	0	0	0	0	0	0	1	0	0	1	0	0	0	0	0	0	0	0	0	0	0	0	0	0	0	0	0	0	0	0	0	0	0	0	0	0	0	0	0	0	0	0
OTU_609	k__Bacteria;p__Firmicutes;c__Clostridia;o__Clostridiales;f__Ruminococcaceae;g__Anaerotruncus	0	0	0	0	0	0	0	0	1	0	0	0	0	0	0	0	0	0	0	0	0	0	0	0	0	0	1	0	0	0	0	0	0	0	0	0	0	0	0	1	0	0	0	0	0	0	0	0
OTU_762	k__Bacteria;p__Firmicutes;c__Clostridia;o__Clostridiales;f__Family_XIII;g__[Eubacterium]_brachy_group	0	0	0	0	1	0	0	126	0	0	0	0	0	0	0	0	0	0	0	0	0	0	0	0	0	2	0	0	0	0	0	0	0	0	0	0	0	0	0	0	0	0	0	0	0	0	0	0
OTU_789	k__Bacteria;p__Bacteroidetes;c__Bacteroidia;o__Bacteroidales;f__Porphyromonadaceae;g__Odoribacter	0	0	0	0	0	0	0	0	0	0	0	0	0	0	0	0	0	0	0	0	0	0	0	0	0	0	0	0	0	487	0	1	0	0	0	0	2	2	1	0	0	0	0	0	0	0	0	1
OTU_930	k__Bacteria;p__Firmicutes;c__Clostridia;o__Clostridiales;f__Clostridiales_vadinBB60_group	0	1	0	0	0	0	0	0	0	0	0	1	0	0	0	0	0	0	0	0	0	0	0	0	0	0	0	0	0	0	0	0	0	0	0	0	0	0	0	0	0	0	0	0	0	0	0	0
OTU_1748	k__Bacteria;p__Firmicutes;c__Clostridia;o__Clostridiales;f__Lachnospiraceae	0	0	1	0	0	1	0	0	0	0	0	0	3	0	0	0	0	0	0	0	0	0	0	0	0	0	0	0	0	0	0	1	0	0	0	0	0	0	0	0	0	0	0	0	0	0	0	2
OTU_946	k__Bacteria;p__Gemmatimonadetes;c__Gemmatimonadetes;o__Gemmatimonadales;f__Gemmatimonadaceae	0	0	0	0	0	0	0	0	0	0	0	0	0	0	0	0	0	0	0	0	0	0	0	0	0	0	0	0	0	1	0	1	0	0	0	0	0	0	0	0	0	0	0	0	0	0	0	0
OTU_15093	k__Bacteria;p__Firmicutes;c__Clostridia;o__Clostridiales;f__Lachnospiraceae;g__Lachnospiraceae_NK4A136_group	0	0	0	1	1	0	0	0	0	22	0	0	0	0	0	0	0	0	0	0	0	0	0	0	0	0	3	0	0	0	0	0	0	0	0	0	0	0	0	0	0	0	0	1	0	0	0	0
OTU_4403	k__Bacteria;p__Firmicutes;c__Clostridia;o__Clostridiales;f__Ruminococcaceae;g__Ruminiclostridium_1	0	0	0	0	0	0	0	0	0	0	0	0	0	0	0	0	0	0	0	0	0	0	0	0	0	0	0	0	0	0	0	0	0	0	0	0	0	2	0	0	0	0	0	0	0	0	0	0
OTU_3091	k__Bacteria;p__Bacteroidetes;c__Bacteroidia;o__Bacteroidales;f__Bacteroidales_S24-7_group	0	0	0	0	0	0	0	140	0	0	0	0	0	0	0	0	0	0	0	0	0	0	0	0	0	0	0	0	0	0	0	0	0	0	0	0	0	0	0	0	0	0	0	0	0	0	0	0
OTU_642	k__Bacteria;p__Actinobacteria;c__Actinobacteria;o__Pseudonocardiales;f__Pseudonocardiaceae;g__Pseudonocardia;s__Pseudonocardia_sp._ANG1	0	0	4	0	0	0	0	0	0	0	0	0	0	0	0	0	0	0	0	0	0	0	0	0	0	0	166	0	0	0	0	0	0	0	0	0	0	0	0	0	0	0	0	0	0	0	0	0
OTU_536	k__Bacteria;p__Proteobacteria;c__Alphaproteobacteria;o__Rhodospirillales;f__Rhodospirillaceae;g__Thalassospira	0	0	0	0	0	0	0	0	0	1	0	0	0	0	0	0	0	0	0	0	0	0	0	0	0	0	0	0	0	0	0	1	0	0	0	0	0	0	0	0	0	0	0	0	0	0	0	0
OTU_884	k__Bacteria;p__Actinobacteria;c__Thermoleophilia;o__Solirubrobacterales;f__TM146	0	0	0	0	0	0	0	0	0	0	0	0	0	3	0	0	0	0	0	0	0	0	0	0	0	0	0	0	1	0	0	0	0	0	0	0	0	0	0	0	0	0	0	0	0	0	33	0
OTU_18237	k__Bacteria;p__Firmicutes;c__Clostridia;o__Clostridiales;f__Ruminococcaceae;g__Ruminiclostridium_5	40	0	0	0	45	0	0	0	0	0	0	0	0	0	0	0	0	0	0	0	0	0	0	0	0	0	0	0	0	0	0	0	0	0	0	0	0	0	0	0	0	0	0	0	0	0	0	0
OTU_1049	k__Bacteria;p__Bacteroidetes;c__Bacteroidia;o__Bacteroidales;f__Rikenellaceae;g__Alistipes	0	0	0	0	0	0	0	0	0	0	0	0	0	0	0	0	0	0	0	0	0	0	0	0	0	0	1	0	0	0	0	0	0	0	0	0	0	0	0	0	0	0	0	0	0	0	0	0
OTU_1771	k__Bacteria;p__Firmicutes;c__Clostridia;o__Clostridiales;f__Lachnospiraceae	0	0	0	0	0	0	1	0	0	0	0	0	0	405	0	0	0	0	0	0	0	2	0	0	0	0	0	0	0	1	0	0	0	355	1	0	0	0	1	0	0	0	0	0	0	0	0	0
OTU_1134	k__Bacteria;p__Actinobacteria;c__Thermoleophilia;o__Solirubrobacterales;f__480-2	0	0	0	0	0	0	0	0	0	0	0	0	0	1	0	0	0	0	1	0	0	0	0	0	1	0	0	0	0	0	0	0	0	0	1190	0	0	0	0	0	0	0	1	1	0	1	0	0
OTU_460	k__Bacteria;p__Actinobacteria;c__Actinobacteria;o__Micrococcales;f__Micrococcaceae;g__Nesterenkonia	0	0	0	0	5	0	0	0	0	0	112	0	0	22	0	0	0	0	0	0	0	0	9	0	0	0	0	0	0	0	0	0	0	0	0	1	0	0	0	0	68	0	0	0	0	0	0	0
OTU_5941	k__Bacteria;p__Firmicutes;c__Bacilli;o__Bacillales;f__Planococcaceae;g__Lysinibacillus	0	0	0	0	0	42	0	0	1	0	0	9	0	0	0	0	0	0	0	0	0	0	0	0	0	0	0	0	0	0	0	0	0	0	0	0	0	0	0	0	0	0	0	0	0	0	0	0
OTU_791	k__Bacteria;p__Firmicutes;c__Clostridia;o__Clostridiales;f__Lachnospiraceae	0	0	0	0	0	1	0	1	0	0	0	0	0	0	0	0	0	0	0	0	0	0	0	0	0	0	0	0	0	0	0	0	0	0	0	0	0	0	0	1	0	0	0	0	0	0	0	0
OTU_950	k__Bacteria;p__Firmicutes;c__Bacilli;o__Bacillales;f__Paenibacillaceae;g__Paenibacillus;s__Pantoea_ananatis_Sd-1	0	0	0	0	0	0	0	0	0	0	0	0	0	0	0	0	0	0	0	0	0	0	0	0	0	0	0	0	1	0	7	0	0	0	0	2	0	0	0	0	1	0	0	0	3	0	0	0
OTU_804	k__Bacteria;p__Bacteroidetes;c__Flavobacteriia;o__Flavobacteriales;f__Flavobacteriaceae;g__Flavobacterium;s__Candidatus_Cytophaga_massiliensis	0	0	0	0	0	0	0	0	0	0	0	0	0	1	0	0	0	0	1	0	0	0	0	0	0	0	0	0	0	0	0	0	0	0	0	0	328	0	0	0	1	0	0	0	0	0	0	0
OTU_806	k__Bacteria;p__Proteobacteria;c__Alphaproteobacteria;o__Rhizobiales;f__Methylobacteriaceae;g__Methylobacterium	0	0	0	0	0	0	0	0	0	0	0	0	0	0	1	0	0	0	2	9	43	1	0	37	0	0	0	0	0	3	0	0	0	0	0	0	0	0	1	0	2	0	31	0	0	1	20	1
OTU_2188	k__Bacteria;p__Bacteroidetes;c__Bacteroidia;o__Bacteroidales;f__Prevotellaceae;g__Prevotella	0	0	0	0	0	0	0	65	0	0	0	0	0	0	0	0	0	0	0	0	0	1	0	0	0	0	0	0	0	0	0	0	0	0	0	0	0	0	0	0	0	0	0	0	0	0	0	0
OTU_2136	k__Bacteria;p__Proteobacteria;c__Deltaproteobacteria;o__Myxococcales;f__Haliangiaceae;g__Haliangium	0	0	0	0	0	0	0	0	0	0	0	0	0	0	0	0	0	0	0	0	0	0	0	0	0	0	0	0	0	0	1	0	0	0	0	0	0	0	1	0	0	0	0	3	0	0	0	0
OTU_627	k__Bacteria;p__Firmicutes;c__Clostridia;o__Clostridiales;f__Christensenellaceae;g__Christensenellaceae_R-7_group	0	0	0	0	0	0	0	0	0	0	0	0	0	0	0	0	0	0	0	0	0	0	0	0	0	0	0	0	0	0	0	0	0	0	0	0	0	0	0	0	0	0	0	0	0	0	0	0
OTU_1104	k__Bacteria;p__Proteobacteria;c__Betaproteobacteria;o__Burkholderiales;f__Alcaligenaceae;g__MWH-UniP1_aquatic_group	0	0	0	0	0	0	0	0	0	0	0	0	0	0	0	0	0	0	0	0	0	0	0	0	0	0	0	0	0	0	0	0	0	0	0	0	0	0	0	0	0	0	0	0	0	0	0	0
OTU_2956	k__Bacteria;p__Firmicutes;c__Clostridia;o__Clostridiales;f__Lachnospiraceae	0	0	0	0	0	0	0	0	0	0	0	0	1	0	0	0	0	0	0	0	0	0	0	1	1	0	0	0	0	0	0	0	0	0	1	1	0	0	0	0	0	0	0	0	0	1	1	0
OTU_1456	k__Bacteria;p__Actinobacteria;c__Actinobacteria;o__Streptomycetales;f__Streptomycetaceae	0	0	0	0	1	0	0	0	0	0	0	0	0	0	0	0	0	0	0	0	0	0	0	0	0	0	0	0	0	0	0	0	0	0	0	0	0	1	1	0	1	0	0	0	0	0	0	0
OTU_707	k__Bacteria;p__Firmicutes;c__Clostridia;o__Clostridiales;f__Ruminococcaceae;g__Ruminococcus_1	1	1	0	2	0	1	0	0	5	0	0	0	0	0	0	0	0	0	0	0	0	0	0	0	0	0	0	0	0	0	0	0	0	0	0	0	0	0	0	0	0	0	0	0	0	0	0	0
OTU_594	k__Bacteria;p__Proteobacteria;c__Alphaproteobacteria;o__Rhizobiales;f__BCf3-20	0	0	0	0	0	0	0	0	0	0	0	1	0	0	0	0	0	0	0	1	0	0	0	0	0	0	272	1	0	0	0	0	0	1	0	0	0	0	0	0	1	0	0	0	0	1	0	0
OTU_1291	k__Bacteria;p__Gemmatimonadetes;c__Gemmatimonadetes;o__Gemmatimonadales;f__Gemmatimonadaceae;g__Gemmatimonas;s__Microcystis_sp._SAG_43.90	0	0	0	0	0	0	0	0	0	0	0	0	0	0	0	0	0	0	0	0	0	1	0	0	0	0	0	0	0	2	1	0	0	0	0	0	0	0	0	0	0	0	0	0	0	0	0	0
OTU_2202	k__Bacteria;p__Firmicutes;c__Clostridia;o__Clostridiales;f__Clostridiaceae_1;g__Oxobacter	0	0	0	0	0	0	0	0	0	0	1	0	0	0	0	0	0	334	0	0	0	0	0	0	0	0	0	0	0	0	0	0	0	200	1	0	0	0	0	0	0	0	0	0	0	0	0	0
OTU_1195	k__Bacteria;p__Bacteroidetes;c__Bacteroidia;o__Bacteroidales;f__Bacteroidaceae;g__Bacteroides	0	0	0	0	0	0	0	0	0	0	0	0	0	0	0	0	0	1	0	0	0	0	0	0	0	0	0	0	0	0	0	0	0	0	0	0	0	0	0	0	0	0	0	0	0	0	0	0
OTU_2658	k__Bacteria;p__Proteobacteria;c__Gammaproteobacteria;o__Pseudomonadales;f__Moraxellaceae;g__Acinetobacter;s__bacterium_K87	0	0	1	0	0	0	0	0	0	0	0	0	0	0	6	0	0	0	0	1	0	0	0	0	6	0	1	0	0	0	0	0	0	0	0	0	0	0	1	0	0	0	0	0	0	0	0	0
OTU_1235	k__Bacteria;p__Bacteroidetes;c__Cytophagia;o__Cytophagales;f__Cytophagaceae;g__Adhaeribacter	0	0	0	0	0	0	0	0	0	0	0	0	0	0	0	0	0	0	0	475	0	0	0	0	0	0	0	0	0	0	0	0	0	0	0	0	0	0	0	0	0	0	0	0	0	0	0	0
OTU_766	k__Bacteria;p__Firmicutes;c__Clostridia;o__Clostridiales;f__Lachnospiraceae;g__Anaerosporobacter;s__unidentified	0	0	0	0	0	0	0	0	0	0	0	0	0	0	0	0	0	0	0	0	0	0	0	0	0	0	0	0	0	0	0	0	0	0	0	1	1	2095	0	0	0	0	0	0	0	0	0	0
OTU_2812	k__Bacteria;p__Proteobacteria;c__Alphaproteobacteria;o__Rhodobacterales;f__Rhodobacteraceae;g__Paracocccus	0	0	0	0	5	0	0	6	0	17	0	0	0	0	0	344	0	0	15	2	0	0	67	0	0	0	0	0	0	0	0	0	0	0	72	0	20	1	0	0	14	0	0	1	1	0	0	0
OTU_1622	k__Bacteria;p__Proteobacteria;c__Epsilonproteobacteria;o__Campylobacterales;f__Helicobacteraceae;g__Helicobacter;s__Helicobacter_sp._UNSW1.7sp	0	0	0	0	0	0	0	0	0	0	0	0	0	0	0	0	0	0	0	0	0	0	0	0	0	0	0	0	0	0	0	0	0	0	0	0	0	0	0	0	0	0	0	0	0	0	0	0
OTU_1242	k__Bacteria;p__Actinobacteria;c__Actinobacteria;o__Corynebacteriales;f__Mycobacteriaceae;g__Mycobacterium	0	0	0	0	0	0	0	0	0	0	0	0	0	0	0	0	0	0	0	0	0	0	0	0	0	1	0	0	0	0	1	0	0	0	0	0	0	0	0	0	0	0	0	0	0	0	0	0
OTU_3208	k__Bacteria;p__Proteobacteria;c__Betaproteobacteria;o__SC-I-84	0	0	0	0	0	0	0	0	0	0	0	0	0	0	0	0	0	0	0	0	0	0	0	0	0	0	0	0	0	1	0	0	0	1	0	0	0	0	2	0	0	0	0	0	0	0	0	0
OTU_1553	k__Bacteria;p__Firmicutes;c__Clostridia;o__Clostridiales;f__Lachnospiraceae;g__Roseburia	0	1	0	0	0	0	0	0	1	0	0	0	0	0	0	0	0	0	0	0	1	0	0	0	0	0	0	0	0	0	0	0	0	0	0	0	0	0	0	0	0	0	0	0	0	0	0	0
OTU_862	k__Bacteria;p__Firmicutes;c__Clostridia;o__Clostridiales	0	3	0	0	3	0	0	0	6	0	0	0	1	0	0	0	0	0	0	0	233	0	0	0	0	0	0	0	0	0	0	0	0	0	0	0	0	0	0	0	0	0	0	0	0	0	0	0
OTU_764	k__Bacteria;p__Actinobacteria;c__Actinobacteria;o__Frankiales;f__Nakamurellaceae;g__Nakamurella	0	0	0	0	0	0	0	0	0	0	0	0	0	0	0	0	0	0	0	0	0	0	0	0	0	0	0	0	0	1	0	0	0	0	0	1	0	0	0	0	0	0	0	0	0	1	0	0
OTU_2553	k__Bacteria;p__Actinobacteria;c__Actinobacteria;o__Frankiales;f__Sporichthyaceae;g__hgcI_clade	0	0	0	0	0	0	0	0	0	0	555	0	0	0	0	0	1	0	0	0	0	0	1	0	0	0	0	0	0	0	0	0	0	0	0	0	0	0	0	0	0	0	0	2	0	0	0	0
OTU_2015	k__Bacteria;p__Proteobacteria;c__Alphaproteobacteria;o__Rhodospirillales;f__Rhodospirillaceae;g__Pelagibius	0	0	0	0	0	0	0	0	0	0	0	0	0	0	0	0	2	1	0	0	0	0	0	0	1	2	0	0	0	0	0	0	0	0	0	0	0	0	0	0	0	0	0	0	0	0	0	0
OTU_1289	k__Bacteria;p__Proteobacteria;c__Betaproteobacteria;o__Neisseriales;f__Neisseriaceae;g__Neisseria	0	0	0	0	0	16	0	0	0	0	0	0	0	0	0	0	0	0	0	0	0	0	0	0	0	0	0	0	0	0	0	0	0	0	0	0	0	0	0	0	0	0	0	0	0	0	0	0
OTU_3180	k__Bacteria;p__Firmicutes;c__Clostridia;o__Clostridiales;f__Lachnospiraceae;g__Lachnospiraceae_NK4A136_group;s__unidentified	0	3	1	0	0	1	1	0	4	0	0	0	0	0	0	0	1	0	0	0	0	0	0	0	0	0	0	0	0	0	0	1	0	0	0	0	0	0	0	0	0	0	0	0	0	0	0	0
OTU_912	k__Bacteria;p__Firmicutes;c__Erysipelotrichia;o__Erysipelotrichales;f__Erysipelotrichaceae;g__Allobaculum	1	1	0	1	0	5	0	0	0	1	0	0	1	0	0	0	0	0	0	0	0	0	0	0	0	0	0	0	0	0	0	0	0	0	0	0	1	1321	0	0	0	0	0	0	0	0	0	0
OTU_942	k__Bacteria;p__Proteobacteria;c__Betaproteobacteria;o__Burkholderiales;f__Comamonadaceae;g__Limnohabitans	0	0	0	0	0	0	0	0	0	0	304	0	0	0	0	0	0	0	0	0	0	0	0	0	0	0	0	0	0	0	0	2	0	0	0	0	0	0	0	0	0	0	0	2	0	0	0	0
OTU_3883	k__Bacteria;p__Firmicutes;c__Clostridia;o__Clostridiales;f__Lachnospiraceae	2	2	1	1	0	0	0	1	1	0	0	0	0	0	0	0	0	0	0	0	0	0	0	0	0	0	0	0	0	0	0	1	0	0	0	0	0	0	0	0	0	0	0	1	0	0	0	0
OTU_1478	k__Bacteria;p__Bacteroidetes;c__Bacteroidia;o__Bacteroidales;f__Prevotellaceae;g__Paraprevotella	0	0	0	0	0	0	0	0	0	0	0	0	0	0	0	0	0	0	0	0	0	0	0	0	0	0	0	0	0	0	0	1	0	0	0	0	0	0	0	0	0	0	0	0	0	0	0	0
OTU_4205	k__Bacteria;p__Proteobacteria;c__Gammaproteobacteria;o__Thiotrichales;f__Thiotrichaceae;g__Methylohalomonas	0	0	0	0	0	0	0	0	0	0	0	0	0	0	1	0	0	2	0	0	1	0	0	0	0	0	0	0	0	1	0	0	1	0	0	0	0	1	0	0	0	0	0	0	0	0	0	0
OTU_1684	k__Bacteria;p__Firmicutes;c__Clostridia;o__Clostridiales;f__Ruminococcaceae;g__Ruminiclostridium_1	0	0	0	0	0	0	0	0	0	0	0	0	0	0	0	0	0	0	0	0	0	0	0	0	0	0	1	0	0	0	0	0	0	0	0	0	0	0	0	0	1	0	0	0	0	0	0	0
OTU_2714	k__Bacteria;p__Firmicutes;c__Clostridia;o__Clostridiales;f__Lachnospiraceae;g__Pseudobutyrivibrio	0	0	0	0	0	0	0	0	5	0	0	0	0	0	0	0	0	0	0	0	0	0	0	0	0	0	0	0	0	0	0	0	0	0	0	0	0	0	0	0	0	0	0	0	0	0	0	0
OTU_2143	k__Bacteria;p__Bacteroidetes;c__Bacteroidetes_vadinHA17	0	0	0	0	0	0	0	0	0	0	0	0	0	0	0	0	0	0	0	0	0	0	0	0	0	0	0	0	0	0	0	0	0	0	0	0	0	0	0	0	0	0	0	0	0	0	0	0
OTU_1537	k__Bacteria;p__CKC4	0	0	0	0	0	0	0	0	0	0	2	0	0	0	0	0	0	0	0	0	0	9	0	0	0	0	0	1	0	0	0	0	0	0	0	0	0	0	0	0	0	0	0	0	0	0	0	0
OTU_1046	k__Bacteria;p__Bacteroidetes;c__Bacteroidia;o__Bacteroidia_Incertae_Sedis;f__Draconibacteriaceae	0	0	0	0	0	0	0	0	0	0	0	0	0	0	1	0	0	0	1	0	0	0	0	0	0	0	0	0	0	0	0	0	0	0	0	0	0	0	0	0	0	0	0	0	0	0	0	0
OTU_1530	k__Bacteria;p__Actinobacteria;c__Actinobacteria;o__Corynebacteriales;f__Corynebacteriaceae;g__Corynebacterium	0	0	0	0	0	0	0	1	0	0	0	0	0	0	0	0	0	0	0	0	0	0	0	0	0	0	0	0	0	0	0	0	0	0	0	0	0	0	0	0	0	0	0	0	0	0	0	0
OTU_823	k__Bacteria;p__Firmicutes;c__Clostridia;o__Clostridiales;f__Ruminococcaceae;g__Ruminococcus_1	0	0	0	0	0	0	0	0	0	0	0	0	1	0	0	0	0	0	0	0	1	0	2	0	0	0	0	0	0	0	0	0	0	0	0	0	0	0	0	0	0	0	0	0	0	0	0	0
OTU_3219	k__Bacteria;p__Firmicutes;c__Bacilli;o__Bacillales;f__Paenibacillaceae;g__Paenibacillus;s__Paenibacillus_ginsengarvi	0	0	0	0	0	0	0	0	0	0	0	0	0	0	0	0	0	0	0	1	1	0	0	0	0	0	0	0	0	0	0	0	0	439	0	0	0	0	0	0	0	0	1	0	0	0	0	0
OTU_1115	k__Bacteria;p__Proteobacteria;c__Betaproteobacteria;o__Burkholderiales;f__Comamonadaceae;g__Tepidicella	0	0	8	0	0	0	0	0	0	0	0	0	0	0	0	0	0	0	0	0	0	0	0	0	0	0	0	0	0	0	0	0	1	0	0	0	0	0	0	0	0	0	0	0	0	0	0	0
OTU_1199	k__Bacteria;p__Proteobacteria;c__Alphaproteobacteria;o__Rhizobiales;f__Bradyrhizobiaceae;g__Rhodopseudomonas	0	0	0	0	0	0	0	0	0	0	0	0	0	0	0	0	0	0	0	0	0	0	0	0	1	0	0	0	0	0	0	0	0	0	0	0	0	0	1	0	1	0	0	0	0	0	0	0
OTU_561	k__Bacteria;p__Firmicutes;c__Erysipelotrichia;o__Erysipelotrichales;f__Erysipelotrichaceae;g__Erysipelotrichaceae_UCG-003	0	0	0	0	0	0	0	0	0	0	0	0	0	0	0	0	0	0	0	0	0	0	0	0	1	0	0	0	0	0	0	0	0	0	0	0	0	0	0	0	0	0	0	0	0	0	0	0
OTU_19204	k__Bacteria;p__Actinobacteria;c__Actinobacteria;o__Corynebacteriales;f__Mycobacteriaceae;g__Mycobacterium	0	0	0	0	0	0	0	0	0	0	0	0	0	0	0	0	0	0	1	0	0	0	0	0	0	0	0	0	0	0	0	485	0	0	0	0	0	0	0	0	0	0	0	0	0	0	0	0
OTU_4451	k__Bacteria;p__Firmicutes;c__Clostridia;o__Clostridiales;f__Lachnospiraceae	0	0	0	0	0	1	0	0	0	1	0	0	0	0	0	0	0	0	0	0	0	0	0	0	0	0	0	0	0	0	0	0	0	0	0	0	0	0	0	1	0	0	0	0	0	0	0	0
OTU_3515	k__Bacteria;p__Proteobacteria;c__Deltaproteobacteria;o__Desulfuromonadales;f__Geobacteraceae;g__Geobacter	0	0	0	0	0	0	0	0	0	0	0	0	0	0	0	0	0	0	0	0	0	0	0	0	0	0	0	0	0	2	0	0	0	0	0	1	0	0	0	0	0	0	0	0	0	0	0	0
OTU_2826	k__Bacteria;p__Proteobacteria;c__Alphaproteobacteria;o__Rhodobacterales;f__Rhodobacteraceae;g__Tateyamaria	0	0	0	0	2	0	0	9	0	90	0	0	0	0	0	0	0	0	0	0	0	0	0	0	0	0	0	0	0	0	0	0	0	0	0	0	0	0	0	0	0	0	0	0	0	0	0	0
OTU_1906	k__Bacteria;p__Proteobacteria;c__Deltaproteobacteria;o__Myxococcales;f__BIrii41	0	0	0	0	0	0	0	0	0	0	0	0	0	0	1	0	0	0	0	0	0	0	0	0	0	0	0	0	1	1	0	0	0	0	0	0	0	0	0	0	0	0	0	1	1	0	0	0
OTU_869	k__Bacteria;p__Proteobacteria;c__Gammaproteobacteria;o__Pseudomonadales;f__Pseudomonadaceae;g__Pseudomonas	0	0	0	0	0	0	0	0	0	0	0	0	0	0	0	0	0	0	0	0	0	0	0	0	0	0	1	0	1	0	0	0	0	0	2	0	0	0	0	0	0	0	0	0	0	0	0	0
OTU_1400	k__Bacteria;p__Proteobacteria;c__Betaproteobacteria;o__Nitrosomonadales;f__Nitrosomonadaceae	0	0	0	0	0	0	0	0	0	0	0	0	0	0	1	0	0	0	0	0	0	0	0	0	0	0	0	0	0	0	0	0	0	0	0	1	0	0	0	0	0	0	0	0	0	0	0	0
OTU_1701	k__Bacteria;p__Actinobacteria;c__Actinobacteria;o__Propionibacteriales;f__Nocardioidaceae;g__Marmoricola	0	0	0	0	0	0	0	0	0	0	0	1	0	0	0	0	0	0	0	0	0	0	0	0	0	0	0	0	0	1	0	0	0	0	0	0	0	0	0	0	0	0	0	0	0	3	93	0
OTU_1488	k__Bacteria;p__Proteobacteria;c__Gammaproteobacteria;o__Xanthomonadales;f__Xanthomonadaceae;g__Thermomonas;s__Thermomonas_sp._ROi27	0	0	0	0	0	0	0	0	0	0	0	106	1	0	0	0	0	0	0	1	0	0	0	0	0	0	0	0	0	0	1	0	0	0	0	0	0	0	0	0	0	0	0	0	1	3	0	0
OTU_2445	k__Bacteria;p__Firmicutes;c__Clostridia;o__Clostridiales;f__Clostridiaceae_1;g__Fonticella	0	0	0	0	0	0	0	0	0	0	0	0	0	0	0	0	0	0	0	0	0	0	0	0	1	0	0	0	0	0	1	0	0	0	0	0	0	0	0	0	0	0	0	0	0	0	0	0
OTU_1314	k__Bacteria;p__Proteobacteria;c__Alphaproteobacteria;o__Sphingomonadales;f__Sphingomonadaceae;g__Sphingomonas	0	0	0	0	0	0	0	0	0	0	0	0	0	0	0	1	0	0	0	0	0	0	0	0	0	0	0	0	0	2	0	0	0	0	0	0	0	0	0	0	0	0	0	20	0	0	0	0
OTU_1141	k__Bacteria;p__Firmicutes;c__Clostridia;o__Clostridiales;f__Ruminococcaceae;g__Oscillibacter	1	0	0	0	0	0	0	0	0	1	0	0	0	0	0	0	0	0	0	0	0	0	0	0	0	0	0	0	0	0	0	0	0	0	0	0	0	0	0	0	0	0	0	0	0	0	0	0
OTU_1213	k__Bacteria;p__Firmicutes;c__Clostridia;o__Clostridiales;f__Lachnospiraceae	0	0	0	1	0	1	1	0	2	0	0	0	0	0	0	0	0	0	0	0	0	0	0	0	0	0	0	0	0	0	0	0	0	0	0	0	0	0	0	0	0	0	0	0	0	0	0	0
OTU_1945	k__Bacteria;p__Actinobacteria;c__Acidimicrobiia;o__Acidimicrobiales	0	0	0	0	0	0	1	0	0	0	0	0	0	0	0	0	0	0	0	0	0	0	0	0	0	0	0	0	0	0	0	0	0	0	0	0	0	0	0	0	0	0	0	0	0	0	0	0
OTU_2551	k__Bacteria;p__Proteobacteria;c__Gammaproteobacteria;o__Xanthomonadales;f__Xanthomonadales_Incertae_Sedis	0	1	0	0	0	0	0	0	0	0	0	0	0	0	0	0	0	0	0	0	0	0	2	0	0	0	0	0	1	0	1	1	0	0	0	0	0	0	0	0	2	0	0	0	0	0	0	0
OTU_530	k__Bacteria;p__Acidobacteria;c__Holophagae;o__Subgroup_7	0	0	0	0	0	0	0	0	0	0	0	0	0	0	0	0	0	0	0	0	0	0	0	1	0	0	0	0	0	0	0	0	0	0	0	0	0	1	0	0	0	0	0	0	0	0	0	0
OTU_1124	k__Bacteria;p__Bacteroidetes;c__Bacteroidetes_vadinHA17	0	0	0	0	0	0	0	0	0	0	0	0	0	0	0	1194	0	0	0	0	0	0	0	0	0	0	0	0	0	0	0	0	0	1	0	0	0	0	0	0	0	0	0	1	1	0	0	0
OTU_726	k__Bacteria;p__Firmicutes;c__Clostridia;o__Clostridiales;f__Ruminococcaceae;g__Anaerotruncus	0	0	0	0	0	0	0	0	0	0	0	0	0	0	0	0	0	0	0	0	0	0	0	0	0	0	0	0	0	0	0	0	0	0	0	0	0	0	0	0	0	0	0	0	0	0	0	0
OTU_1186	k__Bacteria;p__Bacteroidetes;c__Bacteroidia;o__Bacteroidales;f__Prevotellaceae;g__Prevotella	0	0	0	0	0	0	0	1	0	0	0	0	0	0	0	1	0	0	0	0	0	0	0	0	0	0	0	0	0	0	0	0	0	0	0	0	0	0	0	0	0	1	0	0	0	0	0	0
OTU_3949	k__Bacteria;p__Bacteroidetes;c__Bacteroidia;o__Bacteroidales;f__Bacteroidales_S24-7_group	0	1	0	27	1	0	0	0	2	1	0	0	0	0	0	0	0	0	0	0	0	0	0	0	0	0	0	0	0	0	0	0	0	0	0	0	0	0	0	164	0	0	0	0	0	0	0	0
OTU_2354	k__Bacteria;p__Firmicutes;c__Clostridia;o__Clostridiales;f__Lachnospiraceae;g__Lachnospiraceae_NK4A136_group	0	0	0	0	0	2	0	1	2	0	0	0	0	0	0	0	0	0	0	0	0	0	0	0	0	0	0	0	0	0	0	0	0	0	0	0	0	0	0	0	0	0	3	0	0	0	0	0
OTU_5599	k__Bacteria;p__Proteobacteria;c__Gammaproteobacteria;o__Enterobacteriales;f__Enterobacteriaceae;g__Buchnera;s__Buchnera_aphidicola_[Lipaphis_pseudobrassicae]	0	0	0	0	0	0	0	0	1	0	0	0	0	0	0	0	0	0	0	0	0	0	0	0	0	0	0	0	0	0	0	0	0	0	0	0	0	0	0	0	0	0	0	0	0	0	0	0
OTU_3744	k__Bacteria;p__Proteobacteria;c__Betaproteobacteria;o__Nitrosomonadales;f__Nitrosomonadaceae	0	0	0	0	0	1	0	47	0	0	15	0	0	0	0	1	0	0	0	0	0	0	0	0	0	0	0	0	0	207	1	0	0	0	0	0	0	0	0	0	0	0	0	0	0	0	0	0
OTU_1237	k__Bacteria;p__Firmicutes;c__Clostridia;o__Clostridiales;f__Ruminococcaceae;g__Ruminococcaceae_UCG-014	0	0	0	0	2	0	2	0	1	0	0	0	0	0	0	0	0	0	0	0	0	0	0	0	0	0	0	0	0	0	0	0	0	0	0	0	0	0	1	0	0	0	0	1	0	0	0	0
OTU_948	k__Bacteria;p__Firmicutes;c__Clostridia;o__Clostridiales;f__Ruminococcaceae;g__Ruminococcaceae_UCG-010	0	1	0	0	0	0	0	0	0	0	0	0	0	0	0	0	0	0	0	0	0	0	0	0	0	0	0	0	0	0	0	0	0	0	0	0	0	0	0	0	0	0	0	0	0	0	0	0
OTU_2728	k__Bacteria;p__Proteobacteria;c__Gammaproteobacteria;o__Enterobacteriales;f__Enterobacteriaceae;g__Pantoea	0	0	0	0	0	0	0	0	0	0	1	1	5	1	0	6	0	0	0	1	2	5	0	1	2	0	1	3	1	0	1	2	1	0	0	2	3	1	1	0	0	7	2	0	742	0	1	3
OTU_1763	k__Bacteria;p__Proteobacteria;c__Betaproteobacteria;o__Nitrosomonadales;f__Nitrosomonadaceae	0	0	0	0	0	0	0	42	0	0	1	0	0	0	295	0	0	0	0	0	0	0	0	0	0	0	0	0	0	0	0	0	0	0	0	0	0	0	0	1	0	0	0	0	0	0	0	0
OTU_1680	k__Bacteria;p__Proteobacteria;c__Epsilonproteobacteria;o__Campylobacterales;f__Campylobacteraceae;g__Campylobacter;s__Campylobacter_rectus	0	0	0	0	0	0	0	0	0	0	0	0	0	0	0	0	0	0	0	0	0	0	0	0	0	0	0	0	0	0	0	0	0	0	0	0	0	0	0	0	0	0	0	0	0	0	0	0
OTU_1366	k__Bacteria;p__Firmicutes;c__Bacilli;o__4-15	0	0	0	0	0	0	0	0	0	0	0	0	0	0	0	0	0	0	0	0	0	0	0	3	0	0	0	0	0	0	0	0	0	0	0	1	0	1	0	0	1	0	0	0	0	0	0	0
OTU_1790	k__Bacteria;p__Bacteroidetes;c__Bacteroidia;o__Bacteroidales;f__Porphyromonadaceae;g__Parabacteroides	0	0	6	0	0	0	0	3	0	0	0	0	0	0	0	0	0	0	0	0	0	0	0	0	0	0	0	0	0	0	0	0	0	0	0	0	1	0	1	1	0	0	0	0	0	0	0	0
OTU_933	k__Bacteria;p__Proteobacteria;c__Alphaproteobacteria;o__Rhizobiales;f__Xanthobacteraceae;g__Variibacter	0	0	0	0	0	0	0	0	0	0	0	0	0	0	0	0	0	0	0	0	0	0	0	0	0	0	0	0	0	0	1	0	0	0	0	0	0	0	0	0	0	0	0	0	0	0	0	0
OTU_1310	k__Bacteria;p__Proteobacteria;c__Deltaproteobacteria;o__Bdellovibrionales;f__Bdellovibrionaceae;g__Bdellovibrio	0	0	0	0	0	0	0	0	0	0	0	0	0	0	0	0	0	0	0	0	0	0	0	0	0	0	0	0	0	0	1	0	0	0	0	0	0	2	0	0	0	0	0	1	0	0	0	0
OTU_5813	k__Bacteria;p__Actinobacteria;c__Actinobacteria;o__Corynebacteriales	0	0	1	0	0	0	0	0	0	0	0	0	0	0	0	0	1	0	0	0	0	0	0	0	0	0	0	0	0	1	0	0	0	0	0	0	0	0	0	471	3	0	0	3	0	0	0	0
OTU_659	k__Bacteria;p__Firmicutes;c__Clostridia;o__Clostridiales;f__Lachnospiraceae	0	0	0	0	4	0	0	0	0	0	0	0	0	0	0	0	0	0	0	0	0	0	0	2	0	0	0	0	1	0	0	0	2	0	0	0	1	0	0	0	0	0	0	0	0	0	0	0
OTU_1576	k__Bacteria;p__Firmicutes;c__Clostridia;o__Clostridiales;f__Lachnospiraceae;g__Lachnospiraceae_NK4A136_group	1	1	0	0	1	0	0	0	0	0	0	0	0	0	0	0	0	0	0	0	0	0	0	0	0	0	0	0	0	0	0	0	0	0	0	0	0	0	0	0	0	0	0	0	0	0	0	0
OTU_1040	k__Bacteria;p__Firmicutes;c__Clostridia;o__Clostridiales;f__Ruminococcaceae;g__Ruminococcaceae_UCG-014	0	0	0	0	0	0	0	0	0	0	0	0	1	0	0	0	0	0	1	0	0	0	0	0	0	0	0	0	0	0	0	0	0	0	0	0	0	0	0	0	0	0	0	0	0	0	0	0
[truncated: 5,198 more rows]
[truncated: 1,052 more columns]

## Sheet: OTU table KO&OE
OTUID	Taxonomy	c4h2_1	c4h2_2	c4h2_3	c4h2_4	c4h2_5	c4h2_6	pal06_1	pal06_2	pal06_3	pal06_4	pal06_5	pal06_6	OsC4H2-OE1	OsC4H2-OE2	OsC4H2-OE3	OsC4H2-OE4	OsC4H2-OE5	OsC4H2-OE6	OsPAL06-OE1	OsPAL06-OE2	OsPAL06-OE3	OsPAL06-OE4	OsPAL06-OE5	OsPAL06-OE6	WT1	WT2	WT3	WT4	WT5	WT6
[truncated: 366 more rows]
