# Supplementary material for: Host metabolites explain microbiome variation between different rice genotypes
Source: Microbiome. 2025 Aug 9;13:185. doi: 10.1186/s40168-025-02181-z (PMC12335145; doi:10.1186/s40168-025-02181-z)
Supplement: Supplementary file 5 — Supplementary Material 4. Dataset 4: SNPs associated with metabolites in this study [file 40168_2025_2181_MOESM4_ESM.xlsx]

## Sheet: Sheet1
Dataset 4. SNPs associated with metabolites in this study.
Gene_id	Gene_name	SNP_position	-log10(p-value )	Associated_metabolite	SNP_id	Protein_class
Os01g22352	prx15	4296	2.12164	FLA	SNP.241.4296	PRX
Os03g36560	prx49	522	2.10718	FLA	SNP.4.522	PRX
Os05g25640	OsC4H2	5377	1.985	FLA	SNP.71.5377	C4H
Os10g11810	OsCAD1	1197	1.96746	FLA	SNP.32.1197	CAD
Os10g11810	OsCAD1	1197	1.96746	FLA	SNP.32.1197	CAD
Os10g11810	OsCAD1	1197	1.96746	FLA	SNP.32.1197	CAD
Os02g41680	OsPAL06	879	1.9356	FLA	SNP.35.879	PAL
Os07g47990	prx109	4634	1.90871	FLA	SNP.34.4634	PRX
Os07g47990	prx109	4634	1.90871	FLA	SNP.34.4634	PRX
Os01g22352	prx15	736	1.84041	FLA	SNP.37.736	PRX
Os01g57730	prx19	4327	1.84041	FLA	SNP.44.4327	PRX
Os06g46799	prx89	7644	1.84041	FLA	SNP.98.7644	PRX
Os06g29470	prx80	1199	1.83935	FLA	SNP.65.1199	PRX
Os01g22370	prx16	1519	1.83898	FLA	SNP.62.1519	PRX
Os01g22352	prx15	4433	1.83709	FLA	SNP.251.4433	PRX
Os05g41990	prx74	213	1.7899	FLA	SNP.2.213	PRX
Os05g41990	prx74	237	1.7899	FLA	SNP.4.237	PRX
Os05g41990	prx74	250	1.7899	FLA	SNP.5.250	PRX
Os05g41990	prx74	264	1.7899	FLA	SNP.7.264	PRX
Os05g41990	prx74	275	1.7899	FLA	SNP.8.275	PRX
Os05g41990	prx74	291	1.7899	FLA	SNP.10.291	PRX
Os05g41990	prx74	373	1.7899	FLA	SNP.12.373	PRX
Os05g41990	prx74	377	1.7899	FLA	SNP.13.377	PRX
Os05g41990	prx74	438	1.7899	FLA	SNP.15.438	PRX
Os05g41990	prx74	472	1.7899	FLA	SNP.16.472	PRX
Os05g41990	prx74	667	1.7899	FLA	SNP.20.667	PRX
Os05g41990	prx74	1081	1.7899	FLA	SNP.29.1081	PRX
Os05g41990	prx74	1112	1.7899	FLA	SNP.30.1112	PRX
Os05g41990	prx74	1239	1.7899	FLA	SNP.37.1239	PRX
Os05g41990	prx74	2289	1.7899	FLA	SNP.43.2289	PRX
Os05g42000	prx75	934	1.7899	FLA	SNP.8.934	PRX
Os05g42000	prx75	971	1.7899	FLA	SNP.9.971	PRX
Os05g42000	prx75	2758	1.7899	FLA	SNP.30.2758	PRX
Os05g42000	prx75	3652	1.7899	FLA	SNP.33.3652	PRX
Os05g42000	prx75	934	1.7899	FLA	SNP.8.934	PRX
Os05g42000	prx75	971	1.7899	FLA	SNP.9.971	PRX
Os05g42000	prx75	2758	1.7899	FLA	SNP.30.2758	PRX
Os05g42000	prx75	3652	1.7899	FLA	SNP.33.3652	PRX
Os08g14760	Os4CL1	1214	1.78315	FLA	SNP.30.1214	4CL
Os06g29470	prx80	906	1.78315	FLA	SNP.47.906	PRX
Os06g29470	prx80	907	1.78315	FLA	SNP.48.907	PRX
Os06g29470	prx80	3819	1.78315	FLA	SNP.115.3819	PRX
Os03g36560	prx49	3400	1.77802	FLA	SNP.44.3400	PRX
Os07g44550	prx107	4288	1.76418	FLA	SNP.30.4288	PRX
Os05g04440	prx67	70	1.76375	FLA	SNP.1.70	PRX
Os01g22249	PRX13	7350	1.74826	FLA	SNP.171.7350	PRX
Os10g11810	OsCAD1	1077	1.74663	FLA	SNP.28.1077	CAD
Os10g11810	OsCAD1	1077	1.74663	FLA	SNP.28.1077	CAD
Os10g11810	OsCAD1	1077	1.74663	FLA	SNP.28.1077	CAD
Os10g29470	OsCAD3	743	1.74663	FLA	SNP.8.743	CAD
Os03g22010	prx41	1830	1.74663	FLA	SNP.42.1830	PRX
Os03g22010	prx41	1830	1.74663	FLA	SNP.42.1830	PRX
Os03g22010	prx41	1830	1.74663	FLA	SNP.42.1830	PRX
Os03g22010	prx41	1830	1.74663	FLA	SNP.42.1830	PRX
Os03g22010	prx41	310	1.74629	FLA	SNP.10.310	PRX
Os03g22010	prx41	310	1.74629	FLA	SNP.10.310	PRX
Os03g22010	prx41	310	1.74629	FLA	SNP.10.310	PRX
Os03g22010	prx41	310	1.74629	FLA	SNP.10.310	PRX
Os02g50770	prx31	4397	1.74513	FLA	SNP.45.4397	PRX
Os01g40860	OsALDH2C4	9406	1.73608	FLA	SNP.303.9406	ALDH2C
Os05g25640	OsC4H2	5397	1.72623	FLA	SNP.72.5397	C4H
Os05g25640	OsC4H2	5430	1.72623	FLA	SNP.74.5430	C4H
Os02g41650	OsPAL08	6917	1.72623	FLA	SNP.94.6917	PAL
Os02g41650	OsPAL08	6922	1.72623	FLA	SNP.96.6922	PAL
Os02g41650	OsPAL08	6917	1.72623	FLA	SNP.94.6917	PAL
Os02g41650	OsPAL08	6922	1.72623	FLA	SNP.96.6922	PAL
Os02g41650	OsPAL08	6917	1.72623	FLA	SNP.94.6917	PAL
Os02g41650	OsPAL08	6922	1.72623	FLA	SNP.96.6922	PAL
Os01g22352	prx15	2996	1.72623	FLA	SNP.182.2996	PRX
Os10g36848	OsF5H1	9297	1.72396	FLA	SNP.128.9297	F5H
Os03g22020	prx40	216	1.71576	FLA	SNP.9.216	PRX
Os03g22020	prx40	240	1.71576	FLA	SNP.11.240	PRX
Os03g22020	prx40	256	1.71576	FLA	SNP.12.256	PRX
Os03g22020	prx40	289	1.71576	FLA	SNP.13.289	PRX
Os07g44430	Os1-CysPrxA	3605	1.71359	FLA	SNP.130.3605	PRX
Os01g40860	OsALDH2C4	6465	1.7124	FLA	SNP.201.6465	ALDH2C
Os01g22249	PRX13	8794	1.7124	FLA	SNP.215.8794	PRX
Os03g22010	prx41	2334	1.7124	FLA	SNP.52.2334	PRX
Os03g22010	prx41	4260	1.7124	FLA	SNP.97.4260	PRX
Os03g22010	prx41	4351	1.7124	FLA	SNP.100.4351	PRX
Os03g22010	prx41	4649	1.7124	FLA	SNP.114.4649	PRX
Os03g22010	prx41	4651	1.7124	FLA	SNP.115.4651	PRX
Os03g22010	prx41	4652	1.7124	FLA	SNP.116.4652	PRX
Os03g22010	prx41	5065	1.7124	FLA	SNP.131.5065	PRX
Os03g22010	prx41	5681	1.7124	FLA	SNP.135.5681	PRX
Os03g22010	prx41	5684	1.7124	FLA	SNP.136.5684	PRX
Os03g22010	prx41	6320	1.7124	FLA	SNP.147.6320	PRX
Os03g22010	prx41	7885	1.7124	FLA	SNP.159.7885	PRX
Os03g22010	prx41	2334	1.7124	FLA	SNP.52.2334	PRX
Os03g22010	prx41	4260	1.7124	FLA	SNP.97.4260	PRX
Os03g22010	prx41	4351	1.7124	FLA	SNP.100.4351	PRX
Os03g22010	prx41	4649	1.7124	FLA	SNP.114.4649	PRX
Os03g22010	prx41	4651	1.7124	FLA	SNP.115.4651	PRX
Os03g22010	prx41	4652	1.7124	FLA	SNP.116.4652	PRX
Os03g22010	prx41	5065	1.7124	FLA	SNP.131.5065	PRX
Os03g22010	prx41	5681	1.7124	FLA	SNP.135.5681	PRX
Os03g22010	prx41	5684	1.7124	FLA	SNP.136.5684	PRX
Os03g22010	prx41	6320	1.7124	FLA	SNP.147.6320	PRX
Os03g22010	prx41	7885	1.7124	FLA	SNP.159.7885	PRX
Os03g22010	prx41	2334	1.7124	FLA	SNP.52.2334	PRX
Os03g22010	prx41	4260	1.7124	FLA	SNP.97.4260	PRX
Os03g22010	prx41	4351	1.7124	FLA	SNP.100.4351	PRX
Os03g22010	prx41	4649	1.7124	FLA	SNP.114.4649	PRX
Os03g22010	prx41	4651	1.7124	FLA	SNP.115.4651	PRX
Os03g22010	prx41	4652	1.7124	FLA	SNP.116.4652	PRX
Os03g22010	prx41	5065	1.7124	FLA	SNP.131.5065	PRX
Os03g22010	prx41	5681	1.7124	FLA	SNP.135.5681	PRX
Os03g22010	prx41	5684	1.7124	FLA	SNP.136.5684	PRX
Os03g22010	prx41	6320	1.7124	FLA	SNP.147.6320	PRX
Os03g22010	prx41	7885	1.7124	FLA	SNP.159.7885	PRX
Os03g22010	prx41	2334	1.7124	FLA	SNP.52.2334	PRX
Os03g22010	prx41	4260	1.7124	FLA	SNP.97.4260	PRX
Os03g22010	prx41	4351	1.7124	FLA	SNP.100.4351	PRX
Os03g22010	prx41	4649	1.7124	FLA	SNP.114.4649	PRX
Os03g22010	prx41	4651	1.7124	FLA	SNP.115.4651	PRX
Os03g22010	prx41	4652	1.7124	FLA	SNP.116.4652	PRX
Os03g22010	prx41	5065	1.7124	FLA	SNP.131.5065	PRX
Os03g22010	prx41	5681	1.7124	FLA	SNP.135.5681	PRX
Os03g22010	prx41	5684	1.7124	FLA	SNP.136.5684	PRX
Os03g22010	prx41	6320	1.7124	FLA	SNP.147.6320	PRX
Os03g22010	prx41	7885	1.7124	FLA	SNP.159.7885	PRX
Os03g22020	prx40	4578	1.7124	FLA	SNP.66.4578	PRX
Os10g36848	OsF5H1	9373	1.68361	FLA	SNP.130.9373	F5H
Os10g36848	OsF5H1	9689	1.68361	FLA	SNP.148.9689	F5H
Os05g42000	prx75	1072	1.6636	FLA	SNP.12.1072	PRX
Os05g42000	prx75	1072	1.6636	FLA	SNP.12.1072	PRX
Os06g29470	prx80	3821	1.6636	FLA	SNP.116.3821	PRX
Os05g25640	OsC4H2	4365	1.6631	FLA	SNP.57.4365	C4H
Os03g22010	prx41	4711	1.6631	FLA	SNP.122.4711	PRX
Os03g22010	prx41	4711	1.6631	FLA	SNP.122.4711	PRX
Os03g22010	prx41	4711	1.6631	FLA	SNP.122.4711	PRX
Os03g22010	prx41	4711	1.6631	FLA	SNP.122.4711	PRX
Os11g10460	prx132	2565	1.6631	FLA	SNP.106.2565	PRX
Os11g10460	prx132	4278	1.6631	FLA	SNP.176.4278	PRX
Os01g22352	prx15	1457	1.65565	FLA	SNP.90.1457	PRX
Os01g22249	PRX13	9601	1.65287	FLA	SNP.282.9601	PRX
Os06g27850	prx79	1723	1.65287	FLA	SNP.28.1723	PRX
Os06g27850	prx79	1727	1.65287	FLA	SNP.30.1727	PRX
Os06g29470	prx80	3851	1.64546	FLA	SNP.117.3851	PRX
Os03g36560	prx49	1101	1.62809	FLA	SNP.17.1101	PRX
Os03g36560	prx49	5230	1.62742	FLA	SNP.71.5230	PRX
Os05g41440	OsC3H1	325	1.62404	FLA	SNP.2.325	C3H
Os05g41440	OsC3H1	390	1.62404	FLA	SNP.5.390	C3H
Os05g41440	OsC3H1	408	1.62404	FLA	SNP.7.408	C3H
Os05g41440	OsC3H1	1559	1.62404	FLA	SNP.21.1559	C3H
Os05g41440	OsC3H1	1740	1.62404	FLA	SNP.25.1740	C3H
Os05g41440	OsC3H1	2254	1.62404	FLA	SNP.35.2254	C3H
Os05g41440	OsC3H1	6767	1.62404	FLA	SNP.47.6767	C3H
Os05g41440	OsC3H1	325	1.62404	FLA	SNP.2.325	C3H
Os05g41440	OsC3H1	390	1.62404	FLA	SNP.5.390	C3H
Os05g41440	OsC3H1	408	1.62404	FLA	SNP.7.408	C3H
Os05g41440	OsC3H1	1559	1.62404	FLA	SNP.21.1559	C3H
Os05g41440	OsC3H1	1740	1.62404	FLA	SNP.25.1740	C3H
Os05g41440	OsC3H1	2254	1.62404	FLA	SNP.35.2254	C3H
Os05g41440	OsC3H1	6767	1.62404	FLA	SNP.47.6767	C3H
Os06g29470	prx80	1342	1.61959	FLA	SNP.68.1342	PRX
Os05g25640	OsC4H2	5333	1.61031	FLA	SNP.70.5333	C4H
Os01g15810	prx5	5053	1.61031	FLA	SNP.69.5053	PRX
Os01g18930	prx8	2790	1.61031	FLA	SNP.145.2790	PRX
Os09g32964	prx123	41	1.61031	FLA	SNP.1.41	PRX
Os07g44480	prx105	2841	1.61018	FLA	SNP.57.2841	PRX
Os09g32964	prx123	1827	1.60514	FLA	SNP.16.1827	PRX
Os09g32964	prx123	2538	1.60514	FLA	SNP.21.2538	PRX
Os05g25640	OsC4H2	7532	1.60442	FLA	SNP.114.7532	C4H
Os03g25340	prx46	4779	1.60442	FLA	SNP.77.4779	PRX
Os07g44430	Os1-CysPrxA	3214	1.6007	FLA	SNP.116.3214	PRX
Os07g44590	prx108	65	1.6007	FLA	SNP.4.65	PRX
Os10g36848	OsF5H1	7310	1.59906	FLA	SNP.91.7310	F5H
Os10g36848	OsF5H1	9271	1.59906	FLA	SNP.127.9271	F5H
Os03g32050	PRX2	6867	1.59906	FLA	SNP.145.6867	PRX
Os01g22352	prx15	678	1.59791	FLA	SNP.34.678	PRX
Os03g22020	prx40	1273	1.59716	FLA	SNP.34.1273	PRX
Os03g22020	prx40	1299	1.59716	FLA	SNP.37.1299	PRX
Os03g22020	prx40	1349	1.59716	FLA	SNP.39.1349	PRX
Os03g22020	prx40	1373	1.59716	FLA	SNP.40.1373	PRX
Os03g22020	prx40	1403	1.59716	FLA	SNP.41.1403	PRX
Os03g22020	prx40	1517	1.59716	FLA	SNP.45.1517	PRX
Os03g22020	prx40	2172	1.59716	FLA	SNP.50.2172	PRX
Os03g36560	prx49	1211	1.59716	FLA	SNP.20.1211	PRX
Os10g29470	OsCAD3	3966	1.5932	FLA	SNP.103.3966	CAD
Os03g22010	prx41	1701	1.5932	FLA	SNP.29.1701	PRX
Os03g22010	prx41	1711	1.5932	FLA	SNP.30.1711	PRX
Os03g22010	prx41	1715	1.5932	FLA	SNP.31.1715	PRX
Os03g22010	prx41	1720	1.5932	FLA	SNP.32.1720	PRX
Os03g22010	prx41	1786	1.5932	FLA	SNP.39.1786	PRX
Os03g22010	prx41	1870	1.5932	FLA	SNP.44.1870	PRX
Os03g22010	prx41	3859	1.5932	FLA	SNP.76.3859	PRX
Os03g22010	prx41	4080	1.5932	FLA	SNP.91.4080	PRX
Os03g22010	prx41	4513	1.5932	FLA	SNP.104.4513	PRX
Os03g22010	prx41	4661	1.5932	FLA	SNP.118.4661	PRX
Os03g22010	prx41	4870	1.5932	FLA	SNP.130.4870	PRX
Os03g22010	prx41	5658	1.5932	FLA	SNP.134.5658	PRX
Os03g22010	prx41	6405	1.5932	FLA	SNP.148.6405	PRX
Os03g22010	prx41	6578	1.5932	FLA	SNP.151.6578	PRX
Os03g22010	prx41	7231	1.5932	FLA	SNP.155.7231	PRX
Os03g22010	prx41	1701	1.5932	FLA	SNP.29.1701	PRX
Os03g22010	prx41	1711	1.5932	FLA	SNP.30.1711	PRX
Os03g22010	prx41	1715	1.5932	FLA	SNP.31.1715	PRX
Os03g22010	prx41	1720	1.5932	FLA	SNP.32.1720	PRX
Os03g22010	prx41	1786	1.5932	FLA	SNP.39.1786	PRX
Os03g22010	prx41	1870	1.5932	FLA	SNP.44.1870	PRX
Os03g22010	prx41	3859	1.5932	FLA	SNP.76.3859	PRX
Os03g22010	prx41	4080	1.5932	FLA	SNP.91.4080	PRX
Os03g22010	prx41	4513	1.5932	FLA	SNP.104.4513	PRX
Os03g22010	prx41	4661	1.5932	FLA	SNP.118.4661	PRX
Os03g22010	prx41	4870	1.5932	FLA	SNP.130.4870	PRX
Os03g22010	prx41	5658	1.5932	FLA	SNP.134.5658	PRX
Os03g22010	prx41	6405	1.5932	FLA	SNP.148.6405	PRX
Os03g22010	prx41	6578	1.5932	FLA	SNP.151.6578	PRX
Os03g22010	prx41	7231	1.5932	FLA	SNP.155.7231	PRX
Os03g22010	prx41	1701	1.5932	FLA	SNP.29.1701	PRX
Os03g22010	prx41	1711	1.5932	FLA	SNP.30.1711	PRX
Os03g22010	prx41	1715	1.5932	FLA	SNP.31.1715	PRX
Os03g22010	prx41	1720	1.5932	FLA	SNP.32.1720	PRX
Os03g22010	prx41	1786	1.5932	FLA	SNP.39.1786	PRX
Os03g22010	prx41	1870	1.5932	FLA	SNP.44.1870	PRX
Os03g22010	prx41	3859	1.5932	FLA	SNP.76.3859	PRX
Os03g22010	prx41	4080	1.5932	FLA	SNP.91.4080	PRX
Os03g22010	prx41	4513	1.5932	FLA	SNP.104.4513	PRX
Os03g22010	prx41	4661	1.5932	FLA	SNP.118.4661	PRX
Os03g22010	prx41	4870	1.5932	FLA	SNP.130.4870	PRX
Os03g22010	prx41	5658	1.5932	FLA	SNP.134.5658	PRX
Os03g22010	prx41	6405	1.5932	FLA	SNP.148.6405	PRX
Os03g22010	prx41	6578	1.5932	FLA	SNP.151.6578	PRX
Os03g22010	prx41	7231	1.5932	FLA	SNP.155.7231	PRX
Os03g22010	prx41	1701	1.5932	FLA	SNP.29.1701	PRX
Os03g22010	prx41	1711	1.5932	FLA	SNP.30.1711	PRX
Os03g22010	prx41	1715	1.5932	FLA	SNP.31.1715	PRX
Os03g22010	prx41	1720	1.5932	FLA	SNP.32.1720	PRX
Os03g22010	prx41	1786	1.5932	FLA	SNP.39.1786	PRX
Os03g22010	prx41	1870	1.5932	FLA	SNP.44.1870	PRX
Os03g22010	prx41	3859	1.5932	FLA	SNP.76.3859	PRX
Os03g22010	prx41	4080	1.5932	FLA	SNP.91.4080	PRX
Os03g22010	prx41	4513	1.5932	FLA	SNP.104.4513	PRX
Os03g22010	prx41	4661	1.5932	FLA	SNP.118.4661	PRX
Os03g22010	prx41	4870	1.5932	FLA	SNP.130.4870	PRX
Os03g22010	prx41	5658	1.5932	FLA	SNP.134.5658	PRX
Os03g22010	prx41	6405	1.5932	FLA	SNP.148.6405	PRX
Os03g22010	prx41	6578	1.5932	FLA	SNP.151.6578	PRX
Os03g22010	prx41	7231	1.5932	FLA	SNP.155.7231	PRX
Os03g22020	prx40	20	1.5932	FLA	SNP.1.20	PRX
Os03g22020	prx40	50	1.5932	FLA	SNP.2.50	PRX
Os03g22020	prx40	93	1.5932	FLA	SNP.4.93	PRX
Os03g22020	prx40	113	1.5932	FLA	SNP.5.113	PRX
Os03g22020	prx40	214	1.5932	FLA	SNP.8.214	PRX
Os03g22020	prx40	1290	1.5932	FLA	SNP.36.1290	PRX
Os03g22020	prx40	1311	1.5932	FLA	SNP.38.1311	PRX
Os03g22020	prx40	1559	1.5932	FLA	SNP.47.1559	PRX
Os03g22020	prx40	2194	1.5932	FLA	SNP.52.2194	PRX
Os03g22020	prx40	3915	1.5932	FLA	SNP.62.3915	PRX
Os01g22249	PRX13	9588	1.58835	FLA	SNP.281.9588	PRX
Os02g14440	prx29	2497	1.58835	FLA	SNP.137.2497	PRX
Os02g14440	prx29	2497	1.58835	FLA	SNP.137.2497	PRX
Os06g27850	prx79	1721	1.58835	FLA	SNP.27.1721	PRX
Os06g27850	prx79	1725	1.58835	FLA	SNP.29.1725	PRX
Os01g22352	prx15	31	1.57601	FLA	SNP.1.31	PRX
Os01g22370	prx16	2354	1.57601	FLA	SNP.91.2354	PRX
Os01g22249	PRX13	9290	1.56885	FLA	SNP.252.9290	PRX
Os01g22370	prx16	3733	1.56885	FLA	SNP.123.3733	PRX
Os03g22010	prx41	4654	1.56885	FLA	SNP.117.4654	PRX
Os03g22010	prx41	6422	1.56885	FLA	SNP.149.6422	PRX
Os03g22010	prx41	4654	1.56885	FLA	SNP.117.4654	PRX
Os03g22010	prx41	6422	1.56885	FLA	SNP.149.6422	PRX
Os03g22010	prx41	4654	1.56885	FLA	SNP.117.4654	PRX
Os03g22010	prx41	6422	1.56885	FLA	SNP.149.6422	PRX
Os03g22010	prx41	4654	1.56885	FLA	SNP.117.4654	PRX
Os03g22010	prx41	6422	1.56885	FLA	SNP.149.6422	PRX
Os06g29470	prx80	3799	1.56885	FLA	SNP.113.3799	PRX
Os06g29470	prx80	3804	1.56885	FLA	SNP.114.3804	PRX
Os01g57730	prx19	50	1.55714	FLA	SNP.2.50	PRX
Os01g57730	prx19	469	1.55714	FLA	SNP.4.469	PRX
Os01g57730	prx19	1251	1.55714	FLA	SNP.10.1251	PRX
Os01g57730	prx19	1537	1.55714	FLA	SNP.14.1537	PRX
Os07g34710	prx104	4032	1.55714	FLA	SNP.141.4032	PRX
Os07g34710	prx104	4032	1.55714	FLA	SNP.141.4032	PRX
Os07g34710	prx104	4032	1.55714	FLA	SNP.141.4032	PRX
Os07g44430	Os1-CysPrxA	1077	1.55714	FLA	SNP.37.1077	PRX
Os07g49360	prx116	1316	1.55714	FLA	SNP.53.1316	PRX
Os01g22249	PRX13	2866	1.54948	FLA	SNP.26.2866	PRX
Os01g22249	PRX13	4900	1.54948	FLA	SNP.74.4900	PRX
Os01g22249	PRX13	7658	1.54948	FLA	SNP.179.7658	PRX
Os06g46799	prx89	4725	1.54948	FLA	SNP.76.4725	PRX
Os06g29470	prx80	3882	1.54771	FLA	SNP.125.3882	PRX
Os11g40690	OsCAD4	4661	1.54163	FLA	SNP.150.4661	CAD
Os01g22352	prx15	510	1.54163	FLA	SNP.29.510	PRX
Os07g48020	prx111	4154	1.54163	FLA	SNP.36.4154	PRX
Os07g48040	prx113	1049	1.54163	FLA	SNP.11.1049	PRX
Os04g42100	OsAGP	2037	1.5414	FLA	SNP.56.2037	AGP
Os02g41630	OsPAL01	383	1.5414	FLA	SNP.10.383	PAL
Os06g27850	prx79	1751	1.5414	FLA	SNP.36.1751	PRX
Os12g02080	prx135	1460	1.5414	FLA	SNP.41.1460	PRX
Os12g02080	prx135	1460	1.5414	FLA	SNP.41.1460	PRX
Os10g36848	OsF5H1	961	1.53594	FLA	SNP.10.961	F5H
Os10g36848	OsF5H1	3306	1.53594	FLA	SNP.30.3306	F5H
Os10g36848	OsF5H1	5941	1.53594	FLA	SNP.82.5941	F5H
Os10g36848	OsF5H1	6620	1.53594	FLA	SNP.87.6620	F5H
Os10g36848	OsF5H1	7570	1.53594	FLA	SNP.100.7570	F5H
Os10g36848	OsF5H1	7664	1.53594	FLA	SNP.103.7664	F5H
Os10g36848	OsF5H1	8753	1.53594	FLA	SNP.110.8753	F5H
Os10g36848	OsF5H1	8794	1.53594	FLA	SNP.112.8794	F5H
Os10g36848	OsF5H1	8797	1.53594	FLA	SNP.113.8797	F5H
Os10g36848	OsF5H1	8880	1.53594	FLA	SNP.115.8880	F5H
Os10g36848	OsF5H1	9394	1.53594	FLA	SNP.133.9394	F5H
Os10g36848	OsF5H1	9598	1.53594	FLA	SNP.142.9598	F5H
Os10g36848	OsF5H1	9637	1.53594	FLA	SNP.145.9637	F5H
Os10g36848	OsF5H1	9688	1.53594	FLA	SNP.147.9688	F5H
Os02g08420	OsCCR21	1656	1.53463	FLA	SNP.49.1656	CCR
Os06g13050	prx76	1384	1.53463	FLA	SNP.60.1384	PRX
Os10g29470	OsCAD3	508	1.53402	FLA	SNP.4.508	CAD
Os01g10850	prx2	522	1.53402	FLA	SNP.14.522	PRX
Os01g10850	prx2	785	1.53402	FLA	SNP.15.785	PRX
Os01g10850	prx2	835	1.53402	FLA	SNP.19.835	PRX
Os01g10850	prx2	1414	1.53402	FLA	SNP.28.1414	PRX
Os01g10850	prx2	1478	1.53402	FLA	SNP.29.1478	PRX
Os01g10850	prx2	4062	1.53402	FLA	SNP.35.4062	PRX
Os01g10850	prx2	4273	1.53402	FLA	SNP.36.4273	PRX
Os01g15810	prx5	4201	1.53402	FLA	SNP.48.4201	PRX
Os01g22352	prx15	824	1.53402	FLA	SNP.40.824	PRX
Os01g22352	prx15	1466	1.52889	FLA	SNP.92.1466	PRX
Os01g22352	prx15	1469	1.52889	FLA	SNP.93.1469	PRX
Os01g57730	prx19	1511	1.52889	FLA	SNP.13.1511	PRX
Os07g44590	prx108	267	1.52889	FLA	SNP.10.267	PRX
Os05g25640	OsC4H2	1804	1.52348	FLA	SNP.32.1804	C4H
Os01g22352	prx15	738	1.52348	FLA	SNP.38.738	PRX
Os01g22352	prx15	750	1.52348	FLA	SNP.39.750	PRX
Os01g22352	prx15	6594	1.52348	FLA	SNP.345.6594	PRX
Os02g14180	prx25	3097	1.52348	FLA	SNP.68.3097	PRX
Os08g16910	OsCAD5	5841	1.5217	FLA	SNP.124.5841	CAD
Os10g04620	OsPOP20	8156	1.5217	FLA	SNP.264.8156	POP
Os10g04620	OsPOP20	8169	1.5217	FLA	SNP.265.8169	POP
Os10g04620	OsPOP20	8156	1.5217	FLA	SNP.264.8156	POP
Os10g04620	OsPOP20	8169	1.5217	FLA	SNP.265.8169	POP
Os01g15810	prx5	5007	1.5217	FLA	SNP.64.5007	PRX
Os01g15810	prx5	5011	1.5217	FLA	SNP.65.5011	PRX
Os01g22352	prx15	6590	1.5217	FLA	SNP.343.6590	PRX
Os06g29470	prx80	3881	1.5217	FLA	SNP.124.3881	PRX
Os06g46799	prx89	7627	1.5217	FLA	SNP.97.7627	PRX
Os01g18930	prx8	1851	1.51845	FLA	SNP.97.1851	PRX
Os01g57730	prx19	1710	1.51845	FLA	SNP.26.1710	PRX
Os07g34710	prx104	3967	1.51845	FLA	SNP.136.3967	PRX
Os07g34710	prx104	3967	1.51845	FLA	SNP.136.3967	PRX
Os07g34710	prx104	3967	1.51845	FLA	SNP.136.3967	PRX
Os07g44430	Os1-CysPrxA	3991	1.51845	FLA	SNP.152.3991	PRX
Os11g10460	prx132	2377	1.51845	FLA	SNP.100.2377	PRX
Os06g44620	Os4CL4	644	1.51195	FLA	SNP.19.644	4CL
Os06g44620	Os4CL4	644	1.51195	FLA	SNP.19.644	4CL
Os11g40690	OsCAD4	8123	1.50999	FLA	SNP.268.8123	CAD
Os10g29470	OsCAD3	3234	1.50625	FLA	SNP.80.3234	CAD
Os03g22020	prx40	937	1.50625	FLA	SNP.24.937	PRX
Os06g27850	prx79	384	1.50625	FLA	SNP.9.384	PRX
Os06g29470	prx80	3586	1.50625	FLA	SNP.102.3586	PRX
Os12g02080	prx135	286	1.50625	FLA	SNP.4.286	PRX
Os12g02080	prx135	286	1.50625	FLA	SNP.4.286	PRX
Os10g36848	OsF5H1	3400	1.5056	FLA	SNP.35.3400	F5H
Os10g36848	OsF5H1	8554	1.5056	FLA	SNP.108.8554	F5H
Os01g22370	prx16	693	1.5056	FLA	SNP.35.693	PRX
Os03g32050	PRX2	954	1.5056	FLA	SNP.19.954	PRX
Os03g32050	PRX2	958	1.5056	FLA	SNP.20.958	PRX
Os06g35490	prx87	236	1.5056	FLA	SNP.12.236	PRX
Os02g14440	prx29	1241	1.50436	FLA	SNP.62.1241	PRX
Os02g14440	prx29	1241	1.50436	FLA	SNP.62.1241	PRX
Os03g36560	prx49	5863	1.50436	FLA	SNP.89.5863	PRX
Os06g35490	prx87	6100	1.50436	FLA	SNP.100.6100	PRX
Os06g35490	prx87	6115	1.50436	FLA	SNP.102.6115	PRX
Os06g35520	prx86	4284	1.50436	FLA	SNP.58.4284	PRX
Os07g01370	prx97	3816	1.50436	FLA	SNP.67.3816	PRX
Os03g22010	prx41	213	1.49862	FLA	SNP.7.213	PRX
Os03g22010	prx41	213	1.49862	FLA	SNP.7.213	PRX
Os03g22010	prx41	213	1.49862	FLA	SNP.7.213	PRX
Os03g22010	prx41	213	1.49862	FLA	SNP.7.213	PRX
Os03g22020	prx40	808	1.49862	FLA	SNP.21.808	PRX
Os06g35480	prx88	3544	1.49862	FLA	SNP.52.3544	PRX
Os09g32964	prx123	2850	1.49862	FLA	SNP.24.2850	PRX
Os05g25640	OsC4H2	6714	1.49804	FLA	SNP.87.6714	C4H
Os05g25640	OsC4H2	7040	1.49804	FLA	SNP.100.7040	C4H
Os05g25640	OsC4H2	7047	1.49804	FLA	SNP.101.7047	C4H
Os05g25640	OsC4H2	7087	1.49804	FLA	SNP.102.7087	C4H
Os05g25640	OsC4H2	7156	1.49804	FLA	SNP.106.7156	C4H
Os05g25640	OsC4H2	7212	1.49804	FLA	SNP.109.7212	C4H
Os09g25460	HCT3	235	1.49804	FLA	SNP.7.235	HCT
Os09g25460	HCT3	584	1.49804	FLA	SNP.20.584	HCT
Os01g22352	prx15	4287	1.49804	FLA	SNP.240.4287	PRX
Os01g18930	prx8	743	1.4945	FLA	SNP.14.743	PRX
Os02g50770	prx31	825	1.4945	FLA	SNP.2.825	PRX
Os02g50770	prx31	1844	1.4945	FLA	SNP.14.1844	PRX
Os02g50770	prx31	4208	1.4945	FLA	SNP.39.4208	PRX
Os02g50770	prx31	4227	1.4945	FLA	SNP.40.4227	PRX
Os02g50770	prx31	4673	1.4945	FLA	SNP.49.4673	PRX
Os02g50770	prx31	4690	1.4945	FLA	SNP.51.4690	PRX
Os02g50770	prx31	4697	1.4945	FLA	SNP.52.4697	PRX
Os02g50770	prx31	4707	1.4945	FLA	SNP.54.4707	PRX
Os02g50770	prx31	4817	1.4945	FLA	SNP.57.4817	PRX
Os02g50770	prx31	4900	1.4945	FLA	SNP.60.4900	PRX
Os02g08420	OsCCR21	4120	1.49423	FLA	SNP.82.4120	CCR
Os01g22352	prx15	1094	1.49184	FLA	SNP.52.1094	PRX
Os02g14180	prx25	3568	1.49174	FLA	SNP.75.3568	PRX
Os07g49360	prx116	4309	1.49174	FLA	SNP.90.4309	PRX
Os01g40860	OsALDH2C4	872	1.49053	FLA	SNP.9.872	ALDH2C
Os03g22010	prx41	4031	1.49053	FLA	SNP.85.4031	PRX
Os03g22010	prx41	4031	1.49053	FLA	SNP.85.4031	PRX
Os03g22010	prx41	4031	1.49053	FLA	SNP.85.4031	PRX
Os03g22010	prx41	4031	1.49053	FLA	SNP.85.4031	PRX
Os08g14760	Os4CL1	2507	1.49051	FLA	SNP.72.2507	4CL
Os02g56680	OsCCR1	892	1.49051	FLA	SNP.62.892	CCR
Os03g22020	prx40	2185	1.49051	FLA	SNP.51.2185	PRX
Os05g04380	prx65	41	1.49051	FLA	SNP.3.41	PRX
Os05g04380	prx65	41	1.49051	FLA	SNP.3.41	PRX
Os07g06300	prx7	10779	1.48327	FLA	SNP.19.10779	PRX
Os11g40690	OsCAD4	3545	1.48244	FLA	SNP.91.3545	CAD
Os02g56700	OsCCR10	3431	1.48244	FLA	SNP.158.3431	CCR
Os01g22370	prx16	3727	1.48244	FLA	SNP.122.3727	PRX
Os10g42800	OsACS2	2778	1.47938	FLA	SNP.76.2778	ACS
Os10g29470	OsCAD3	1776	1.47938	FLA	SNP.31.1776	CAD
Os10g29470	OsCAD3	7806	1.47938	FLA	SNP.179.7806	CAD
Os02g14170	prx26	1238	1.47938	FLA	SNP.14.1238	PRX
Os02g14170	prx26	1238	1.47938	FLA	SNP.14.1238	PRX
Os03g22010	prx41	105	1.47938	FLA	SNP.6.105	PRX
Os03g22010	prx41	2743	1.47938	FLA	SNP.67.2743	PRX
Os03g22010	prx41	4772	1.47938	FLA	SNP.126.4772	PRX
Os03g22010	prx41	105	1.47938	FLA	SNP.6.105	PRX
Os03g22010	prx41	2743	1.47938	FLA	SNP.67.2743	PRX
Os03g22010	prx41	4772	1.47938	FLA	SNP.126.4772	PRX
Os03g22010	prx41	105	1.47938	FLA	SNP.6.105	PRX
Os03g22010	prx41	2743	1.47938	FLA	SNP.67.2743	PRX
Os03g22010	prx41	4772	1.47938	FLA	SNP.126.4772	PRX
Os03g22010	prx41	105	1.47938	FLA	SNP.6.105	PRX
Os03g22010	prx41	2743	1.47938	FLA	SNP.67.2743	PRX
Os03g22010	prx41	4772	1.47938	FLA	SNP.126.4772	PRX
Os05g06970	prx72	3255	1.47938	FLA	SNP.54.3255	PRX
Os06g16350	prx77	1577	1.47938	FLA	SNP.26.1577	PRX
Os06g16350	prx77	1616	1.47938	FLA	SNP.27.1616	PRX
Os06g16350	prx77	3248	1.47938	FLA	SNP.32.3248	PRX
Os06g16350	prx77	4710	1.47938	FLA	SNP.45.4710	PRX
Os06g16350	prx77	4749	1.47938	FLA	SNP.46.4749	PRX
Os10g02040	prx125	3463	1.47938	FLA	SNP.79.3463	PRX
Os10g02040	prx125	3463	1.47938	FLA	SNP.79.3463	PRX
Os05g25640	OsC4H2	1775	1.47839	FLA	SNP.28.1775	C4H
Os06g48000	prx93	3134	1.47839	FLA	SNP.29.3134	PRX
Os05g25640	OsC4H2	2982	1.4645	FLA	SNP.38.2982	C4H
Os05g25640	OsC4H2	6450	1.4645	FLA	SNP.85.6450	C4H
Os01g22249	PRX13	9464	1.4645	FLA	SNP.271.9464	PRX
Os01g22249	PRX13	9572	1.4645	FLA	SNP.277.9572	PRX
Os01g22249	PRX13	9580	1.4645	FLA	SNP.278.9580	PRX
Os01g22249	PRX13	9582	1.4645	FLA	SNP.280.9582	PRX
Os02g14440	prx29	2068	1.4645	FLA	SNP.116.2068	PRX
Os02g14440	prx29	2068	1.4645	FLA	SNP.116.2068	PRX
Os06g29470	prx80	3643	1.4645	FLA	SNP.107.3643	PRX
Os02g08420	OsCCR21	1727	1.46373	FLA	SNP.57.1727	CCR
Os02g08420	OsCCR21	1751	1.46373	FLA	SNP.61.1751	CCR
Os02g08420	OsCCR21	2857	1.46373	FLA	SNP.75.2857	CCR
Os02g08420	OsCCR21	4023	1.46373	FLA	SNP.81.4023	CCR
Os02g08420	OsCCR21	6212	1.46373	FLA	SNP.108.6212	CCR
Os02g08420	OsCCR21	6221	1.46373	FLA	SNP.109.6221	CCR
Os02g08420	OsCCR21	6222	1.46373	FLA	SNP.110.6222	CCR
Os01g22352	prx15	34	1.46373	FLA	SNP.2.34	PRX
Os01g22370	prx16	4041	1.46373	FLA	SNP.136.4041	PRX
Os01g40860	OsALDH2C4	6332	1.45853	FLA	SNP.191.6332	ALDH2C
Os01g40870	OsALDH2C1	4226	1.45853	FLA	SNP.59.4226	ALDH2C
Os01g22249	PRX13	9300	1.45853	FLA	SNP.253.9300	PRX
Os03g22010	prx41	3480	1.45853	FLA	SNP.72.3480	PRX
Os03g22010	prx41	3790	1.45853	FLA	SNP.74.3790	PRX
Os03g22010	prx41	3480	1.45853	FLA	SNP.72.3480	PRX
Os03g22010	prx41	3790	1.45853	FLA	SNP.74.3790	PRX
Os03g22010	prx41	3480	1.45853	FLA	SNP.72.3480	PRX
Os03g22010	prx41	3790	1.45853	FLA	SNP.74.3790	PRX
Os03g22010	prx41	3480	1.45853	FLA	SNP.72.3480	PRX
Os03g22010	prx41	3790	1.45853	FLA	SNP.74.3790	PRX
Os11g10460	prx132	1362	1.45853	FLA	SNP.52.1362	PRX
Os11g10460	prx132	1765	1.45853	FLA	SNP.66.1765	PRX
Os11g10460	prx132	1767	1.45853	FLA	SNP.67.1767	PRX
Os11g10460	prx132	2765	1.45853	FLA	SNP.122.2765	PRX
Os01g16450	prx4	843	1.4485	FLA	SNP.18.843	PRX
Os01g22352	prx15	4275	1.4485	FLA	SNP.238.4275	PRX
Os01g57730	prx19	509	1.4485	FLA	SNP.5.509	PRX
Os01g57730	prx19	538	1.4485	FLA	SNP.6.538	PRX
Os01g57730	prx19	1552	1.4485	FLA	SNP.15.1552	PRX
Os01g57730	prx19	1775	1.4485	FLA	SNP.28.1775	PRX
Os01g57730	prx19	1935	1.4485	FLA	SNP.29.1935	PRX
Os01g57730	prx19	2329	1.4485	FLA	SNP.30.2329	PRX
Os01g57730	prx19	2353	1.4485	FLA	SNP.31.2353	PRX
Os01g57730	prx19	2604	1.4485	FLA	SNP.32.2604	PRX
Os01g57730	prx19	2676	1.4485	FLA	SNP.33.2676	PRX
Os01g57730	prx19	3052	1.4485	FLA	SNP.34.3052	PRX
Os01g57730	prx19	3587	1.4485	FLA	SNP.36.3587	PRX
Os01g57730	prx19	4222	1.4485	FLA	SNP.41.4222	PRX
Os01g57730	prx19	4341	1.4485	FLA	SNP.45.4341	PRX
Os01g57730	prx19	4898	1.4485	FLA	SNP.56.4898	PRX
Os03g32050	PRX2	114	1.4485	FLA	SNP.6.114	PRX
Os03g32050	PRX2	8366	1.4485	FLA	SNP.193.8366	PRX
Os03g32050	PRX2	9334	1.4485	FLA	SNP.206.9334	PRX
Os07g44590	prx108	93	1.4485	FLA	SNP.7.93	PRX
Os07g44590	prx108	822	1.4485	FLA	SNP.13.822	PRX
Os07g44590	prx108	3543	1.4485	FLA	SNP.22.3543	PRX
Os12g34524	prx138	11406	1.4485	FLA	SNP.458.11406	PRX
Os10g02040	prx125	4005	1.44445	FLA	SNP.115.4005	PRX
Os10g02040	prx125	4005	1.44445	FLA	SNP.115.4005	PRX
Os01g40860	OsALDH2C4	401	1.4422	FLA	SNP.4.401	ALDH2C
Os01g40860	OsALDH2C4	420	1.4422	FLA	SNP.5.420	ALDH2C
Os01g40860	OsALDH2C4	985	1.4422	FLA	SNP.14.985	ALDH2C
Os01g40860	OsALDH2C4	1148	1.4422	FLA	SNP.18.1148	ALDH2C
Os01g40860	OsALDH2C4	1647	1.4422	FLA	SNP.23.1647	ALDH2C
Os01g40860	OsALDH2C4	2440	1.4422	FLA	SNP.40.2440	ALDH2C
Os01g40860	OsALDH2C4	2705	1.4422	FLA	SNP.46.2705	ALDH2C
Os01g40860	OsALDH2C4	3309	1.4422	FLA	SNP.49.3309	ALDH2C
Os01g40860	OsALDH2C4	4123	1.4422	FLA	SNP.81.4123	ALDH2C
Os01g40860	OsALDH2C4	4541	1.4422	FLA	SNP.97.4541	ALDH2C
Os01g40860	OsALDH2C4	5000	1.4422	FLA	SNP.119.5000	ALDH2C
Os01g40860	OsALDH2C4	5037	1.4422	FLA	SNP.120.5037	ALDH2C
Os01g40860	OsALDH2C4	5149	1.4422	FLA	SNP.127.5149	ALDH2C
Os01g40860	OsALDH2C4	5425	1.4422	FLA	SNP.139.5425	ALDH2C
Os01g40860	OsALDH2C4	5787	1.4422	FLA	SNP.161.5787	ALDH2C
Os01g40860	OsALDH2C4	5866	1.4422	FLA	SNP.164.5866	ALDH2C
Os10g04620	OsPOP20	8060	1.4422	FLA	SNP.255.8060	POP
Os10g04620	OsPOP20	8061	1.4422	FLA	SNP.256.8061	POP
Os10g04620	OsPOP20	8060	1.4422	FLA	SNP.255.8060	POP
Os10g04620	OsPOP20	8061	1.4422	FLA	SNP.256.8061	POP
Os01g57730	prx19	4382	1.4422	FLA	SNP.46.4382	PRX
Os02g08420	OsCCR21	2082	1.43603	FLA	SNP.68.2082	CCR
Os01g22352	prx15	1483	1.43603	FLA	SNP.96.1483	PRX
Os01g22352	prx15	5209	1.43603	FLA	SNP.288.5209	PRX
Os03g36560	prx49	3373	1.43603	FLA	SNP.43.3373	PRX
Os07g34710	prx104	3973	1.43603	FLA	SNP.137.3973	PRX
Os07g34710	prx104	3973	1.43603	FLA	SNP.137.3973	PRX
Os07g34710	prx104	3973	1.43603	FLA	SNP.137.3973	PRX
Os07g47990	prx109	1096	1.43603	FLA	SNP.9.1096	PRX
Os07g47990	prx109	1096	1.43603	FLA	SNP.9.1096	PRX
Os07g48010	prx110	1536	1.43603	FLA	SNP.18.1536	PRX
Os07g48030	prx112	3690	1.43603	FLA	SNP.23.3690	PRX
Os07g48050	prx114	2533	1.43603	FLA	SNP.26.2533	PRX
Os07g48050	prx114	3510	1.43603	FLA	SNP.33.3510	PRX
Os07g48050	prx114	3926	1.43603	FLA	SNP.35.3926	PRX
Os07g48060	prx115	125	1.43603	FLA	SNP.4.125	PRX
Os07g48060	prx115	131	1.43603	FLA	SNP.5.131	PRX
Os07g48060	prx115	132	1.43603	FLA	SNP.6.132	PRX
Os07g48060	prx115	387	1.43603	FLA	SNP.13.387	PRX
Os07g48060	prx115	637	1.43603	FLA	SNP.18.637	PRX
Os07g48060	prx115	644	1.43603	FLA	SNP.19.644	PRX
Os07g48060	prx115	655	1.43603	FLA	SNP.20.655	PRX
Os07g48060	prx115	664	1.43603	FLA	SNP.21.664	PRX
Os07g48060	prx115	1978	1.43603	FLA	SNP.34.1978	PRX
Os07g48060	prx115	125	1.43603	FLA	SNP.4.125	PRX
Os07g48060	prx115	131	1.43603	FLA	SNP.5.131	PRX
Os07g48060	prx115	132	1.43603	FLA	SNP.6.132	PRX
Os07g48060	prx115	387	1.43603	FLA	SNP.13.387	PRX
Os07g48060	prx115	637	1.43603	FLA	SNP.18.637	PRX
Os07g48060	prx115	644	1.43603	FLA	SNP.19.644	PRX
Os07g48060	prx115	655	1.43603	FLA	SNP.20.655	PRX
Os07g48060	prx115	664	1.43603	FLA	SNP.21.664	PRX
Os07g48060	prx115	1978	1.43603	FLA	SNP.34.1978	PRX
Os07g44460	nosymbol	1484	1.43603	FLA	SNP.31.1484	#N/A
Os07g44460	nosymbol	3714	1.43603	FLA	SNP.43.3714	#N/A
Os01g22230	prx12	3840	1.42932	FLA	SNP.49.3840	PRX
Os01g22230	prx12	4276	1.42932	FLA	SNP.52.4276	PRX
Os01g22230	prx12	3840	1.42932	FLA	SNP.49.3840	PRX
Os01g22230	prx12	4276	1.42932	FLA	SNP.52.4276	PRX
Os01g22249	PRX13	1484	1.42932	FLA	SNP.15.1484	PRX
Os01g22249	PRX13	1664	1.42932	FLA	SNP.17.1664	PRX
Os01g22249	PRX13	1914	1.42932	FLA	SNP.18.1914	PRX
Os01g22249	PRX13	2363	1.42932	FLA	SNP.19.2363	PRX
Os01g22249	PRX13	2960	1.42932	FLA	SNP.28.2960	PRX
Os01g22249	PRX13	3291	1.42932	FLA	SNP.38.3291	PRX
Os01g22249	PRX13	3293	1.42932	FLA	SNP.39.3293	PRX
Os01g22249	PRX13	3553	1.42932	FLA	SNP.43.3553	PRX
Os01g22249	PRX13	3876	1.42932	FLA	SNP.49.3876	PRX
Os01g22249	PRX13	4350	1.42932	FLA	SNP.52.4350	PRX
Os01g22249	PRX13	4351	1.42932	FLA	SNP.53.4351	PRX
Os01g22249	PRX13	4492	1.42932	FLA	SNP.56.4492	PRX
Os01g22249	PRX13	4494	1.42932	FLA	SNP.57.4494	PRX
Os01g22249	PRX13	4501	1.42932	FLA	SNP.59.4501	PRX
Os01g22249	PRX13	4510	1.42932	FLA	SNP.60.4510	PRX
Os01g22249	PRX13	4527	1.42932	FLA	SNP.61.4527	PRX
Os01g22249	PRX13	4625	1.42932	FLA	SNP.65.4625	PRX
Os01g22249	PRX13	4687	1.42932	FLA	SNP.68.4687	PRX
Os01g22249	PRX13	4854	1.42932	FLA	SNP.73.4854	PRX
Os01g22249	PRX13	4982	1.42932	FLA	SNP.76.4982	PRX
Os01g22249	PRX13	4993	1.42932	FLA	SNP.77.4993	PRX
Os01g22249	PRX13	5208	1.42932	FLA	SNP.84.5208	PRX
Os01g22249	PRX13	5391	1.42932	FLA	SNP.91.5391	PRX
Os01g22249	PRX13	5403	1.42932	FLA	SNP.92.5403	PRX
Os01g22249	PRX13	5450	1.42932	FLA	SNP.96.5450	PRX
Os01g22249	PRX13	5467	1.42932	FLA	SNP.98.5467	PRX
Os01g22249	PRX13	5481	1.42932	FLA	SNP.100.5481	PRX
Os01g22249	PRX13	5492	1.42932	FLA	SNP.102.5492	PRX
Os01g22249	PRX13	5595	1.42932	FLA	SNP.107.5595	PRX
Os01g22249	PRX13	5628	1.42932	FLA	SNP.110.5628	PRX
Os01g22249	PRX13	5657	1.42932	FLA	SNP.111.5657	PRX
Os01g22249	PRX13	5667	1.42932	FLA	SNP.112.5667	PRX
Os01g22249	PRX13	5938	1.42932	FLA	SNP.122.5938	PRX
Os01g22249	PRX13	6001	1.42932	FLA	SNP.124.6001	PRX
Os01g22249	PRX13	6024	1.42932	FLA	SNP.126.6024	PRX
Os01g22249	PRX13	6043	1.42932	FLA	SNP.129.6043	PRX
Os01g22249	PRX13	6051	1.42932	FLA	SNP.131.6051	PRX
Os01g22249	PRX13	6080	1.42932	FLA	SNP.132.6080	PRX
Os01g22249	PRX13	6213	1.42932	FLA	SNP.138.6213	PRX
Os01g22249	PRX13	6372	1.42932	FLA	SNP.144.6372	PRX
Os01g22249	PRX13	6452	1.42932	FLA	SNP.145.6452	PRX
Os01g22249	PRX13	6529	1.42932	FLA	SNP.148.6529	PRX
Os01g22249	PRX13	6559	1.42932	FLA	SNP.149.6559	PRX
Os01g22249	PRX13	6617	1.42932	FLA	SNP.151.6617	PRX
Os01g22249	PRX13	6667	1.42932	FLA	SNP.153.6667	PRX
Os01g22249	PRX13	6686	1.42932	FLA	SNP.154.6686	PRX
Os01g22249	PRX13	6741	1.42932	FLA	SNP.157.6741	PRX
Os01g22249	PRX13	6966	1.42932	FLA	SNP.165.6966	PRX
Os01g22249	PRX13	7632	1.42932	FLA	SNP.178.7632	PRX
Os01g22249	PRX13	8120	1.42932	FLA	SNP.192.8120	PRX
Os01g22249	PRX13	10213	1.42932	FLA	SNP.302.10213	PRX
Os01g22249	PRX13	10285	1.42932	FLA	SNP.304.10285	PRX
Os01g22249	PRX13	10299	1.42932	FLA	SNP.305.10299	PRX
Os01g22249	PRX13	10458	1.42932	FLA	SNP.308.10458	PRX
Os01g22249	PRX13	11207	1.42932	FLA	SNP.312.11207	PRX
Os01g22249	PRX13	11219	1.42932	FLA	SNP.313.11219	PRX
Os01g22249	PRX13	11554	1.42932	FLA	SNP.316.11554	PRX
Os01g22249	PRX13	11703	1.42932	FLA	SNP.318.11703	PRX
Os01g22249	PRX13	11717	1.42932	FLA	SNP.319.11717	PRX
Os01g22249	PRX13	11921	1.42932	FLA	SNP.322.11921	PRX
Os01g22249	PRX13	11938	1.42932	FLA	SNP.323.11938	PRX
Os01g22249	PRX13	12205	1.42932	FLA	SNP.333.12205	PRX
Os01g22249	PRX13	12267	1.42932	FLA	SNP.335.12267	PRX
Os01g22249	PRX13	12275	1.42932	FLA	SNP.336.12275	PRX
Os01g22249	PRX13	12364	1.42932	FLA	SNP.341.12364	PRX
Os01g22249	PRX13	12375	1.42932	FLA	SNP.342.12375	PRX
Os01g22249	PRX13	12400	1.42932	FLA	SNP.344.12400	PRX
Os01g22249	PRX13	12601	1.42932	FLA	SNP.349.12601	PRX
Os01g22352	prx15	87	1.42932	FLA	SNP.5.87	PRX
Os01g22352	prx15	1249	1.42932	FLA	SNP.69.1249	PRX
Os01g22352	prx15	1505	1.42932	FLA	SNP.101.1505	PRX
Os01g22352	prx15	7771	1.42932	FLA	SNP.379.7771	PRX
Os01g22352	prx15	7802	1.42932	FLA	SNP.380.7802	PRX
Os06g46799	prx89	13995	1.42932	FLA	SNP.146.13995	PRX
Os07g34710	prx104	4531	1.42932	FLA	SNP.161.4531	PRX
Os07g34710	prx104	4531	1.42932	FLA	SNP.161.4531	PRX
Os07g34710	prx104	4531	1.42932	FLA	SNP.161.4531	PRX
Os10g36848	OsF5H1	1774	1.42578	FLA	SNP.19.1774	F5H
Os01g15810	prx5	5014	1.42578	FLA	SNP.66.5014	PRX
Os01g15810	prx5	5019	1.42578	FLA	SNP.67.5019	PRX
Os01g22249	PRX13	916	1.42578	FLA	SNP.8.916	PRX
Os01g22352	prx15	729	1.42578	FLA	SNP.36.729	PRX
Os01g57730	prx19	4005	1.42578	FLA	SNP.39.4005	PRX
Os03g22010	prx41	323	1.42578	FLA	SNP.11.323	PRX
Os03g22010	prx41	337	1.42578	FLA	SNP.13.337	PRX
Os03g22010	prx41	4573	1.42578	FLA	SNP.107.4573	PRX
Os03g22010	prx41	8059	1.42578	FLA	SNP.160.8059	PRX
Os03g22010	prx41	323	1.42578	FLA	SNP.11.323	PRX
Os03g22010	prx41	337	1.42578	FLA	SNP.13.337	PRX
Os03g22010	prx41	4573	1.42578	FLA	SNP.107.4573	PRX
Os03g22010	prx41	8059	1.42578	FLA	SNP.160.8059	PRX
Os03g22010	prx41	323	1.42578	FLA	SNP.11.323	PRX
Os03g22010	prx41	337	1.42578	FLA	SNP.13.337	PRX
Os03g22010	prx41	4573	1.42578	FLA	SNP.107.4573	PRX
Os03g22010	prx41	8059	1.42578	FLA	SNP.160.8059	PRX
Os03g22010	prx41	323	1.42578	FLA	SNP.11.323	PRX
Os03g22010	prx41	337	1.42578	FLA	SNP.13.337	PRX
Os03g22010	prx41	4573	1.42578	FLA	SNP.107.4573	PRX
Os03g22010	prx41	8059	1.42578	FLA	SNP.160.8059	PRX
Os03g22020	prx40	3942	1.42578	FLA	SNP.63.3942	PRX
Os03g36560	prx49	3508	1.42578	FLA	SNP.45.3508	PRX
Os07g34710	prx104	1595	1.42578	FLA	SNP.56.1595	PRX
Os07g34710	prx104	1595	1.42578	FLA	SNP.56.1595	PRX
Os07g34710	prx104	1595	1.42578	FLA	SNP.56.1595	PRX
Os07g44550	prx107	810	1.42578	FLA	SNP.11.810	PRX
Os02g14430	prx30	1559	1.42314	FLA	SNP.48.1559	PRX
Os06g27850	prx79	1754	1.42314	FLA	SNP.37.1754	PRX
Os06g27850	prx79	1757	1.42314	FLA	SNP.39.1757	PRX
Os06g27850	prx79	4582	1.42314	FLA	SNP.88.4582	PRX
Os08g16910	OsCAD5	5849	1.41915	FLA	SNP.125.5849	CAD
Os10g04620	OsPOP20	8070	1.41915	FLA	SNP.257.8070	POP
Os10g04620	OsPOP20	8071	1.41915	FLA	SNP.258.8071	POP
Os10g04620	OsPOP20	8090	1.41915	FLA	SNP.260.8090	POP
Os10g04620	OsPOP20	8100	1.41915	FLA	SNP.261.8100	POP
Os10g04620	OsPOP20	8115	1.41915	FLA	SNP.262.8115	POP
Os10g04620	OsPOP20	8121	1.41915	FLA	SNP.263.8121	POP
Os10g04620	OsPOP20	8070	1.41915	FLA	SNP.257.8070	POP
Os10g04620	OsPOP20	8071	1.41915	FLA	SNP.258.8071	POP
Os10g04620	OsPOP20	8090	1.41915	FLA	SNP.260.8090	POP
Os10g04620	OsPOP20	8100	1.41915	FLA	SNP.261.8100	POP
Os10g04620	OsPOP20	8115	1.41915	FLA	SNP.262.8115	POP
Os10g04620	OsPOP20	8121	1.41915	FLA	SNP.263.8121	POP
Os01g15810	prx5	153	1.41915	FLA	SNP.4.153	PRX
Os01g22352	prx15	79	1.41915	FLA	SNP.4.79	PRX
Os07g01370	prx97	3817	1.41915	FLA	SNP.68.3817	PRX
Os01g67540	OsACS6	3546	1.41738	FLA	SNP.56.3546	ACS
Os01g22352	prx15	1470	1.41738	FLA	SNP.94.1470	PRX
Os01g22352	prx15	2693	1.41738	FLA	SNP.160.2693	PRX
Os03g22010	prx41	4053	1.41738	FLA	SNP.88.4053	PRX
Os03g22010	prx41	4053	1.41738	FLA	SNP.88.4053	PRX
Os03g22010	prx41	4053	1.41738	FLA	SNP.88.4053	PRX
Os03g22010	prx41	4053	1.41738	FLA	SNP.88.4053	PRX
Os03g36560	prx49	1166	1.41738	FLA	SNP.18.1166	PRX
Os08g02110	prx117	1405	1.41738	FLA	SNP.27.1405	PRX
Os08g02110	prx117	1572	1.41738	FLA	SNP.30.1572	PRX
Os07g44460	nosymbol	3583	1.41738	FLA	SNP.40.3583	#N/A
Os02g56700	OsCCR10	678	1.41502	FLA	SNP.22.678	CCR
Os10g36848	OsF5H1	5247	1.41502	FLA	SNP.66.5247	F5H
Os10g36848	OsF5H1	7409	1.41502	FLA	SNP.95.7409	F5H
Os12g34524	prx138	4894	1.41502	FLA	SNP.210.4894	PRX
Os01g15810	prx5	500	1.41117	FLA	SNP.6.500	PRX
Os01g15810	prx5	1982	1.41117	FLA	SNP.36.1982	PRX
Os01g15810	prx5	3066	1.41117	FLA	SNP.40.3066	PRX
Os01g15810	prx5	3242	1.41117	FLA	SNP.42.3242	PRX
Os01g15810	prx5	3472	1.41117	FLA	SNP.45.3472	PRX
Os01g15810	prx5	4075	1.41117	FLA	SNP.46.4075	PRX
Os01g15810	prx5	4323	1.41117	FLA	SNP.51.4323	PRX
Os01g15810	prx5	4460	1.41117	FLA	SNP.57.4460	PRX
Os01g15810	prx5	4770	1.41117	FLA	SNP.62.4770	PRX
Os01g15830	prx3	153	1.41117	FLA	SNP.3.153	PRX
Os01g15830	prx3	617	1.41117	FLA	SNP.5.617	PRX
Os01g15830	prx3	962	1.41117	FLA	SNP.7.962	PRX
Os01g15830	prx3	1418	1.41117	FLA	SNP.9.1418	PRX
Os01g15830	prx3	1618	1.41117	FLA	SNP.16.1618	PRX
Os01g15830	prx3	2477	1.41117	FLA	SNP.26.2477	PRX
Os01g15830	prx3	2739	1.41117	FLA	SNP.28.2739	PRX
Os01g15830	prx3	3165	1.41117	FLA	SNP.29.3165	PRX
Os01g15830	prx3	3317	1.41117	FLA	SNP.30.3317	PRX
Os01g15830	prx3	5088	1.41117	FLA	SNP.44.5088	PRX
Os03g32050	PRX2	20	1.41117	FLA	SNP.5.20	PRX
Os06g29470	prx80	76	1.41117	FLA	SNP.4.76	PRX
Os06g29470	prx80	606	1.41117	FLA	SNP.32.606	PRX
Os06g29470	prx80	627	1.41117	FLA	SNP.35.627	PRX
Os06g29470	prx80	837	1.41117	FLA	SNP.42.837	PRX
Os06g29470	prx80	2194	1.41117	FLA	SNP.81.2194	PRX
Os06g29470	prx80	2211	1.41117	FLA	SNP.83.2211	PRX
Os06g29470	prx80	2877	1.41117	FLA	SNP.91.2877	PRX
Os06g29470	prx80	3151	1.41117	FLA	SNP.92.3151	PRX
Os06g29470	prx80	3911	1.41117	FLA	SNP.127.3911	PRX
Os05g25640	OsC4H2	3145	1.41052	FLA	SNP.40.3145	C4H
Os05g25640	OsC4H2	3734	1.41052	FLA	SNP.55.3734	C4H
Os05g25640	OsC4H2	4397	1.41052	FLA	SNP.60.4397	C4H
Os05g25640	OsC4H2	4511	1.41052	FLA	SNP.62.4511	C4H
Os01g22352	prx15	1465	1.41052	FLA	SNP.91.1465	PRX
Os01g22352	prx15	2997	1.41052	FLA	SNP.183.2997	PRX
Os07g48010	prx110	1469	1.41052	FLA	SNP.14.1469	PRX
Os07g48050	prx114	1323	1.41052	FLA	SNP.15.1323	PRX
Os01g40860	OsALDH2C4	3442	1.40499	FLA	SNP.51.3442	ALDH2C
Os01g40860	OsALDH2C4	3951	1.40499	FLA	SNP.76.3951	ALDH2C
Os01g40860	OsALDH2C4	5118	1.40499	FLA	SNP.125.5118	ALDH2C
Os01g40860	OsALDH2C4	5150	1.40499	FLA	SNP.128.5150	ALDH2C
Os01g40860	OsALDH2C4	11812	1.40497	FLA	SNP.368.11812	ALDH2C
Os02g50770	prx31	1416	1.40497	FLA	SNP.8.1416	PRX
Os03g36560	prx49	3297	1.40497	FLA	SNP.41.3297	PRX
Os06g13050	prx76	2628	1.40497	FLA	SNP.96.2628	PRX
Os06g29470	prx80	935	1.40497	FLA	SNP.51.935	PRX
Os07g44430	Os1-CysPrxA	3210	1.40497	FLA	SNP.115.3210	PRX
Os05g25640	OsC4H2	6814	1.40062	FLA	SNP.89.6814	C4H
Os05g25640	OsC4H2	6882	1.40062	FLA	SNP.94.6882	C4H
Os01g22352	prx15	2943	1.40062	FLA	SNP.171.2943	PRX
Os01g22352	prx15	2944	1.40062	FLA	SNP.172.2944	PRX
Os01g57730	prx19	1623	1.40062	FLA	SNP.20.1623	PRX
Os03g22010	prx41	8322	1.40062	FLA	SNP.162.8322	PRX
Os03g22010	prx41	8322	1.40062	FLA	SNP.162.8322	PRX
Os03g22010	prx41	8322	1.40062	FLA	SNP.162.8322	PRX
Os03g22010	prx41	8322	1.40062	FLA	SNP.162.8322	PRX
Os05g04450	prx68	1359	1.40026	FLA	SNP.80.1359	PRX
Os06g35480	prx88	418	1.40026	FLA	SNP.18.418	PRX
Os06g35480	prx88	483	1.40026	FLA	SNP.21.483	PRX
Os06g35480	prx88	588	1.40026	FLA	SNP.29.588	PRX
Os06g35480	prx88	761	1.40026	FLA	SNP.31.761	PRX
Os06g35480	prx88	772	1.40026	FLA	SNP.32.772	PRX
Os06g35480	prx88	2341	1.40026	FLA	SNP.41.2341	PRX
Os06g35480	prx88	2848	1.40026	FLA	SNP.42.2848	PRX
Os06g35480	prx88	2881	1.40026	FLA	SNP.43.2881	PRX
Os06g35480	prx88	3628	1.40026	FLA	SNP.53.3628	PRX
Os06g35480	prx88	4019	1.40026	FLA	SNP.66.4019	PRX
Os06g35480	prx88	4157	1.40026	FLA	SNP.73.4157	PRX
Os06g35480	prx88	4170	1.40026	FLA	SNP.74.4170	PRX
Os06g35490	prx87	1736	1.40026	FLA	SNP.38.1736	PRX
Os06g35490	prx87	1847	1.40026	FLA	SNP.39.1847	PRX
Os06g35490	prx87	2841	1.40026	FLA	SNP.44.2841	PRX
Os06g35490	prx87	3840	1.40026	FLA	SNP.51.3840	PRX
Os06g35490	prx87	4199	1.40026	FLA	SNP.55.4199	PRX
Os06g35490	prx87	4318	1.40026	FLA	SNP.59.4318	PRX
Os06g35490	prx87	4401	1.40026	FLA	SNP.62.4401	PRX
Os06g35490	prx87	4450	1.40026	FLA	SNP.65.4450	PRX
Os06g35490	prx87	4662	1.40026	FLA	SNP.70.4662	PRX
Os06g35490	prx87	5385	1.40026	FLA	SNP.78.5385	PRX
Os06g35490	prx87	5400	1.40026	FLA	SNP.80.5400	PRX
Os06g35490	prx87	5441	1.40026	FLA	SNP.83.5441	PRX
Os06g35490	prx87	5557	1.40026	FLA	SNP.87.5557	PRX
Os06g35490	prx87	6004	1.40026	FLA	SNP.93.6004	PRX
Os06g35490	prx87	6035	1.40026	FLA	SNP.98.6035	PRX
Os06g35520	prx86	336	1.40026	FLA	SNP.6.336	PRX
Os06g35520	prx86	474	1.40026	FLA	SNP.7.474	PRX
Os06g35520	prx86	760	1.40026	FLA	SNP.11.760	PRX
Os06g35520	prx86	851	1.40026	FLA	SNP.14.851	PRX
Os06g35520	prx86	2236	1.40026	FLA	SNP.49.2236	PRX
Os06g35520	prx86	3539	1.40026	FLA	SNP.51.3539	PRX
Os06g35520	prx86	3780	1.40026	FLA	SNP.53.3780	PRX
Os01g22352	prx15	1475	1.39729	FLA	SNP.95.1475	PRX
Os02g14440	prx29	1570	1.39729	FLA	SNP.83.1570	PRX
Os02g14440	prx29	1570	1.39729	FLA	SNP.83.1570	PRX
Os03g36560	prx49	3556	1.39729	FLA	SNP.48.3556	PRX
Os07g49360	prx116	26	1.39729	FLA	SNP.2.26	PRX
Os11g10460	prx132	4554	1.39684	FLA	SNP.191.4554	PRX
Os11g10460	prx132	5146	1.39684	FLA	SNP.204.5146	PRX
Os10g36848	OsF5H1	7577	1.39679	FLA	SNP.101.7577	F5H
Os10g36848	OsF5H1	7684	1.39679	FLA	SNP.105.7684	F5H
Os10g36848	OsF5H1	9565	1.39679	FLA	SNP.139.9565	F5H
Os10g36848	OsF5H1	9592	1.39679	FLA	SNP.141.9592	F5H
Os02g26770	OsC4H	4232	1.39549	FLA	SNP.73.4232	C4H
Os02g56680	OsCCR1	396	1.39549	FLA	SNP.33.396	CCR
Os02g56700	OsCCR10	113	1.39549	FLA	SNP.4.113	CCR
Os03g02180	OsF5HL2	91	1.39549	FLA	SNP.5.91	F5H
Os03g02180	OsF5HL2	253	1.39549	FLA	SNP.7.253	F5H
Os03g02180	OsF5HL2	350	1.39549	FLA	SNP.10.350	F5H
Os03g02180	OsF5HL2	380	1.39549	FLA	SNP.12.380	F5H
Os03g02180	OsF5HL2	395	1.39549	FLA	SNP.14.395	F5H
Os03g02180	OsF5HL2	436	1.39549	FLA	SNP.15.436	F5H
Os03g02180	OsF5HL2	706	1.39549	FLA	SNP.17.706	F5H
Os03g02180	OsF5HL2	1072	1.39549	FLA	SNP.19.1072	F5H
Os03g02180	OsF5HL2	1181	1.39549	FLA	SNP.21.1181	F5H
Os03g02180	OsF5HL2	1283	1.39549	FLA	SNP.22.1283	F5H
Os03g02180	OsF5HL2	3318	1.39549	FLA	SNP.30.3318	F5H
Os03g02180	OsF5HL2	3655	1.39549	FLA	SNP.32.3655	F5H
Os01g22249	PRX13	9438	1.39549	FLA	SNP.267.9438	PRX
Os01g22249	PRX13	9581	1.39549	FLA	SNP.279.9581	PRX
Os04g59160	prx60	799	1.39549	FLA	SNP.15.799	PRX
Os11g02130	prx130	297	1.39549	FLA	SNP.3.297	PRX
Os02g41650	OsPAL08	6698	1.39493	FLA	SNP.78.6698	PAL
Os02g41650	OsPAL08	6698	1.39493	FLA	SNP.78.6698	PAL
Os02g41650	OsPAL08	6698	1.39493	FLA	SNP.78.6698	PAL
Os01g22352	prx15	4443	1.39493	FLA	SNP.252.4443	PRX
Os10g11810	OsCAD1	888	1.39454	FLA	SNP.18.888	CAD
Os10g11810	OsCAD1	888	1.39454	FLA	SNP.18.888	CAD
Os10g11810	OsCAD1	888	1.39454	FLA	SNP.18.888	CAD
Os01g10850	prx2	383	1.39454	FLA	SNP.9.383	PRX
Os03g25340	prx46	2477	1.39454	FLA	SNP.40.2477	PRX
Os07g44430	Os1-CysPrxA	3215	1.39454	FLA	SNP.117.3215	PRX
Os08g14760	Os4CL1	3115	1.39347	FLA	SNP.89.3115	4CL
Os01g40870	OsALDH2C1	4795	1.39347	FLA	SNP.69.4795	ALDH2C
Os02g41650	OsPAL08	6345	1.39347	FLA	SNP.57.6345	PAL
Os02g41650	OsPAL08	6887	1.39347	FLA	SNP.90.6887	PAL
Os02g41650	OsPAL08	6345	1.39347	FLA	SNP.57.6345	PAL
Os02g41650	OsPAL08	6887	1.39347	FLA	SNP.90.6887	PAL
Os02g41650	OsPAL08	6345	1.39347	FLA	SNP.57.6345	PAL
Os02g41650	OsPAL08	6887	1.39347	FLA	SNP.90.6887	PAL
Os01g10850	prx2	147	1.39347	FLA	SNP.3.147	PRX
Os01g22249	PRX13	7099	1.39347	FLA	SNP.167.7099	PRX
Os09g32964	prx123	282	1.39347	FLA	SNP.4.282	PRX
Os09g32964	prx123	2854	1.39347	FLA	SNP.25.2854	PRX
Os06g44620	Os4CL4	9707	1.39325	FLA	SNP.187.9707	4CL
Os06g44620	Os4CL4	9707	1.39325	FLA	SNP.187.9707	4CL
Os01g40860	OsALDH2C4	940	1.39325	FLA	SNP.12.940	ALDH2C
Os01g40860	OsALDH2C4	1025	1.39325	FLA	SNP.17.1025	ALDH2C
Os02g41650	OsPAL08	7153	1.39325	FLA	SNP.108.7153	PAL
Os02g41650	OsPAL08	7153	1.39325	FLA	SNP.108.7153	PAL
Os02g41650	OsPAL08	7153	1.39325	FLA	SNP.108.7153	PAL
Os01g10850	prx2	358	1.39325	FLA	SNP.8.358	PRX
Os01g22249	PRX13	2855	1.39325	FLA	SNP.25.2855	PRX
Os03g22020	prx40	1589	1.39325	FLA	SNP.49.1589	PRX
Os10g04620	OsPOP20	2191	1.39316	FLA	SNP.136.2191	POP
Os10g04620	OsPOP20	2191	1.39316	FLA	SNP.136.2191	POP
Os05g04380	prx65	7610	1.39316	FLA	SNP.308.7610	PRX
Os05g04380	prx65	7610	1.39316	FLA	SNP.308.7610	PRX
Os06g27850	prx79	1756	1.39316	FLA	SNP.38.1756	PRX
Os06g27850	prx79	4343	1.39316	FLA	SNP.75.4343	PRX
Os07g31610	prx102	679	1.39316	FLA	SNP.20.679	PRX
Os12g02080	prx135	865	1.39316	FLA	SNP.15.865	PRX
Os12g02080	prx135	905	1.39316	FLA	SNP.18.905	PRX
Os12g02080	prx135	1465	1.39316	FLA	SNP.42.1465	PRX
Os12g02080	prx135	1760	1.39316	FLA	SNP.44.1760	PRX
Os12g02080	prx135	865	1.39316	FLA	SNP.15.865	PRX
Os12g02080	prx135	905	1.39316	FLA	SNP.18.905	PRX
Os12g02080	prx135	1465	1.39316	FLA	SNP.42.1465	PRX
Os12g02080	prx135	1760	1.39316	FLA	SNP.44.1760	PRX
Os01g10850	prx2	297	1.39291	FLA	SNP.5.297	PRX
Os01g10850	prx2	312	1.39291	FLA	SNP.6.312	PRX
Os01g10850	prx2	802	1.39291	FLA	SNP.17.802	PRX
Os01g10850	prx2	818	1.39291	FLA	SNP.18.818	PRX
Os01g10850	prx2	851	1.39291	FLA	SNP.20.851	PRX
Os01g10850	prx2	884	1.39291	FLA	SNP.21.884	PRX
Os01g10850	prx2	1015	1.39291	FLA	SNP.22.1015	PRX
Os01g10850	prx2	1027	1.39291	FLA	SNP.23.1027	PRX
Os01g10850	prx2	1131	1.39291	FLA	SNP.25.1131	PRX
Os01g10850	prx2	1283	1.39291	FLA	SNP.26.1283	PRX
Os01g10850	prx2	1390	1.39291	FLA	SNP.27.1390	PRX
Os01g10850	prx2	1834	1.39291	FLA	SNP.30.1834	PRX
Os01g10850	prx2	2370	1.39291	FLA	SNP.32.2370	PRX
Os01g10850	prx2	4595	1.39291	FLA	SNP.38.4595	PRX
Os01g22352	prx15	2947	1.39291	FLA	SNP.173.2947	PRX
Os01g22352	prx15	6012	1.39291	FLA	SNP.323.6012	PRX
Os08g34790	Os4CL5	1848	1.39223	FLA	SNP.140.1848	4CL
Os01g22352	prx15	1517	1.39223	FLA	SNP.103.1517	PRX
Os01g22352	prx15	1521	1.39223	FLA	SNP.104.1521	PRX
Os01g22352	prx15	1542	1.39223	FLA	SNP.106.1542	PRX
Os01g22370	prx16	3740	1.39223	FLA	SNP.124.3740	PRX
Os03g36560	prx49	1531	1.39223	FLA	SNP.23.1531	PRX
Os03g36560	prx49	8328	1.39223	FLA	SNP.110.8328	PRX
Os04g56180	prx58	6336	1.38277	FLA	SNP.48.6336	PRX
Os12g34524	prx138	11335	1.38277	FLA	SNP.453.11335	PRX
Os04g42100	OsAGP	1174	1.37089	FLA	SNP.28.1174	AGP
Os04g42100	OsAGP	1311	1.37089	FLA	SNP.32.1311	AGP
Os04g42100	OsAGP	2039	1.37089	FLA	SNP.58.2039	AGP
Os04g42100	OsAGP	4129	1.37089	FLA	SNP.137.4129	AGP
Os10g04620	OsPOP20	8058	1.37089	FLA	SNP.254.8058	POP
Os10g04620	OsPOP20	8191	1.37089	FLA	SNP.266.8191	POP
Os10g04620	OsPOP20	8058	1.37089	FLA	SNP.254.8058	POP
Os10g04620	OsPOP20	8191	1.37089	FLA	SNP.266.8191	POP
Os01g22249	PRX13	957	1.37089	FLA	SNP.9.957	PRX
Os01g22249	PRX13	10127	1.37089	FLA	SNP.299.10127	PRX
Os02g06630	prx24	128	1.37089	FLA	SNP.1.128	PRX
Os02g06630	prx24	562	1.37089	FLA	SNP.4.562	PRX
Os02g06630	prx24	1164	1.37089	FLA	SNP.7.1164	PRX
Os02g06630	prx24	1188	1.37089	FLA	SNP.8.1188	PRX
Os02g06630	prx24	1482	1.37089	FLA	SNP.9.1482	PRX
Os02g06630	prx24	1970	1.37089	FLA	SNP.12.1970	PRX
Os02g06630	prx24	1972	1.37089	FLA	SNP.13.1972	PRX
Os02g06630	prx24	2042	1.37089	FLA	SNP.14.2042	PRX
Os02g06630	prx24	2288	1.37089	FLA	SNP.15.2288	PRX
Os02g06630	prx24	3003	1.37089	FLA	SNP.17.3003	PRX
Os02g06630	prx24	3059	1.37089	FLA	SNP.18.3059	PRX
Os02g06630	prx24	3184	1.37089	FLA	SNP.20.3184	PRX
Os02g06630	prx24	3210	1.37089	FLA	SNP.22.3210	PRX
Os02g06630	prx24	3425	1.37089	FLA	SNP.25.3425	PRX
Os02g06630	prx24	3427	1.37089	FLA	SNP.26.3427	PRX
Os02g06630	prx24	3440	1.37089	FLA	SNP.27.3440	PRX
Os02g06630	prx24	3563	1.37089	FLA	SNP.29.3563	PRX
Os02g06630	prx24	3766	1.37089	FLA	SNP.31.3766	PRX
Os02g06630	prx24	4378	1.37089	FLA	SNP.32.4378	PRX
Os02g06630	prx24	5202	1.37089	FLA	SNP.37.5202	PRX
Os02g06630	prx24	5425	1.37089	FLA	SNP.39.5425	PRX
Os02g06630	prx24	5768	1.37089	FLA	SNP.41.5768	PRX
Os02g06630	prx24	5896	1.37089	FLA	SNP.42.5896	PRX
Os02g06630	prx24	6475	1.37089	FLA	SNP.43.6475	PRX
Os02g14160	prx27	537	1.37089	FLA	SNP.17.537	PRX
Os03g22010	prx41	4845	1.37089	FLA	SNP.129.4845	PRX
Os03g22010	prx41	5840	1.37089	FLA	SNP.138.5840	PRX
Os03g22010	prx41	4845	1.37089	FLA	SNP.129.4845	PRX
Os03g22010	prx41	5840	1.37089	FLA	SNP.138.5840	PRX
Os03g22010	prx41	4845	1.37089	FLA	SNP.129.4845	PRX
Os03g22010	prx41	5840	1.37089	FLA	SNP.138.5840	PRX
Os03g22010	prx41	4845	1.37089	FLA	SNP.129.4845	PRX
Os03g22010	prx41	5840	1.37089	FLA	SNP.138.5840	PRX
Os03g22020	prx40	1072	1.37089	FLA	SNP.29.1072	PRX
Os06g16350	prx77	421	1.37089	FLA	SNP.5.421	PRX
Os06g16350	prx77	444	1.37089	FLA	SNP.6.444	PRX
Os06g16350	prx77	516	1.37089	FLA	SNP.7.516	PRX
Os06g16350	prx77	998	1.37089	FLA	SNP.15.998	PRX
Os06g16350	prx77	1341	1.37089	FLA	SNP.22.1341	PRX
Os06g16350	prx77	1397	1.37089	FLA	SNP.23.1397	PRX
Os06g16350	prx77	1493	1.37089	FLA	SNP.24.1493	PRX
Os06g16350	prx77	1539	1.37089	FLA	SNP.25.1539	PRX
Os06g16350	prx77	2875	1.37089	FLA	SNP.30.2875	PRX
Os06g16350	prx77	3961	1.37089	FLA	SNP.34.3961	PRX
Os06g16350	prx77	4409	1.37089	FLA	SNP.38.4409	PRX
Os06g16350	prx77	4477	1.37089	FLA	SNP.40.4477	PRX
Os06g16350	prx77	4673	1.37089	FLA	SNP.43.4673	PRX
Os06g16350	prx77	4963	1.37089	FLA	SNP.52.4963	PRX
Os06g16350	prx77	4991	1.37089	FLA	SNP.53.4991	PRX
Os06g16350	prx77	5059	1.37089	FLA	SNP.54.5059	PRX
Os06g16350	prx77	5075	1.37089	FLA	SNP.55.5075	PRX
Os06g27850	prx79	107	1.37089	FLA	SNP.4.107	PRX
Os06g27850	prx79	114	1.37089	FLA	SNP.5.114	PRX
Os06g27850	prx79	198	1.37089	FLA	SNP.6.198	PRX
Os06g27850	prx79	621	1.37089	FLA	SNP.11.621	PRX
Os06g27850	prx79	750	1.37089	FLA	SNP.15.750	PRX
Os06g27850	prx79	1237	1.37089	FLA	SNP.24.1237	PRX
Os06g27850	prx79	1561	1.37089	FLA	SNP.25.1561	PRX
Os06g27850	prx79	2177	1.37089	FLA	SNP.43.2177	PRX
Os06g27850	prx79	2291	1.37089	FLA	SNP.44.2291	PRX
Os06g27850	prx79	3823	1.37089	FLA	SNP.52.3823	PRX
Os06g27850	prx79	4021	1.37089	FLA	SNP.55.4021	PRX
Os06g27850	prx79	4074	1.37089	FLA	SNP.58.4074	PRX
Os06g27850	prx79	4106	1.37089	FLA	SNP.61.4106	PRX
Os06g27850	prx79	4157	1.37089	FLA	SNP.63.4157	PRX
Os06g27850	prx79	4173	1.37089	FLA	SNP.65.4173	PRX
Os06g27850	prx79	4459	1.37089	FLA	SNP.79.4459	PRX
Os06g29470	prx80	595	1.37089	FLA	SNP.31.595	PRX
Os06g29470	prx80	624	1.37089	FLA	SNP.34.624	PRX
Os06g29470	prx80	743	1.37089	FLA	SNP.40.743	PRX
Os06g29470	prx80	1684	1.37089	FLA	SNP.75.1684	PRX
Os06g29470	prx80	3203	1.37089	FLA	SNP.94.3203	PRX
Os06g29470	prx80	3861	1.37089	FLA	SNP.119.3861	PRX
Os09g15500	prx121	834	1.37089	FLA	SNP.26.834	PRX
Os02g08420	OsCCR21	3623	1.35992	FLA	SNP.78.3623	CCR
Os02g08420	OsCCR21	4710	1.35992	FLA	SNP.87.4710	CCR
Os02g08420	OsCCR21	5870	1.35992	FLA	SNP.97.5870	CCR
Os10g36848	OsF5H1	9330	1.35992	FLA	SNP.129.9330	F5H
Os03g32050	PRX2	974	1.35992	FLA	SNP.21.974	PRX
Os08g16910	OsCAD5	858	1.35564	FLA	SNP.32.858	CAD
Os10g36848	OsF5H1	4475	1.35564	FLA	SNP.53.4475	F5H
Os10g36848	OsF5H1	9193	1.35564	FLA	SNP.122.9193	F5H
Os12g34524	prx138	11333	1.35564	FLA	SNP.452.11333	PRX
Os08g16910	OsCAD5	5911	1.35406	FLA	SNP.126.5911	CAD
Os01g22352	prx15	192	1.35406	FLA	SNP.19.192	PRX
Os01g22352	prx15	1078	1.35406	FLA	SNP.50.1078	PRX
Os02g14160	prx27	101	1.35406	FLA	SNP.1.101	PRX
Os02g14160	prx27	539	1.35406	FLA	SNP.18.539	PRX
Os02g14160	prx27	609	1.35406	FLA	SNP.28.609	PRX
Os02g14160	prx27	646	1.35406	FLA	SNP.29.646	PRX
Os02g14160	prx27	909	1.35406	FLA	SNP.31.909	PRX
Os02g14160	prx27	1848	1.35406	FLA	SNP.38.1848	PRX
Os02g14160	prx27	2892	1.35406	FLA	SNP.46.2892	PRX
Os02g14170	prx26	46	1.35406	FLA	SNP.3.46	PRX
Os02g14170	prx26	1263	1.35406	FLA	SNP.15.1263	PRX
Os02g14170	prx26	1413	1.35406	FLA	SNP.18.1413	PRX
Os02g14170	prx26	2008	1.35406	FLA	SNP.26.2008	PRX
Os02g14170	prx26	3965	1.35406	FLA	SNP.36.3965	PRX
Os02g14170	prx26	46	1.35406	FLA	SNP.3.46	PRX
Os02g14170	prx26	1263	1.35406	FLA	SNP.15.1263	PRX
Os02g14170	prx26	1413	1.35406	FLA	SNP.18.1413	PRX
Os02g14170	prx26	2008	1.35406	FLA	SNP.26.2008	PRX
Os02g14170	prx26	3965	1.35406	FLA	SNP.36.3965	PRX
Os02g14180	prx25	564	1.35406	FLA	SNP.10.564	PRX
Os02g14180	prx25	661	1.35406	FLA	SNP.15.661	PRX
Os02g14180	prx25	667	1.35406	FLA	SNP.16.667	PRX
Os02g14180	prx25	697	1.35406	FLA	SNP.18.697	PRX
Os02g14180	prx25	797	1.35406	FLA	SNP.19.797	PRX
Os02g14180	prx25	865	1.35406	FLA	SNP.22.865	PRX
Os02g14180	prx25	887	1.35406	FLA	SNP.24.887	PRX
Os02g14180	prx25	907	1.35406	FLA	SNP.25.907	PRX
Os02g14180	prx25	908	1.35406	FLA	SNP.26.908	PRX
Os02g14180	prx25	932	1.35406	FLA	SNP.28.932	PRX
Os02g14180	prx25	934	1.35406	FLA	SNP.29.934	PRX
Os02g14180	prx25	965	1.35406	FLA	SNP.33.965	PRX
Os02g14180	prx25	997	1.35406	FLA	SNP.34.997	PRX
Os02g14180	prx25	1357	1.35406	FLA	SNP.45.1357	PRX
Os02g14180	prx25	1455	1.35406	FLA	SNP.49.1455	PRX
Os02g14180	prx25	3036	1.35406	FLA	SNP.63.3036	PRX
Os02g14180	prx25	3645	1.35406	FLA	SNP.77.3645	PRX
Os02g14440	prx29	1997	1.35406	FLA	SNP.109.1997	PRX
Os02g14440	prx29	3147	1.35406	FLA	SNP.174.3147	PRX
Os02g14440	prx29	1997	1.35406	FLA	SNP.109.1997	PRX
Os02g14440	prx29	3147	1.35406	FLA	SNP.174.3147	PRX
Os03g22010	prx41	325	1.35406	FLA	SNP.12.325	PRX
Os03g22010	prx41	325	1.35406	FLA	SNP.12.325	PRX
Os03g22010	prx41	325	1.35406	FLA	SNP.12.325	PRX
Os03g22010	prx41	325	1.35406	FLA	SNP.12.325	PRX
Os04g34630	prx54	4105	1.35406	FLA	SNP.98.4105	PRX
Os04g59190	prx61	3971	1.35406	FLA	SNP.64.3971	PRX
Os04g59190	prx61	4028	1.35406	FLA	SNP.69.4028	PRX
Os05g04500	prx71	2483	1.35406	FLA	SNP.43.2483	PRX
Os05g04500	prx71	2491	1.35406	FLA	SNP.45.2491	PRX
Os07g31610	prx102	4268	1.35406	FLA	SNP.97.4268	PRX
Os02g56700	OsCCR10	1700	1.34834	FLA	SNP.81.1700	CCR
Os06g06980	OsCOA1	2395	1.34834	FLA	SNP.82.2395	COA
Os06g06980	OsCOA1	2395	1.34834	FLA	SNP.82.2395	COA
Os01g15810	prx5	798	1.34834	FLA	SNP.16.798	PRX
Os01g22352	prx15	1490	1.34834	FLA	SNP.98.1490	PRX
Os01g22352	prx15	6572	1.34834	FLA	SNP.341.6572	PRX
Os01g57730	prx19	3534	1.34834	FLA	SNP.35.3534	PRX
Os01g57730	prx19	4292	1.34834	FLA	SNP.42.4292	PRX
Os01g57730	prx19	4981	1.34834	FLA	SNP.58.4981	PRX
Os03g32050	PRX2	7201	1.34834	FLA	SNP.154.7201	PRX
Os04g34630	prx54	3488	1.34834	FLA	SNP.83.3488	PRX
Os05g25640	OsC4H2	5493	1.34407	FLA	SNP.75.5493	C4H
Os10g29470	OsCAD3	1326	1.34407	FLA	SNP.14.1326	CAD
Os02g56680	OsCCR1	367	1.34407	FLA	SNP.29.367	CCR
Os03g25330	prx45	43	1.34407	FLA	SNP.8.43	PRX
Os05g25640	OsC4H2	154	1.34339	FLA	SNP.3.154	C4H
Os05g25640	OsC4H2	175	1.34339	FLA	SNP.5.175	C4H
Os05g25640	OsC4H2	246	1.34339	FLA	SNP.10.246	C4H
Os05g25640	OsC4H2	1055	1.34339	FLA	SNP.18.1055	C4H
Os05g25640	OsC4H2	1099	1.34339	FLA	SNP.20.1099	C4H
Os05g25640	OsC4H2	2923	1.34339	FLA	SNP.37.2923	C4H
Os05g25640	OsC4H2	3580	1.34339	FLA	SNP.46.3580	C4H
Os05g25640	OsC4H2	3686	1.34339	FLA	SNP.50.3686	C4H
Os05g25640	OsC4H2	3691	1.34339	FLA	SNP.51.3691	C4H
Os05g25640	OsC4H2	5234	1.34339	FLA	SNP.68.5234	C4H
Os05g25640	OsC4H2	5588	1.34339	FLA	SNP.76.5588	C4H
Os05g25640	OsC4H2	6661	1.34339	FLA	SNP.86.6661	C4H
Os05g25640	OsC4H2	6854	1.34339	FLA	SNP.91.6854	C4H
Os05g25640	OsC4H2	6884	1.34339	FLA	SNP.95.6884	C4H
Os05g25640	OsC4H2	7003	1.34339	FLA	SNP.98.7003	C4H
Os05g25640	OsC4H2	7025	1.34339	FLA	SNP.99.7025	C4H
Os05g25640	OsC4H2	7159	1.34339	FLA	SNP.107.7159	C4H
Os05g25640	OsC4H2	7163	1.34339	FLA	SNP.108.7163	C4H
Os05g25640	OsC4H2	7477	1.34339	FLA	SNP.112.7477	C4H
Os05g25640	OsC4H2	7484	1.34339	FLA	SNP.113.7484	C4H
Os11g40690	OsCAD4	6971	1.34339	FLA	SNP.225.6971	CAD
Os01g22249	PRX13	8655	1.34339	FLA	SNP.204.8655	PRX
Os01g22249	PRX13	9454	1.34339	FLA	SNP.270.9454	PRX
Os10g39170	prx128	4331	1.34339	FLA	SNP.33.4331	PRX
Os10g39170	prx128	4468	1.34339	FLA	SNP.36.4468	PRX
Os10g39170	prx128	4569	1.34339	FLA	SNP.37.4569	PRX
Os10g39170	prx128	4966	1.34339	FLA	SNP.49.4966	PRX
Os11g02100	prx131	21	1.34339	FLA	SNP.2.21	PRX
Os01g40860	OsALDH2C4	4555	1.34119	FLA	SNP.98.4555	ALDH2C
Os01g40860	OsALDH2C4	4978	1.34119	FLA	SNP.117.4978	ALDH2C
Os01g40860	OsALDH2C4	6484	1.34119	FLA	SNP.208.6484	ALDH2C
Os01g40860	OsALDH2C4	11523	1.34119	FLA	SNP.357.11523	ALDH2C
Os01g40860	OsALDH2C4	11870	1.34119	FLA	SNP.374.11870	ALDH2C
Os01g40870	OsALDH2C1	352	1.34119	FLA	SNP.9.352	ALDH2C
Os01g40870	OsALDH2C1	595	1.34119	FLA	SNP.17.595	ALDH2C
Os01g40870	OsALDH2C1	1960	1.34119	FLA	SNP.33.1960	ALDH2C
Os10g29470	OsCAD3	1380	1.34119	FLA	SNP.16.1380	CAD
Os10g29470	OsCAD3	1416	1.34119	FLA	SNP.17.1416	CAD
Os10g29470	OsCAD3	1628	1.34119	FLA	SNP.24.1628	CAD
Os10g29470	OsCAD3	1633	1.34119	FLA	SNP.26.1633	CAD
Os10g29470	OsCAD3	1646	1.34119	FLA	SNP.27.1646	CAD
Os10g29470	OsCAD3	1743	1.34119	FLA	SNP.29.1743	CAD
Os10g29470	OsCAD3	1748	1.34119	FLA	SNP.30.1748	CAD
Os10g29470	OsCAD3	2062	1.34119	FLA	SNP.36.2062	CAD
Os10g29470	OsCAD3	2136	1.34119	FLA	SNP.38.2136	CAD
Os10g29470	OsCAD3	2290	1.34119	FLA	SNP.39.2290	CAD
Os10g29470	OsCAD3	2622	1.34119	FLA	SNP.47.2622	CAD
Os10g29470	OsCAD3	2648	1.34119	FLA	SNP.50.2648	CAD
Os10g29470	OsCAD3	2864	1.34119	FLA	SNP.62.2864	CAD
Os10g29470	OsCAD3	3154	1.34119	FLA	SNP.73.3154	CAD
Os10g29470	OsCAD3	3198	1.34119	FLA	SNP.78.3198	CAD
Os10g29470	OsCAD3	3429	1.34119	FLA	SNP.85.3429	CAD
Os10g29470	OsCAD3	3488	1.34119	FLA	SNP.88.3488	CAD
Os10g29470	OsCAD3	3630	1.34119	FLA	SNP.89.3630	CAD
Os10g29470	OsCAD3	3870	1.34119	FLA	SNP.99.3870	CAD
Os10g29470	OsCAD3	5542	1.34119	FLA	SNP.151.5542	CAD
Os10g29470	OsCAD3	5917	1.34119	FLA	SNP.154.5917	CAD
Os10g29470	OsCAD3	6055	1.34119	FLA	SNP.160.6055	CAD
Os10g29470	OsCAD3	6264	1.34119	FLA	SNP.163.6264	CAD
Os01g16450	prx4	809	1.34119	FLA	SNP.17.809	PRX
Os01g22249	PRX13	2623	1.34119	FLA	SNP.21.2623	PRX
Os01g22249	PRX13	7362	1.34119	FLA	SNP.173.7362	PRX
Os01g22249	PRX13	8792	1.34119	FLA	SNP.213.8792	PRX
Os01g22249	PRX13	12443	1.34119	FLA	SNP.345.12443	PRX
Os02g14160	prx27	2778	1.34119	FLA	SNP.43.2778	PRX
Os02g14160	prx27	2980	1.34119	FLA	SNP.52.2980	PRX
Os02g14160	prx27	3041	1.34119	FLA	SNP.55.3041	PRX
Os02g14160	prx27	3046	1.34119	FLA	SNP.56.3046	PRX
Os02g14160	prx27	3074	1.34119	FLA	SNP.58.3074	PRX
Os02g14160	prx27	3841	1.34119	FLA	SNP.59.3841	PRX
Os02g14160	prx27	4785	1.34119	FLA	SNP.63.4785	PRX
Os02g14160	prx27	4814	1.34119	FLA	SNP.64.4814	PRX
Os02g14160	prx27	4836	1.34119	FLA	SNP.66.4836	PRX
Os02g14160	prx27	4900	1.34119	FLA	SNP.69.4900	PRX
Os02g14160	prx27	5123	1.34119	FLA	SNP.78.5123	PRX
Os02g14160	prx27	5190	1.34119	FLA	SNP.80.5190	PRX
Os02g14170	prx26	26	1.34119	FLA	SNP.2.26	PRX
Os02g14170	prx26	362	1.34119	FLA	SNP.7.362	PRX
Os02g14170	prx26	786	1.34119	FLA	SNP.10.786	PRX
Os02g14170	prx26	2118	1.34119	FLA	SNP.27.2118	PRX
Os02g14170	prx26	26	1.34119	FLA	SNP.2.26	PRX
Os02g14170	prx26	362	1.34119	FLA	SNP.7.362	PRX
Os02g14170	prx26	786	1.34119	FLA	SNP.10.786	PRX
Os02g14170	prx26	2118	1.34119	FLA	SNP.27.2118	PRX
Os02g14180	prx25	3269	1.34119	FLA	SNP.71.3269	PRX
Os02g14180	prx25	3271	1.34119	FLA	SNP.72.3271	PRX
Os02g14180	prx25	3713	1.34119	FLA	SNP.78.3713	PRX
Os02g14440	prx29	3171	1.34119	FLA	SNP.177.3171	PRX
Os02g14440	prx29	3171	1.34119	FLA	SNP.177.3171	PRX
Os06g13050	prx76	1544	1.34119	FLA	SNP.63.1544	PRX
Os06g13050	prx76	3796	1.34119	FLA	SNP.120.3796	PRX
Os06g13050	prx76	3941	1.34119	FLA	SNP.124.3941	PRX
Os06g13050	prx76	4165	1.34119	FLA	SNP.129.4165	PRX
Os06g13050	prx76	4211	1.34119	FLA	SNP.133.4211	PRX
Os06g13050	prx76	4472	1.34119	FLA	SNP.138.4472	PRX
Os06g13050	prx76	4553	1.34119	FLA	SNP.140.4553	PRX
Os06g13050	prx76	4742	1.34119	FLA	SNP.147.4742	PRX
Os06g13050	prx76	5155	1.34119	FLA	SNP.172.5155	PRX
Os06g13050	prx76	5475	1.34119	FLA	SNP.190.5475	PRX
Os06g13050	prx76	6661	1.34119	FLA	SNP.233.6661	PRX
Os06g13050	prx76	7252	1.34119	FLA	SNP.241.7252	PRX
Os06g13050	prx76	8549	1.34119	FLA	SNP.265.8549	PRX
Os06g13050	prx76	9506	1.34119	FLA	SNP.281.9506	PRX
Os06g13050	prx76	9557	1.34119	FLA	SNP.283.9557	PRX
Os06g13050	prx76	10900	1.34119	FLA	SNP.317.10900	PRX
Os06g13050	prx76	12808	1.34119	FLA	SNP.348.12808	PRX
Os05g25640	OsC4H2	7223	1.33892	FLA	SNP.110.7223	C4H
Os01g18930	prx8	1304	1.33892	FLA	SNP.52.1304	PRX
Os01g18930	prx8	1306	1.33892	FLA	SNP.53.1306	PRX
Os01g18930	prx8	1308	1.33892	FLA	SNP.54.1308	PRX
Os03g36560	prx49	3371	1.33892	FLA	SNP.42.3371	PRX
Os07g34710	prx104	2352	1.33892	FLA	SNP.79.2352	PRX
Os07g34710	prx104	2352	1.33892	FLA	SNP.79.2352	PRX
Os07g34710	prx104	2352	1.33892	FLA	SNP.79.2352	PRX
Os07g47990	prx109	341	1.33892	FLA	SNP.2.341	PRX
Os07g47990	prx109	355	1.33892	FLA	SNP.3.355	PRX
Os07g47990	prx109	993	1.33892	FLA	SNP.5.993	PRX
Os07g47990	prx109	1030	1.33892	FLA	SNP.6.1030	PRX
Os07g47990	prx109	1070	1.33892	FLA	SNP.7.1070	PRX
Os07g47990	prx109	1075	1.33892	FLA	SNP.8.1075	PRX
Os07g47990	prx109	1408	1.33892	FLA	SNP.17.1408	PRX
Os07g47990	prx109	1463	1.33892	FLA	SNP.19.1463	PRX
Os07g47990	prx109	1585	1.33892	FLA	SNP.20.1585	PRX
Os07g47990	prx109	1795	1.33892	FLA	SNP.21.1795	PRX
Os07g47990	prx109	1887	1.33892	FLA	SNP.22.1887	PRX
Os07g47990	prx109	2493	1.33892	FLA	SNP.23.2493	PRX
Os07g47990	prx109	2504	1.33892	FLA	SNP.24.2504	PRX
Os07g47990	prx109	2938	1.33892	FLA	SNP.26.2938	PRX
Os07g47990	prx109	3018	1.33892	FLA	SNP.27.3018	PRX
Os07g47990	prx109	3755	1.33892	FLA	SNP.29.3755	PRX
Os07g47990	prx109	3791	1.33892	FLA	SNP.30.3791	PRX
Os07g47990	prx109	3838	1.33892	FLA	SNP.31.3838	PRX
Os07g47990	prx109	341	1.33892	FLA	SNP.2.341	PRX
Os07g47990	prx109	355	1.33892	FLA	SNP.3.355	PRX
Os07g47990	prx109	993	1.33892	FLA	SNP.5.993	PRX
Os07g47990	prx109	1030	1.33892	FLA	SNP.6.1030	PRX
Os07g47990	prx109	1070	1.33892	FLA	SNP.7.1070	PRX
Os07g47990	prx109	1075	1.33892	FLA	SNP.8.1075	PRX
Os07g47990	prx109	1408	1.33892	FLA	SNP.17.1408	PRX
Os07g47990	prx109	1463	1.33892	FLA	SNP.19.1463	PRX
Os07g47990	prx109	1585	1.33892	FLA	SNP.20.1585	PRX
Os07g47990	prx109	1795	1.33892	FLA	SNP.21.1795	PRX
Os07g47990	prx109	1887	1.33892	FLA	SNP.22.1887	PRX
Os07g47990	prx109	2493	1.33892	FLA	SNP.23.2493	PRX
Os07g47990	prx109	2504	1.33892	FLA	SNP.24.2504	PRX
Os07g47990	prx109	2938	1.33892	FLA	SNP.26.2938	PRX
Os07g47990	prx109	3018	1.33892	FLA	SNP.27.3018	PRX
Os07g47990	prx109	3755	1.33892	FLA	SNP.29.3755	PRX
Os07g47990	prx109	3791	1.33892	FLA	SNP.30.3791	PRX
Os07g47990	prx109	3838	1.33892	FLA	SNP.31.3838	PRX
Os07g48010	prx110	1149	1.33892	FLA	SNP.13.1149	PRX
Os07g48010	prx110	1501	1.33892	FLA	SNP.17.1501	PRX
Os07g48010	prx110	2100	1.33892	FLA	SNP.20.2100	PRX
Os07g48010	prx110	2136	1.33892	FLA	SNP.21.2136	PRX
Os07g48010	prx110	2374	1.33892	FLA	SNP.22.2374	PRX
Os07g48010	prx110	4182	1.33892	FLA	SNP.28.4182	PRX
Os07g48020	prx111	1534	1.33892	FLA	SNP.14.1534	PRX
Os07g48020	prx111	1941	1.33892	FLA	SNP.15.1941	PRX
Os07g48020	prx111	2007	1.33892	FLA	SNP.16.2007	PRX
Os07g48020	prx111	2336	1.33892	FLA	SNP.17.2336	PRX
Os07g48020	prx111	2638	1.33892	FLA	SNP.18.2638	PRX
Os07g48020	prx111	3063	1.33892	FLA	SNP.21.3063	PRX
Os07g48020	prx111	3122	1.33892	FLA	SNP.22.3122	PRX
Os07g48020	prx111	3578	1.33892	FLA	SNP.23.3578	PRX
Os07g48020	prx111	3598	1.33892	FLA	SNP.24.3598	PRX
Os07g48020	prx111	3648	1.33892	FLA	SNP.25.3648	PRX
Os07g48020	prx111	3672	1.33892	FLA	SNP.26.3672	PRX
Os07g48020	prx111	3713	1.33892	FLA	SNP.27.3713	PRX
Os07g48020	prx111	3900	1.33892	FLA	SNP.32.3900	PRX
Os07g48020	prx111	4207	1.33892	FLA	SNP.37.4207	PRX
Os07g48020	prx111	4408	1.33892	FLA	SNP.39.4408	PRX
Os07g48020	prx111	4434	1.33892	FLA	SNP.40.4434	PRX
Os07g48020	prx111	4436	1.33892	FLA	SNP.41.4436	PRX
Os07g48020	prx111	4438	1.33892	FLA	SNP.42.4438	PRX
Os07g48030	prx112	180	1.33892	FLA	SNP.1.180	PRX
Os07g48030	prx112	1096	1.33892	FLA	SNP.8.1096	PRX
Os07g48030	prx112	1413	1.33892	FLA	SNP.10.1413	PRX
Os07g48030	prx112	1852	1.33892	FLA	SNP.12.1852	PRX
Os07g48030	prx112	1866	1.33892	FLA	SNP.13.1866	PRX
Os07g48030	prx112	1972	1.33892	FLA	SNP.14.1972	PRX
Os07g48030	prx112	2870	1.33892	FLA	SNP.16.2870	PRX
Os07g48030	prx112	2908	1.33892	FLA	SNP.17.2908	PRX
Os07g48030	prx112	3228	1.33892	FLA	SNP.18.3228	PRX
Os07g48030	prx112	3263	1.33892	FLA	SNP.19.3263	PRX
Os07g48030	prx112	3356	1.33892	FLA	SNP.20.3356	PRX
Os07g48030	prx112	3430	1.33892	FLA	SNP.21.3430	PRX
Os07g48030	prx112	3552	1.33892	FLA	SNP.22.3552	PRX
Os07g48030	prx112	3710	1.33892	FLA	SNP.24.3710	PRX
Os07g48030	prx112	3713	1.33892	FLA	SNP.25.3713	PRX
Os07g48030	prx112	3728	1.33892	FLA	SNP.26.3728	PRX
Os07g48030	prx112	3741	1.33892	FLA	SNP.27.3741	PRX
Os07g48030	prx112	3752	1.33892	FLA	SNP.28.3752	PRX
Os07g48030	prx112	3788	1.33892	FLA	SNP.29.3788	PRX
Os07g48030	prx112	3805	1.33892	FLA	SNP.30.3805	PRX
Os07g48030	prx112	3822	1.33892	FLA	SNP.32.3822	PRX
Os07g48030	prx112	4590	1.33892	FLA	SNP.42.4590	PRX
Os07g48040	prx113	28	1.33892	FLA	SNP.1.28	PRX
Os07g48040	prx113	88	1.33892	FLA	SNP.2.88	PRX
Os07g48040	prx113	102	1.33892	FLA	SNP.3.102	PRX
Os07g48040	prx113	293	1.33892	FLA	SNP.5.293	PRX
Os07g48040	prx113	344	1.33892	FLA	SNP.6.344	PRX
Os07g48040	prx113	1074	1.33892	FLA	SNP.12.1074	PRX
Os07g48040	prx113	1113	1.33892	FLA	SNP.13.1113	PRX
Os07g48040	prx113	1387	1.33892	FLA	SNP.18.1387	PRX
Os07g48040	prx113	1421	1.33892	FLA	SNP.19.1421	PRX
Os07g48040	prx113	1691	1.33892	FLA	SNP.20.1691	PRX
Os07g48040	prx113	1754	1.33892	FLA	SNP.21.1754	PRX
Os07g48040	prx113	2341	1.33892	FLA	SNP.22.2341	PRX
Os07g48040	prx113	2355	1.33892	FLA	SNP.23.2355	PRX
Os07g48040	prx113	2759	1.33892	FLA	SNP.24.2759	PRX
Os07g48040	prx113	3353	1.33892	FLA	SNP.26.3353	PRX
Os07g48040	prx113	3549	1.33892	FLA	SNP.29.3549	PRX
Os07g48040	prx113	3579	1.33892	FLA	SNP.30.3579	PRX
Os07g48040	prx113	3592	1.33892	FLA	SNP.31.3592	PRX
Os07g48040	prx113	3605	1.33892	FLA	SNP.32.3605	PRX
Os07g48040	prx113	3687	1.33892	FLA	SNP.34.3687	PRX
Os07g48040	prx113	4035	1.33892	FLA	SNP.35.4035	PRX
Os07g48040	prx113	4048	1.33892	FLA	SNP.36.4048	PRX
Os07g48040	prx113	4142	1.33892	FLA	SNP.37.4142	PRX
Os07g48040	prx113	4193	1.33892	FLA	SNP.38.4193	PRX
Os07g48040	prx113	4425	1.33892	FLA	SNP.39.4425	PRX
Os07g48040	prx113	4447	1.33892	FLA	SNP.40.4447	PRX
Os07g48050	prx114	100	1.33892	FLA	SNP.1.100	PRX
Os07g48050	prx114	122	1.33892	FLA	SNP.2.122	PRX
Os07g48050	prx114	659	1.33892	FLA	SNP.8.659	PRX
Os07g48050	prx114	1096	1.33892	FLA	SNP.9.1096	PRX
Os07g48050	prx114	1178	1.33892	FLA	SNP.10.1178	PRX
Os07g48050	prx114	1218	1.33892	FLA	SNP.11.1218	PRX
Os07g48050	prx114	1275	1.33892	FLA	SNP.12.1275	PRX
Os07g48050	prx114	1276	1.33892	FLA	SNP.13.1276	PRX
Os07g48050	prx114	1465	1.33892	FLA	SNP.17.1465	PRX
Os07g48050	prx114	1467	1.33892	FLA	SNP.18.1467	PRX
Os07g48050	prx114	1487	1.33892	FLA	SNP.19.1487	PRX
Os07g48050	prx114	1490	1.33892	FLA	SNP.20.1490	PRX
Os07g48050	prx114	1492	1.33892	FLA	SNP.21.1492	PRX
Os07g48050	prx114	1506	1.33892	FLA	SNP.22.1506	PRX
Os07g48050	prx114	1808	1.33892	FLA	SNP.23.1808	PRX
Os07g48050	prx114	1939	1.33892	FLA	SNP.24.1939	PRX
Os07g48050	prx114	2063	1.33892	FLA	SNP.25.2063	PRX
Os07g48050	prx114	2823	1.33892	FLA	SNP.27.2823	PRX
Os07g48050	prx114	2850	1.33892	FLA	SNP.28.2850	PRX
Os07g48050	prx114	2882	1.33892	FLA	SNP.29.2882	PRX
Os07g48050	prx114	2912	1.33892	FLA	SNP.30.2912	PRX
Os07g48050	prx114	2971	1.33892	FLA	SNP.31.2971	PRX
Os07g48050	prx114	3160	1.33892	FLA	SNP.32.3160	PRX
Os07g48050	prx114	3730	1.33892	FLA	SNP.34.3730	PRX
Os07g48050	prx114	3931	1.33892	FLA	SNP.36.3931	PRX
Os07g48050	prx114	4147	1.33892	FLA	SNP.37.4147	PRX
Os07g48050	prx114	4284	1.33892	FLA	SNP.39.4284	PRX
Os07g48060	prx115	193	1.33892	FLA	SNP.7.193	PRX
Os07g48060	prx115	201	1.33892	FLA	SNP.8.201	PRX
Os07g48060	prx115	204	1.33892	FLA	SNP.9.204	PRX
Os07g48060	prx115	218	1.33892	FLA	SNP.10.218	PRX
Os07g48060	prx115	237	1.33892	FLA	SNP.11.237	PRX
Os07g48060	prx115	326	1.33892	FLA	SNP.12.326	PRX
Os07g48060	prx115	436	1.33892	FLA	SNP.14.436	PRX
Os07g48060	prx115	505	1.33892	FLA	SNP.15.505	PRX
Os07g48060	prx115	529	1.33892	FLA	SNP.16.529	PRX
Os07g48060	prx115	611	1.33892	FLA	SNP.17.611	PRX
Os07g48060	prx115	1055	1.33892	FLA	SNP.30.1055	PRX
Os07g48060	prx115	1103	1.33892	FLA	SNP.31.1103	PRX
Os07g48060	prx115	1154	1.33892	FLA	SNP.32.1154	PRX
Os07g48060	prx115	1252	1.33892	FLA	SNP.33.1252	PRX
Os07g48060	prx115	2087	1.33892	FLA	SNP.35.2087	PRX
Os07g48060	prx115	2315	1.33892	FLA	SNP.36.2315	PRX
Os07g48060	prx115	2726	1.33892	FLA	SNP.37.2726	PRX
Os07g48060	prx115	2841	1.33892	FLA	SNP.38.2841	PRX
Os07g48060	prx115	2842	1.33892	FLA	SNP.39.2842	PRX
Os07g48060	prx115	2853	1.33892	FLA	SNP.40.2853	PRX
Os07g48060	prx115	2871	1.33892	FLA	SNP.41.2871	PRX
Os07g48060	prx115	2875	1.33892	FLA	SNP.42.2875	PRX
Os07g48060	prx115	2893	1.33892	FLA	SNP.43.2893	PRX
Os07g48060	prx115	2981	1.33892	FLA	SNP.44.2981	PRX
Os07g48060	prx115	3026	1.33892	FLA	SNP.45.3026	PRX
Os07g48060	prx115	3039	1.33892	FLA	SNP.46.3039	PRX
Os07g48060	prx115	3050	1.33892	FLA	SNP.47.3050	PRX
Os07g48060	prx115	3054	1.33892	FLA	SNP.48.3054	PRX
Os07g48060	prx115	3092	1.33892	FLA	SNP.49.3092	PRX
Os07g48060	prx115	3161	1.33892	FLA	SNP.50.3161	PRX
Os07g48060	prx115	3185	1.33892	FLA	SNP.51.3185	PRX
Os07g48060	prx115	3915	1.33892	FLA	SNP.53.3915	PRX
Os07g48060	prx115	4052	1.33892	FLA	SNP.55.4052	PRX
Os07g48060	prx115	4270	1.33892	FLA	SNP.57.4270	PRX
Os07g48060	prx115	4689	1.33892	FLA	SNP.58.4689	PRX
Os07g48060	prx115	193	1.33892	FLA	SNP.7.193	PRX
Os07g48060	prx115	201	1.33892	FLA	SNP.8.201	PRX
Os07g48060	prx115	204	1.33892	FLA	SNP.9.204	PRX
Os07g48060	prx115	218	1.33892	FLA	SNP.10.218	PRX
Os07g48060	prx115	237	1.33892	FLA	SNP.11.237	PRX
Os07g48060	prx115	326	1.33892	FLA	SNP.12.326	PRX
Os07g48060	prx115	436	1.33892	FLA	SNP.14.436	PRX
Os07g48060	prx115	505	1.33892	FLA	SNP.15.505	PRX
Os07g48060	prx115	529	1.33892	FLA	SNP.16.529	PRX
Os07g48060	prx115	611	1.33892	FLA	SNP.17.611	PRX
Os07g48060	prx115	1055	1.33892	FLA	SNP.30.1055	PRX
Os07g48060	prx115	1103	1.33892	FLA	SNP.31.1103	PRX
Os07g48060	prx115	1154	1.33892	FLA	SNP.32.1154	PRX
Os07g48060	prx115	1252	1.33892	FLA	SNP.33.1252	PRX
Os07g48060	prx115	2087	1.33892	FLA	SNP.35.2087	PRX
Os07g48060	prx115	2315	1.33892	FLA	SNP.36.2315	PRX
Os07g48060	prx115	2726	1.33892	FLA	SNP.37.2726	PRX
Os07g48060	prx115	2841	1.33892	FLA	SNP.38.2841	PRX
Os07g48060	prx115	2842	1.33892	FLA	SNP.39.2842	PRX
Os07g48060	prx115	2853	1.33892	FLA	SNP.40.2853	PRX
Os07g48060	prx115	2871	1.33892	FLA	SNP.41.2871	PRX
Os07g48060	prx115	2875	1.33892	FLA	SNP.42.2875	PRX
Os07g48060	prx115	2893	1.33892	FLA	SNP.43.2893	PRX
Os07g48060	prx115	2981	1.33892	FLA	SNP.44.2981	PRX
Os07g48060	prx115	3026	1.33892	FLA	SNP.45.3026	PRX
Os07g48060	prx115	3039	1.33892	FLA	SNP.46.3039	PRX
Os07g48060	prx115	3050	1.33892	FLA	SNP.47.3050	PRX
Os07g48060	prx115	3054	1.33892	FLA	SNP.48.3054	PRX
Os07g48060	prx115	3092	1.33892	FLA	SNP.49.3092	PRX
Os07g48060	prx115	3161	1.33892	FLA	SNP.50.3161	PRX
Os07g48060	prx115	3185	1.33892	FLA	SNP.51.3185	PRX
Os07g48060	prx115	3915	1.33892	FLA	SNP.53.3915	PRX
Os07g48060	prx115	4052	1.33892	FLA	SNP.55.4052	PRX
Os07g48060	prx115	4270	1.33892	FLA	SNP.57.4270	PRX
Os07g48060	prx115	4689	1.33892	FLA	SNP.58.4689	PRX
Os10g02040	prx125	3433	1.33892	FLA	SNP.78.3433	PRX
Os10g02040	prx125	3433	1.33892	FLA	SNP.78.3433	PRX
Os01g40860	OsALDH2C4	6482	1.33127	FLA	SNP.206.6482	ALDH2C
Os01g40860	OsALDH2C4	6483	1.33127	FLA	SNP.207.6483	ALDH2C
Os10g11810	OsCAD1	996	1.33127	FLA	SNP.22.996	CAD
Os10g11810	OsCAD1	1217	1.33127	FLA	SNP.33.1217	CAD
Os10g11810	OsCAD1	1384	1.33127	FLA	SNP.36.1384	CAD
Os10g11810	OsCAD1	1692	1.33127	FLA	SNP.40.1692	CAD
Os10g11810	OsCAD1	1801	1.33127	FLA	SNP.44.1801	CAD
Os10g11810	OsCAD1	1876	1.33127	FLA	SNP.47.1876	CAD
Os10g11810	OsCAD1	1957	1.33127	FLA	SNP.53.1957	CAD
Os10g11810	OsCAD1	2063	1.33127	FLA	SNP.54.2063	CAD
Os10g11810	OsCAD1	2551	1.33127	FLA	SNP.55.2551	CAD
Os10g11810	OsCAD1	3963	1.33127	FLA	SNP.60.3963	CAD
Os10g11810	OsCAD1	4073	1.33127	FLA	SNP.61.4073	CAD
Os10g11810	OsCAD1	5718	1.33127	FLA	SNP.68.5718	CAD
Os10g11810	OsCAD1	5764	1.33127	FLA	SNP.70.5764	CAD
Os10g11810	OsCAD1	6048	1.33127	FLA	SNP.73.6048	CAD
Os10g11810	OsCAD1	996	1.33127	FLA	SNP.22.996	CAD
Os10g11810	OsCAD1	1217	1.33127	FLA	SNP.33.1217	CAD
Os10g11810	OsCAD1	1384	1.33127	FLA	SNP.36.1384	CAD
Os10g11810	OsCAD1	1692	1.33127	FLA	SNP.40.1692	CAD
Os10g11810	OsCAD1	1801	1.33127	FLA	SNP.44.1801	CAD
Os10g11810	OsCAD1	1876	1.33127	FLA	SNP.47.1876	CAD
Os10g11810	OsCAD1	1957	1.33127	FLA	SNP.53.1957	CAD
Os10g11810	OsCAD1	2063	1.33127	FLA	SNP.54.2063	CAD
Os10g11810	OsCAD1	2551	1.33127	FLA	SNP.55.2551	CAD
Os10g11810	OsCAD1	3963	1.33127	FLA	SNP.60.3963	CAD
Os10g11810	OsCAD1	4073	1.33127	FLA	SNP.61.4073	CAD
Os10g11810	OsCAD1	5718	1.33127	FLA	SNP.68.5718	CAD
Os10g11810	OsCAD1	5764	1.33127	FLA	SNP.70.5764	CAD
Os10g11810	OsCAD1	6048	1.33127	FLA	SNP.73.6048	CAD
Os10g11810	OsCAD1	996	1.33127	FLA	SNP.22.996	CAD
Os10g11810	OsCAD1	1217	1.33127	FLA	SNP.33.1217	CAD
Os10g11810	OsCAD1	1384	1.33127	FLA	SNP.36.1384	CAD
Os10g11810	OsCAD1	1692	1.33127	FLA	SNP.40.1692	CAD
Os10g11810	OsCAD1	1801	1.33127	FLA	SNP.44.1801	CAD
Os10g11810	OsCAD1	1876	1.33127	FLA	SNP.47.1876	CAD
Os10g11810	OsCAD1	1957	1.33127	FLA	SNP.53.1957	CAD
Os10g11810	OsCAD1	2063	1.33127	FLA	SNP.54.2063	CAD
Os10g11810	OsCAD1	2551	1.33127	FLA	SNP.55.2551	CAD
Os10g11810	OsCAD1	3963	1.33127	FLA	SNP.60.3963	CAD
Os10g11810	OsCAD1	4073	1.33127	FLA	SNP.61.4073	CAD
Os10g11810	OsCAD1	5718	1.33127	FLA	SNP.68.5718	CAD
Os10g11810	OsCAD1	5764	1.33127	FLA	SNP.70.5764	CAD
Os10g11810	OsCAD1	6048	1.33127	FLA	SNP.73.6048	CAD
Os10g29470	OsCAD3	2764	1.33127	FLA	SNP.57.2764	CAD
Os01g22249	PRX13	3219	1.33127	FLA	SNP.33.3219	PRX
Os01g22249	PRX13	4745	1.33127	FLA	SNP.70.4745	PRX
Os01g22249	PRX13	5342	1.33127	FLA	SNP.87.5342	PRX
Os01g22249	PRX13	6038	1.33127	FLA	SNP.128.6038	PRX
Os01g22249	PRX13	6047	1.33127	FLA	SNP.130.6047	PRX
Os01g22249	PRX13	6090	1.33127	FLA	SNP.133.6090	PRX
Os01g22249	PRX13	6111	1.33127	FLA	SNP.134.6111	PRX
Os01g22249	PRX13	6116	1.33127	FLA	SNP.135.6116	PRX
Os01g22249	PRX13	6366	1.33127	FLA	SNP.142.6366	PRX
Os01g22249	PRX13	11891	1.33127	FLA	SNP.321.11891	PRX
Os01g22249	PRX13	12284	1.33127	FLA	SNP.337.12284	PRX
Os01g22249	PRX13	12396	1.33127	FLA	SNP.343.12396	PRX
Os01g22249	PRX13	12501	1.33127	FLA	SNP.347.12501	PRX
Os03g32050	PRX2	6768	1.33127	FLA	SNP.137.6768	PRX
Os02g56700	OsCCR10	1701	1.33122	FLA	SNP.82.1701	CCR
Os01g15830	prx3	1734	1.33122	FLA	SNP.19.1734	PRX
Os01g15830	prx3	3326	1.33122	FLA	SNP.31.3326	PRX
Os01g15830	prx3	5030	1.33122	FLA	SNP.43.5030	PRX
Os01g22352	prx15	1504	1.33122	FLA	SNP.100.1504	PRX
Os03g22010	prx41	583	1.33122	FLA	SNP.17.583	PRX
Os03g22010	prx41	641	1.33122	FLA	SNP.19.641	PRX
Os03g22010	prx41	1237	1.33122	FLA	SNP.23.1237	PRX
Os03g22010	prx41	1612	1.33122	FLA	SNP.27.1612	PRX
Os03g22010	prx41	1696	1.33122	FLA	SNP.28.1696	PRX
Os03g22010	prx41	1902	1.33122	FLA	SNP.48.1902	PRX
Os03g22010	prx41	1992	1.33122	FLA	SNP.49.1992	PRX
Os03g22010	prx41	2317	1.33122	FLA	SNP.50.2317	PRX
Os03g22010	prx41	2319	1.33122	FLA	SNP.51.2319	PRX
Os03g22010	prx41	2430	1.33122	FLA	SNP.56.2430	PRX
Os03g22010	prx41	2441	1.33122	FLA	SNP.57.2441	PRX
Os03g22010	prx41	2450	1.33122	FLA	SNP.58.2450	PRX
Os03g22010	prx41	2451	1.33122	FLA	SNP.59.2451	PRX
Os03g22010	prx41	2596	1.33122	FLA	SNP.61.2596	PRX
Os03g22010	prx41	2659	1.33122	FLA	SNP.63.2659	PRX
Os03g22010	prx41	2666	1.33122	FLA	SNP.64.2666	PRX
Os03g22010	prx41	2882	1.33122	FLA	SNP.68.2882	PRX
Os03g22010	prx41	3104	1.33122	FLA	SNP.69.3104	PRX
Os03g22010	prx41	3131	1.33122	FLA	SNP.70.3131	PRX
Os03g22010	prx41	3158	1.33122	FLA	SNP.71.3158	PRX
Os03g22010	prx41	3751	1.33122	FLA	SNP.73.3751	PRX
Os03g22010	prx41	4074	1.33122	FLA	SNP.90.4074	PRX
Os03g22010	prx41	4107	1.33122	FLA	SNP.92.4107	PRX
Os03g22010	prx41	4125	1.33122	FLA	SNP.93.4125	PRX
Os03g22010	prx41	4153	1.33122	FLA	SNP.94.4153	PRX
Os03g22010	prx41	4161	1.33122	FLA	SNP.95.4161	PRX
Os03g22010	prx41	4191	1.33122	FLA	SNP.96.4191	PRX
Os03g22010	prx41	4270	1.33122	FLA	SNP.98.4270	PRX
Os03g22010	prx41	4435	1.33122	FLA	SNP.102.4435	PRX
Os03g22010	prx41	4470	1.33122	FLA	SNP.103.4470	PRX
Os03g22010	prx41	4555	1.33122	FLA	SNP.105.4555	PRX
Os03g22010	prx41	4556	1.33122	FLA	SNP.106.4556	PRX
Os03g22010	prx41	4584	1.33122	FLA	SNP.108.4584	PRX
Os03g22010	prx41	4600	1.33122	FLA	SNP.110.4600	PRX
Os03g22010	prx41	4668	1.33122	FLA	SNP.119.4668	PRX
Os03g22010	prx41	5155	1.33122	FLA	SNP.132.5155	PRX
Os03g22010	prx41	5723	1.33122	FLA	SNP.137.5723	PRX
Os03g22010	prx41	5966	1.33122	FLA	SNP.139.5966	PRX
Os03g22010	prx41	6676	1.33122	FLA	SNP.152.6676	PRX
Os03g22010	prx41	6879	1.33122	FLA	SNP.153.6879	PRX
Os03g22010	prx41	6966	1.33122	FLA	SNP.154.6966	PRX
Os03g22010	prx41	7290	1.33122	FLA	SNP.156.7290	PRX
Os03g22010	prx41	7309	1.33122	FLA	SNP.157.7309	PRX
Os03g22010	prx41	7867	1.33122	FLA	SNP.158.7867	PRX
Os03g22010	prx41	583	1.33122	FLA	SNP.17.583	PRX
Os03g22010	prx41	641	1.33122	FLA	SNP.19.641	PRX
Os03g22010	prx41	1237	1.33122	FLA	SNP.23.1237	PRX
Os03g22010	prx41	1612	1.33122	FLA	SNP.27.1612	PRX
Os03g22010	prx41	1696	1.33122	FLA	SNP.28.1696	PRX
Os03g22010	prx41	1902	1.33122	FLA	SNP.48.1902	PRX
Os03g22010	prx41	1992	1.33122	FLA	SNP.49.1992	PRX
Os03g22010	prx41	2317	1.33122	FLA	SNP.50.2317	PRX
Os03g22010	prx41	2319	1.33122	FLA	SNP.51.2319	PRX
Os03g22010	prx41	2430	1.33122	FLA	SNP.56.2430	PRX
Os03g22010	prx41	2441	1.33122	FLA	SNP.57.2441	PRX
Os03g22010	prx41	2450	1.33122	FLA	SNP.58.2450	PRX
Os03g22010	prx41	2451	1.33122	FLA	SNP.59.2451	PRX
Os03g22010	prx41	2596	1.33122	FLA	SNP.61.2596	PRX
Os03g22010	prx41	2659	1.33122	FLA	SNP.63.2659	PRX
Os03g22010	prx41	2666	1.33122	FLA	SNP.64.2666	PRX
Os03g22010	prx41	2882	1.33122	FLA	SNP.68.2882	PRX
Os03g22010	prx41	3104	1.33122	FLA	SNP.69.3104	PRX
Os03g22010	prx41	3131	1.33122	FLA	SNP.70.3131	PRX
Os03g22010	prx41	3158	1.33122	FLA	SNP.71.3158	PRX
Os03g22010	prx41	3751	1.33122	FLA	SNP.73.3751	PRX
Os03g22010	prx41	4074	1.33122	FLA	SNP.90.4074	PRX
Os03g22010	prx41	4107	1.33122	FLA	SNP.92.4107	PRX
Os03g22010	prx41	4125	1.33122	FLA	SNP.93.4125	PRX
Os03g22010	prx41	4153	1.33122	FLA	SNP.94.4153	PRX
Os03g22010	prx41	4161	1.33122	FLA	SNP.95.4161	PRX
Os03g22010	prx41	4191	1.33122	FLA	SNP.96.4191	PRX
Os03g22010	prx41	4270	1.33122	FLA	SNP.98.4270	PRX
Os03g22010	prx41	4435	1.33122	FLA	SNP.102.4435	PRX
Os03g22010	prx41	4470	1.33122	FLA	SNP.103.4470	PRX
Os03g22010	prx41	4555	1.33122	FLA	SNP.105.4555	PRX
Os03g22010	prx41	4556	1.33122	FLA	SNP.106.4556	PRX
Os03g22010	prx41	4584	1.33122	FLA	SNP.108.4584	PRX
Os03g22010	prx41	4600	1.33122	FLA	SNP.110.4600	PRX
Os03g22010	prx41	4668	1.33122	FLA	SNP.119.4668	PRX
Os03g22010	prx41	5155	1.33122	FLA	SNP.132.5155	PRX
Os03g22010	prx41	5723	1.33122	FLA	SNP.137.5723	PRX
Os03g22010	prx41	5966	1.33122	FLA	SNP.139.5966	PRX
Os03g22010	prx41	6676	1.33122	FLA	SNP.152.6676	PRX
Os03g22010	prx41	6879	1.33122	FLA	SNP.153.6879	PRX
Os03g22010	prx41	6966	1.33122	FLA	SNP.154.6966	PRX
Os03g22010	prx41	7290	1.33122	FLA	SNP.156.7290	PRX
Os03g22010	prx41	7309	1.33122	FLA	SNP.157.7309	PRX
Os03g22010	prx41	7867	1.33122	FLA	SNP.158.7867	PRX
Os03g22010	prx41	583	1.33122	FLA	SNP.17.583	PRX
Os03g22010	prx41	641	1.33122	FLA	SNP.19.641	PRX
Os03g22010	prx41	1237	1.33122	FLA	SNP.23.1237	PRX
Os03g22010	prx41	1612	1.33122	FLA	SNP.27.1612	PRX
Os03g22010	prx41	1696	1.33122	FLA	SNP.28.1696	PRX
Os03g22010	prx41	1902	1.33122	FLA	SNP.48.1902	PRX
Os03g22010	prx41	1992	1.33122	FLA	SNP.49.1992	PRX
Os03g22010	prx41	2317	1.33122	FLA	SNP.50.2317	PRX
Os03g22010	prx41	2319	1.33122	FLA	SNP.51.2319	PRX
Os03g22010	prx41	2430	1.33122	FLA	SNP.56.2430	PRX
Os03g22010	prx41	2441	1.33122	FLA	SNP.57.2441	PRX
Os03g22010	prx41	2450	1.33122	FLA	SNP.58.2450	PRX
Os03g22010	prx41	2451	1.33122	FLA	SNP.59.2451	PRX
Os03g22010	prx41	2596	1.33122	FLA	SNP.61.2596	PRX
Os03g22010	prx41	2659	1.33122	FLA	SNP.63.2659	PRX
Os03g22010	prx41	2666	1.33122	FLA	SNP.64.2666	PRX
Os03g22010	prx41	2882	1.33122	FLA	SNP.68.2882	PRX
Os03g22010	prx41	3104	1.33122	FLA	SNP.69.3104	PRX
Os03g22010	prx41	3131	1.33122	FLA	SNP.70.3131	PRX
Os03g22010	prx41	3158	1.33122	FLA	SNP.71.3158	PRX
Os03g22010	prx41	3751	1.33122	FLA	SNP.73.3751	PRX
Os03g22010	prx41	4074	1.33122	FLA	SNP.90.4074	PRX
Os03g22010	prx41	4107	1.33122	FLA	SNP.92.4107	PRX
Os03g22010	prx41	4125	1.33122	FLA	SNP.93.4125	PRX
Os03g22010	prx41	4153	1.33122	FLA	SNP.94.4153	PRX
Os03g22010	prx41	4161	1.33122	FLA	SNP.95.4161	PRX
Os03g22010	prx41	4191	1.33122	FLA	SNP.96.4191	PRX
Os03g22010	prx41	4270	1.33122	FLA	SNP.98.4270	PRX
Os03g22010	prx41	4435	1.33122	FLA	SNP.102.4435	PRX
Os03g22010	prx41	4470	1.33122	FLA	SNP.103.4470	PRX
Os03g22010	prx41	4555	1.33122	FLA	SNP.105.4555	PRX
Os03g22010	prx41	4556	1.33122	FLA	SNP.106.4556	PRX
Os03g22010	prx41	4584	1.33122	FLA	SNP.108.4584	PRX
Os03g22010	prx41	4600	1.33122	FLA	SNP.110.4600	PRX
Os03g22010	prx41	4668	1.33122	FLA	SNP.119.4668	PRX
Os03g22010	prx41	5155	1.33122	FLA	SNP.132.5155	PRX
Os03g22010	prx41	5723	1.33122	FLA	SNP.137.5723	PRX
Os03g22010	prx41	5966	1.33122	FLA	SNP.139.5966	PRX
Os03g22010	prx41	6676	1.33122	FLA	SNP.152.6676	PRX
Os03g22010	prx41	6879	1.33122	FLA	SNP.153.6879	PRX
Os03g22010	prx41	6966	1.33122	FLA	SNP.154.6966	PRX
Os03g22010	prx41	7290	1.33122	FLA	SNP.156.7290	PRX
Os03g22010	prx41	7309	1.33122	FLA	SNP.157.7309	PRX
Os03g22010	prx41	7867	1.33122	FLA	SNP.158.7867	PRX
Os03g22010	prx41	583	1.33122	FLA	SNP.17.583	PRX
Os03g22010	prx41	641	1.33122	FLA	SNP.19.641	PRX
Os03g22010	prx41	1237	1.33122	FLA	SNP.23.1237	PRX
Os03g22010	prx41	1612	1.33122	FLA	SNP.27.1612	PRX
Os03g22010	prx41	1696	1.33122	FLA	SNP.28.1696	PRX
Os03g22010	prx41	1902	1.33122	FLA	SNP.48.1902	PRX
Os03g22010	prx41	1992	1.33122	FLA	SNP.49.1992	PRX
Os03g22010	prx41	2317	1.33122	FLA	SNP.50.2317	PRX
Os03g22010	prx41	2319	1.33122	FLA	SNP.51.2319	PRX
Os03g22010	prx41	2430	1.33122	FLA	SNP.56.2430	PRX
Os03g22010	prx41	2441	1.33122	FLA	SNP.57.2441	PRX
Os03g22010	prx41	2450	1.33122	FLA	SNP.58.2450	PRX
Os03g22010	prx41	2451	1.33122	FLA	SNP.59.2451	PRX
Os03g22010	prx41	2596	1.33122	FLA	SNP.61.2596	PRX
Os03g22010	prx41	2659	1.33122	FLA	SNP.63.2659	PRX
Os03g22010	prx41	2666	1.33122	FLA	SNP.64.2666	PRX
Os03g22010	prx41	2882	1.33122	FLA	SNP.68.2882	PRX
Os03g22010	prx41	3104	1.33122	FLA	SNP.69.3104	PRX
Os03g22010	prx41	3131	1.33122	FLA	SNP.70.3131	PRX
Os03g22010	prx41	3158	1.33122	FLA	SNP.71.3158	PRX
Os03g22010	prx41	3751	1.33122	FLA	SNP.73.3751	PRX
Os03g22010	prx41	4074	1.33122	FLA	SNP.90.4074	PRX
Os03g22010	prx41	4107	1.33122	FLA	SNP.92.4107	PRX
Os03g22010	prx41	4125	1.33122	FLA	SNP.93.4125	PRX
Os03g22010	prx41	4153	1.33122	FLA	SNP.94.4153	PRX
Os03g22010	prx41	4161	1.33122	FLA	SNP.95.4161	PRX
Os03g22010	prx41	4191	1.33122	FLA	SNP.96.4191	PRX
Os03g22010	prx41	4270	1.33122	FLA	SNP.98.4270	PRX
Os03g22010	prx41	4435	1.33122	FLA	SNP.102.4435	PRX
Os03g22010	prx41	4470	1.33122	FLA	SNP.103.4470	PRX
Os03g22010	prx41	4555	1.33122	FLA	SNP.105.4555	PRX
Os03g22010	prx41	4556	1.33122	FLA	SNP.106.4556	PRX
Os03g22010	prx41	4584	1.33122	FLA	SNP.108.4584	PRX
Os03g22010	prx41	4600	1.33122	FLA	SNP.110.4600	PRX
Os03g22010	prx41	4668	1.33122	FLA	SNP.119.4668	PRX
Os03g22010	prx41	5155	1.33122	FLA	SNP.132.5155	PRX
Os03g22010	prx41	5723	1.33122	FLA	SNP.137.5723	PRX
Os03g22010	prx41	5966	1.33122	FLA	SNP.139.5966	PRX
Os03g22010	prx41	6676	1.33122	FLA	SNP.152.6676	PRX
Os03g22010	prx41	6879	1.33122	FLA	SNP.153.6879	PRX
Os03g22010	prx41	6966	1.33122	FLA	SNP.154.6966	PRX
Os03g22010	prx41	7290	1.33122	FLA	SNP.156.7290	PRX
Os03g22010	prx41	7309	1.33122	FLA	SNP.157.7309	PRX
Os03g22010	prx41	7867	1.33122	FLA	SNP.158.7867	PRX
Os03g22020	prx40	2646	1.33122	FLA	SNP.54.2646	PRX
Os03g22020	prx40	3487	1.33122	FLA	SNP.59.3487	PRX
Os07g34710	prx104	2353	1.33122	FLA	SNP.80.2353	PRX
Os07g34710	prx104	2353	1.33122	FLA	SNP.80.2353	PRX
Os07g34710	prx104	2353	1.33122	FLA	SNP.80.2353	PRX
Os07g44480	prx105	893	1.33122	FLA	SNP.14.893	PRX
Os07g44480	prx105	1492	1.33122	FLA	SNP.31.1492	PRX
Os07g44550	prx107	580	1.33122	FLA	SNP.5.580	PRX
Os07g44550	prx107	710	1.33122	FLA	SNP.10.710	PRX
Os07g44550	prx107	1183	1.33122	FLA	SNP.17.1183	PRX
Os07g44550	prx107	1333	1.33122	FLA	SNP.19.1333	PRX
Os07g44550	prx107	2642	1.33122	FLA	SNP.23.2642	PRX
Os07g48030	prx112	3819	1.33122	FLA	SNP.31.3819	PRX
Os07g48060	prx115	99	1.33122	FLA	SNP.3.99	PRX
Os07g48060	prx115	689	1.33122	FLA	SNP.22.689	PRX
Os07g48060	prx115	99	1.33122	FLA	SNP.3.99	PRX
Os07g48060	prx115	689	1.33122	FLA	SNP.22.689	PRX
Os07g44460	nosymbol	1224	1.33122	FLA	SNP.29.1224	#N/A
Os07g44460	nosymbol	1626	1.33122	FLA	SNP.32.1626	#N/A
Os07g44460	nosymbol	2295	1.33122	FLA	SNP.33.2295	#N/A
Os03g25340	prx46	4115	1.32606	FLA	SNP.53.4115	PRX
Os10g02040	prx125	3085	1.32606	FLA	SNP.60.3085	PRX
Os10g02040	prx125	3085	1.32606	FLA	SNP.60.3085	PRX
Os08g14760	Os4CL1	4588	1.3249	FLA	SNP.157.4588	4CL
Os02g09490	OsCAD2	6844	1.3249	FLA	SNP.76.6844	CAD
Os01g15830	prx3	1730	1.3249	FLA	SNP.18.1730	PRX
Os01g19020	prx11	3802	1.3249	FLA	SNP.31.3802	PRX
Os01g19020	prx11	4578	1.3249	FLA	SNP.40.4578	PRX
Os01g22352	prx15	4453	1.3249	FLA	SNP.253.4453	PRX
Os01g22370	prx16	382	1.3249	FLA	SNP.23.382	PRX
Os01g57730	prx19	1601	1.3249	FLA	SNP.16.1601	PRX
Os03g05770	prx36	11	1.3249	FLA	SNP.1.11	PRX
Os07g48060	prx115	3188	1.3249	FLA	SNP.52.3188	PRX
Os07g48060	prx115	3188	1.3249	FLA	SNP.52.3188	PRX
Os06g44620	Os4CL4	9682	1.32361	FLA	SNP.184.9682	4CL
Os06g44620	Os4CL4	9682	1.32361	FLA	SNP.184.9682	4CL
Os08g14760	Os4CL1	5397	1.32361	FLA	SNP.172.5397	4CL
Os10g29470	OsCAD3	2854	1.32361	FLA	SNP.58.2854	CAD
Os01g22249	PRX13	3260	1.32361	FLA	SNP.37.3260	PRX
Os01g22249	PRX13	4057	1.32361	FLA	SNP.51.4057	PRX
Os03g22010	prx41	276	1.32361	FLA	SNP.9.276	PRX
Os03g22010	prx41	276	1.32361	FLA	SNP.9.276	PRX
Os03g22010	prx41	276	1.32361	FLA	SNP.9.276	PRX
Os03g22010	prx41	276	1.32361	FLA	SNP.9.276	PRX
Os06g35480	prx88	4071	1.32361	FLA	SNP.71.4071	PRX
Os06g46799	prx89	14054	1.32361	FLA	SNP.148.14054	PRX
Os03g25280	prx42	1547	1.32303	FLA	SNP.34.1547	PRX
Os03g25300	prx43	3177	1.32303	FLA	SNP.74.3177	PRX
Os01g40860	OsALDH2C4	11589	1.31973	FLA	SNP.359.11589	ALDH2C
Os01g40860	OsALDH2C4	11947	1.31973	FLA	SNP.377.11947	ALDH2C
Os05g25640	OsC4H2	3913	1.31973	FLA	SNP.56.3913	C4H
Os01g22370	prx16	1798	1.31973	FLA	SNP.70.1798	PRX
Os01g57730	prx19	1617	1.31973	FLA	SNP.18.1617	PRX
Os03g22010	prx41	3919	1.31973	FLA	SNP.79.3919	PRX
Os03g22010	prx41	3919	1.31973	FLA	SNP.79.3919	PRX
Os03g22010	prx41	3919	1.31973	FLA	SNP.79.3919	PRX
Os03g22010	prx41	3919	1.31973	FLA	SNP.79.3919	PRX
Os07g44430	Os1-CysPrxA	4016	1.31973	FLA	SNP.153.4016	PRX
Os07g48020	prx111	1341	1.31973	FLA	SNP.13.1341	PRX
Os10g29470	OsCAD3	688	1.31772	FLA	SNP.6.688	CAD
Os06g08580	OsHCT3	3655	1.31772	FLA	SNP.107.3655	HCT
Os01g15810	prx5	593	1.31772	FLA	SNP.8.593	PRX
Os01g15810	prx5	1104	1.31772	FLA	SNP.32.1104	PRX
Os01g73170	prx20	4792	1.31772	FLA	SNP.138.4792	PRX
Os01g73170	prx20	5065	1.31772	FLA	SNP.142.5065	PRX
Os01g73200	prx22	153	1.31772	FLA	SNP.12.153	PRX
Os02g14440	prx29	725	1.31772	FLA	SNP.34.725	PRX
Os02g14440	prx29	725	1.31772	FLA	SNP.34.725	PRX
Os03g22010	prx41	4706	1.31772	FLA	SNP.121.4706	PRX
Os03g22010	prx41	4706	1.31772	FLA	SNP.121.4706	PRX
Os03g22010	prx41	4706	1.31772	FLA	SNP.121.4706	PRX
Os03g22010	prx41	4706	1.31772	FLA	SNP.121.4706	PRX
Os06g29470	prx80	1138	1.31772	FLA	SNP.57.1138	PRX
Os07g34710	prx104	906	1.31772	FLA	SNP.18.906	PRX
Os07g34710	prx104	955	1.31772	FLA	SNP.21.955	PRX
Os07g34710	prx104	1655	1.31772	FLA	SNP.59.1655	PRX
Os07g34710	prx104	4247	1.31772	FLA	SNP.149.4247	PRX
Os07g34710	prx104	906	1.31772	FLA	SNP.18.906	PRX
Os07g34710	prx104	955	1.31772	FLA	SNP.21.955	PRX
Os07g34710	prx104	1655	1.31772	FLA	SNP.59.1655	PRX
Os07g34710	prx104	4247	1.31772	FLA	SNP.149.4247	PRX
Os07g34710	prx104	906	1.31772	FLA	SNP.18.906	PRX
Os07g34710	prx104	955	1.31772	FLA	SNP.21.955	PRX
Os07g34710	prx104	1655	1.31772	FLA	SNP.59.1655	PRX
Os07g34710	prx104	4247	1.31772	FLA	SNP.149.4247	PRX
Os10g02040	prx125	3884	1.31772	FLA	SNP.104.3884	PRX
Os10g02040	prx125	3884	1.31772	FLA	SNP.104.3884	PRX
Os02g14440	prx29	2498	1.31768	FLA	SNP.138.2498	PRX
Os02g14440	prx29	2498	1.31768	FLA	SNP.138.2498	PRX
Os10g02040	prx125	6196	1.31768	FLA	SNP.165.6196	PRX
Os10g02040	prx125	6196	1.31768	FLA	SNP.165.6196	PRX
Os08g14760	Os4CL1	5202	1.3155	FLA	SNP.166.5202	4CL
Os01g40860	OsALDH2C4	5224	1.3155	FLA	SNP.134.5224	ALDH2C
Os01g22370	prx16	985	1.3155	FLA	SNP.49.985	PRX
Os05g04380	prx65	39	1.3155	FLA	SNP.2.39	PRX
Os05g04380	prx65	39	1.3155	FLA	SNP.2.39	PRX
Os08g14760	Os4CL1	5407	1.31323	FLA	SNP.176.5407	4CL
Os04g15920	OsCAD6	79	1.31323	FLA	SNP.2.79	CAD
Os06g08580	OsHCT3	3710	1.31323	FLA	SNP.109.3710	HCT
Os01g22352	prx15	4815	1.31323	FLA	SNP.282.4815	PRX
Os01g22352	prx15	8719	1.31323	FLA	SNP.427.8719	PRX
Os01g73170	prx20	1365	1.31323	FLA	SNP.61.1365	PRX
Os07g01370	prx97	3819	1.31323	FLA	SNP.69.3819	PRX
Os12g33610	OsPAL03	5222	1.31209	FLA	SNP.33.5222	PAL
Os01g22370	prx16	891	1.31209	FLA	SNP.45.891	PRX
Os03g13180	prx37	656	1.31209	FLA	SNP.18.656	PRX
Os04g39100	prx55	333	1.31209	FLA	SNP.11.333	PRX
Os04g39100	prx55	373	1.31209	FLA	SNP.13.373	PRX
Os04g39100	prx55	692	1.31209	FLA	SNP.15.692	PRX
Os04g39100	prx55	756	1.31209	FLA	SNP.19.756	PRX
Os04g39100	prx55	1137	1.31209	FLA	SNP.32.1137	PRX
Os04g39100	prx55	1213	1.31209	FLA	SNP.36.1213	PRX
Os05g04470	prx69	20	1.31209	FLA	SNP.4.20	PRX
Os10g02040	prx125	3090	1.31209	FLA	SNP.61.3090	PRX
Os10g02040	prx125	3090	1.31209	FLA	SNP.61.3090	PRX
Os10g11810	OsCAD1	6278	1.31136	FLA	SNP.78.6278	CAD
Os10g11810	OsCAD1	6278	1.31136	FLA	SNP.78.6278	CAD
Os10g11810	OsCAD1	6278	1.31136	FLA	SNP.78.6278	CAD
Os02g09490	OsCAD2	5391	1.30987	FLA	SNP.66.5391	CAD
Os10g04620	OsPOP20	8086	1.30987	FLA	SNP.259.8086	POP
Os10g04620	OsPOP20	8086	1.30987	FLA	SNP.259.8086	POP
Os01g22249	PRX13	6025	1.30987	FLA	SNP.127.6025	PRX
Os06g35480	prx88	200	1.30987	FLA	SNP.11.200	PRX
Os06g35480	prx88	4065	1.30987	FLA	SNP.70.4065	PRX
Os06g35490	prx87	5312	1.30987	FLA	SNP.77.5312	PRX
Os06g35520	prx86	508	1.30987	FLA	SNP.8.508	PRX
Os06g46799	prx89	13229	1.30987	FLA	SNP.139.13229	PRX
Os07g01370	prx97	3812	1.30987	FLA	SNP.66.3812	PRX
Os07g34710	prx104	2877	1.30987	FLA	SNP.100.2877	PRX
Os07g34710	prx104	2877	1.30987	FLA	SNP.100.2877	PRX
Os07g34710	prx104	2877	1.30987	FLA	SNP.100.2877	PRX
Os02g41650	OsPAL08	6608	1.3094	FLA	SNP.75.6608	PAL
Os02g41650	OsPAL08	6715	1.3094	FLA	SNP.81.6715	PAL
Os02g41650	OsPAL08	6608	1.3094	FLA	SNP.75.6608	PAL
Os02g41650	OsPAL08	6715	1.3094	FLA	SNP.81.6715	PAL
Os02g41650	OsPAL08	6608	1.3094	FLA	SNP.75.6608	PAL
Os02g41650	OsPAL08	6715	1.3094	FLA	SNP.81.6715	PAL
Os01g22352	prx15	2952	1.3094	FLA	SNP.174.2952	PRX
Os02g14440	prx29	3499	1.3094	FLA	SNP.188.3499	PRX
Os02g14440	prx29	3499	1.3094	FLA	SNP.188.3499	PRX
Os03g36560	prx49	5712	1.3094	FLA	SNP.87.5712	PRX
Os07g49360	prx116	72	1.3094	FLA	SNP.4.72	PRX
Os07g49360	prx116	632	1.3094	FLA	SNP.29.632	PRX
Os07g49360	prx116	675	1.3094	FLA	SNP.31.675	PRX
Os07g49360	prx116	1007	1.3094	FLA	SNP.48.1007	PRX
Os07g49360	prx116	3142	1.3094	FLA	SNP.65.3142	PRX
Os11g10460	prx132	1187	1.3094	FLA	SNP.44.1187	PRX
Os05g25640	OsC4H2	6241	1.30872	FLA	SNP.79.6241	C4H
Os11g40690	OsCAD4	3658	1.30872	FLA	SNP.96.3658	CAD
Os01g22249	PRX13	9844	1.30872	FLA	SNP.286.9844	PRX
Os06g27850	prx79	3409	1.30872	FLA	SNP.49.3409	PRX
Os07g48030	prx112	4211	1.30872	FLA	SNP.33.4211	PRX
Os09g15500	prx121	2500	1.30872	FLA	SNP.55.2500	PRX
Os08g14760	Os4CL1	3534	1.30746	FLA	SNP.128.3534	4CL
Os07g17970	OsACS7	9678	1.30746	FLA	SNP.153.9678	ACS
Os07g17970	OsACS7	9678	1.30746	FLA	SNP.153.9678	ACS
Os02g41680	OsPAL06	764	1.30746	FLA	SNP.30.764	PAL
Os01g22352	prx15	869	1.30746	FLA	SNP.41.869	PRX
Os06g35490	prx87	1038	1.30746	FLA	SNP.32.1038	PRX
Os11g40690	OsCAD4	4626	1.30734	FLA	SNP.147.4626	CAD
Os02g14440	prx29	1577	1.30734	FLA	SNP.86.1577	PRX
Os02g14440	prx29	1577	1.30734	FLA	SNP.86.1577	PRX
Os03g13200	prx39	3815	1.30734	FLA	SNP.32.3815	PRX
Os05g41990	prx74	505	1.30734	FLA	SNP.17.505	PRX
Os08g14760	Os4CL1	3588	1.30589	FLA	SNP.129.3588	4CL
Os08g14760	Os4CL1	3602	1.30589	FLA	SNP.130.3602	4CL
Os08g14760	Os4CL1	3604	1.30589	FLA	SNP.131.3604	4CL
Os11g40690	OsCAD4	4612	1.30589	FLA	SNP.144.4612	CAD
Os08g06100	OsCOMT1	28	1.30589	FLA	SNP.1.28	COMT
Os02g41630	OsPAL01	505	1.30589	FLA	SNP.12.505	PAL
Os02g41650	OsPAL08	6710	1.30589	FLA	SNP.80.6710	PAL
Os02g41650	OsPAL08	6710	1.30589	FLA	SNP.80.6710	PAL
Os02g41650	OsPAL08	6710	1.30589	FLA	SNP.80.6710	PAL
Os02g41670	OsPAL05	5302	1.30589	FLA	SNP.66.5302	PAL
Os01g15830	prx3	1459	1.30589	FLA	SNP.10.1459	PRX
Os01g18930	prx8	3306	1.30589	FLA	SNP.160.3306	PRX
Os01g22249	PRX13	9034	1.30589	FLA	SNP.233.9034	PRX
Os09g32964	prx123	1793	1.30589	FLA	SNP.15.1793	PRX
Os09g32964	prx123	2882	1.30589	FLA	SNP.29.2882	PRX
Os09g32964	prx123	3104	1.30589	FLA	SNP.34.3104	PRX
Os09g32964	prx123	3685	1.30589	FLA	SNP.39.3685	PRX
Os08g34790	Os4CL5	376	1.30586	FLA	SNP.28.376	4CL
Os01g10850	prx2	388	1.30586	FLA	SNP.10.388	PRX
Os05g04470	prx69	9	1.30586	FLA	SNP.1.9	PRX
Os08g14760	Os4CL1	3335	1.305	FLA	SNP.109.3335	4CL
Os01g18930	prx8	1043	1.305	FLA	SNP.37.1043	PRX
Os01g18930	prx8	3174	1.305	FLA	SNP.156.3174	PRX
Os08g14760	Os4CL1	1271	1.30495	FLA	SNP.36.1271	4CL
Os08g14760	Os4CL1	1272	1.30495	FLA	SNP.37.1272	4CL
Os10g11810	OsCAD1	967	1.30495	FLA	SNP.20.967	CAD
Os10g11810	OsCAD1	1547	1.30495	FLA	SNP.37.1547	CAD
Os10g11810	OsCAD1	967	1.30495	FLA	SNP.20.967	CAD
Os10g11810	OsCAD1	1547	1.30495	FLA	SNP.37.1547	CAD
Os10g11810	OsCAD1	967	1.30495	FLA	SNP.20.967	CAD
Os10g11810	OsCAD1	1547	1.30495	FLA	SNP.37.1547	CAD
Os01g18930	prx8	612	1.30495	FLA	SNP.7.612	PRX
Os01g22370	prx16	4024	1.30495	FLA	SNP.135.4024	PRX
Os05g04380	prx65	4419	1.30495	FLA	SNP.197.4419	PRX
Os05g04380	prx65	4419	1.30495	FLA	SNP.197.4419	PRX
Os08g14760	Os4CL1	2518	1.30468	FLA	SNP.73.2518	4CL
Os08g06100	OsCOMT1	6200	1.30468	FLA	SNP.81.6200	COMT
Os01g10850	prx2	68	1.30468	FLA	SNP.2.68	PRX
Os01g10850	prx2	327	1.30468	FLA	SNP.7.327	PRX
Os01g18930	prx8	616	1.30468	FLA	SNP.8.616	PRX
Os01g22352	prx15	2958	1.30468	FLA	SNP.175.2958	PRX
Os06g32960	prx85	1195	1.30468	FLA	SNP.14.1195	PRX
Os10g36848	OsF5H1	5244	1.30416	FLA	SNP.63.5244	F5H
Os10g36848	OsF5H1	5245	1.30416	FLA	SNP.64.5245	F5H
Os10g04620	OsPOP20	6653	1.30416	FLA	SNP.210.6653	POP
Os10g04620	OsPOP20	6653	1.30416	FLA	SNP.210.6653	POP
Os07g34710	prx104	891	1.30416	FLA	SNP.17.891	PRX
Os07g34710	prx104	4743	1.30416	FLA	SNP.171.4743	PRX
Os07g34710	prx104	4788	1.30416	FLA	SNP.173.4788	PRX
Os07g34710	prx104	4808	1.30416	FLA	SNP.174.4808	PRX
Os07g34710	prx104	4811	1.30416	FLA	SNP.175.4811	PRX
Os07g34710	prx104	4821	1.30416	FLA	SNP.176.4821	PRX
Os07g34710	prx104	4835	1.30416	FLA	SNP.178.4835	PRX
Os07g34710	prx104	891	1.30416	FLA	SNP.17.891	PRX
Os07g34710	prx104	4743	1.30416	FLA	SNP.171.4743	PRX
Os07g34710	prx104	4788	1.30416	FLA	SNP.173.4788	PRX
Os07g34710	prx104	4808	1.30416	FLA	SNP.174.4808	PRX
Os07g34710	prx104	4811	1.30416	FLA	SNP.175.4811	PRX
Os07g34710	prx104	4821	1.30416	FLA	SNP.176.4821	PRX
Os07g34710	prx104	4835	1.30416	FLA	SNP.178.4835	PRX
Os07g34710	prx104	891	1.30416	FLA	SNP.17.891	PRX
Os07g34710	prx104	4743	1.30416	FLA	SNP.171.4743	PRX
Os07g34710	prx104	4788	1.30416	FLA	SNP.173.4788	PRX
Os07g34710	prx104	4808	1.30416	FLA	SNP.174.4808	PRX
Os07g34710	prx104	4811	1.30416	FLA	SNP.175.4811	PRX
Os07g34710	prx104	4821	1.30416	FLA	SNP.176.4821	PRX
Os07g34710	prx104	4835	1.30416	FLA	SNP.178.4835	PRX
Os01g18930	prx8	694	3.58306	LPA	SNP.12.694	PRX
Os01g18930	prx8	716	3.3361	LPA	SNP.13.716	PRX
Os01g18930	prx8	1091	3.3361	LPA	SNP.41.1091	PRX
Os01g18930	prx8	1093	3.3361	LPA	SNP.42.1093	PRX
Os01g18930	prx8	1138	3.3361	LPA	SNP.43.1138	PRX
Os01g18930	prx8	1175	3.3361	LPA	SNP.44.1175	PRX
Os01g18930	prx8	1186	3.3361	LPA	SNP.45.1186	PRX
Os01g18930	prx8	1187	3.3361	LPA	SNP.46.1187	PRX
Os01g18930	prx8	1214	3.3361	LPA	SNP.47.1214	PRX
Os01g18930	prx8	1251	3.3361	LPA	SNP.50.1251	PRX
Os01g18930	prx8	1303	3.3361	LPA	SNP.51.1303	PRX
Os01g18930	prx8	1309	3.3361	LPA	SNP.55.1309	PRX
Os01g18930	prx8	1319	3.3361	LPA	SNP.56.1319	PRX
Os01g18930	prx8	1321	3.3361	LPA	SNP.57.1321	PRX
Os01g18930	prx8	1341	3.3361	LPA	SNP.58.1341	PRX
Os01g18930	prx8	1717	3.3361	LPA	SNP.89.1717	PRX
Os01g18930	prx8	1720	3.3361	LPA	SNP.90.1720	PRX
Os01g18930	prx8	1744	3.3361	LPA	SNP.93.1744	PRX
Os01g18930	prx8	1752	3.3361	LPA	SNP.94.1752	PRX
Os01g18930	prx8	1778	3.3361	LPA	SNP.95.1778	PRX
Os01g18930	prx8	2032	3.3361	LPA	SNP.102.2032	PRX
Os01g18930	prx8	2106	3.3361	LPA	SNP.103.2106	PRX
Os01g18930	prx8	2119	3.3361	LPA	SNP.104.2119	PRX
Os01g18930	prx8	2196	3.3361	LPA	SNP.105.2196	PRX
Os01g18930	prx8	2218	3.3361	LPA	SNP.106.2218	PRX
Os01g18930	prx8	2238	3.3361	LPA	SNP.107.2238	PRX
Os01g18930	prx8	2281	3.3361	LPA	SNP.110.2281	PRX
Os01g18930	prx8	2369	3.3361	LPA	SNP.111.2369	PRX
Os01g18930	prx8	2378	3.3361	LPA	SNP.112.2378	PRX
Os01g18930	prx8	2382	3.3361	LPA	SNP.113.2382	PRX
Os01g18930	prx8	2438	3.3361	LPA	SNP.114.2438	PRX
Os01g18930	prx8	2452	3.3361	LPA	SNP.115.2452	PRX
Os01g18930	prx8	2476	3.3361	LPA	SNP.116.2476	PRX
Os01g18930	prx8	2494	3.3361	LPA	SNP.117.2494	PRX
Os01g18930	prx8	2498	3.3361	LPA	SNP.118.2498	PRX
Os01g18930	prx8	2507	3.3361	LPA	SNP.119.2507	PRX
Os01g18930	prx8	2512	3.3361	LPA	SNP.120.2512	PRX
Os01g18930	prx8	2545	3.3361	LPA	SNP.121.2545	PRX
Os01g18930	prx8	2588	3.3361	LPA	SNP.131.2588	PRX
Os01g18930	prx8	2614	3.3361	LPA	SNP.132.2614	PRX
Os01g18930	prx8	2623	3.3361	LPA	SNP.133.2623	PRX
Os01g18930	prx8	2678	3.3361	LPA	SNP.134.2678	PRX
Os01g18930	prx8	2684	3.3361	LPA	SNP.135.2684	PRX
Os01g18930	prx8	2715	3.3361	LPA	SNP.136.2715	PRX
Os01g18930	prx8	2725	3.3361	LPA	SNP.137.2725	PRX
Os01g18930	prx8	2728	3.3361	LPA	SNP.138.2728	PRX
Os01g18930	prx8	2738	3.3361	LPA	SNP.139.2738	PRX
Os01g18930	prx8	2741	3.3361	LPA	SNP.140.2741	PRX
Os01g18930	prx8	2746	3.3361	LPA	SNP.141.2746	PRX
Os01g18930	prx8	2749	3.3361	LPA	SNP.142.2749	PRX
Os01g18930	prx8	2750	3.3361	LPA	SNP.143.2750	PRX
Os01g18930	prx8	2897	3.3361	LPA	SNP.146.2897	PRX
Os01g18930	prx8	2934	3.3361	LPA	SNP.147.2934	PRX
Os01g18930	prx8	2949	3.3361	LPA	SNP.148.2949	PRX
Os01g18930	prx8	2992	3.3361	LPA	SNP.149.2992	PRX
Os01g18930	prx8	2993	3.3361	LPA	SNP.150.2993	PRX
Os01g18930	prx8	3093	3.3361	LPA	SNP.151.3093	PRX
Os01g18930	prx8	3371	3.3361	LPA	SNP.165.3371	PRX
Os01g18930	prx8	3382	3.3361	LPA	SNP.166.3382	PRX
Os01g18930	prx8	3391	3.3361	LPA	SNP.167.3391	PRX
Os01g18930	prx8	3393	3.3361	LPA	SNP.168.3393	PRX
Os01g18930	prx8	3397	3.3361	LPA	SNP.169.3397	PRX
Os01g18930	prx8	3406	3.3361	LPA	SNP.170.3406	PRX
Os01g18930	prx8	3418	3.3361	LPA	SNP.171.3418	PRX
Os01g18930	prx8	3419	3.3361	LPA	SNP.172.3419	PRX
Os01g18930	prx8	3466	3.3361	LPA	SNP.173.3466	PRX
Os01g18930	prx8	3500	3.3361	LPA	SNP.174.3500	PRX
Os01g18930	prx8	3542	3.3361	LPA	SNP.175.3542	PRX
Os01g18930	prx8	3550	3.3361	LPA	SNP.176.3550	PRX
Os01g18930	prx8	3597	3.3361	LPA	SNP.177.3597	PRX
Os01g18930	prx8	3602	3.3361	LPA	SNP.178.3602	PRX
Os01g18930	prx8	3605	3.3361	LPA	SNP.179.3605	PRX
Os01g18930	prx8	3607	3.3361	LPA	SNP.180.3607	PRX
Os01g18930	prx8	3615	3.3361	LPA	SNP.181.3615	PRX
Os01g18930	prx8	3656	3.3361	LPA	SNP.182.3656	PRX
Os01g18930	prx8	3658	3.3361	LPA	SNP.183.3658	PRX
Os01g18930	prx8	3745	3.3361	LPA	SNP.184.3745	PRX
Os01g18930	prx8	3808	3.3361	LPA	SNP.185.3808	PRX
Os01g18930	prx8	3832	3.3361	LPA	SNP.186.3832	PRX
Os01g18930	prx8	3859	3.3361	LPA	SNP.187.3859	PRX
Os01g18930	prx8	3866	3.3361	LPA	SNP.188.3866	PRX
Os01g18930	prx8	3889	3.3361	LPA	SNP.189.3889	PRX
Os01g18930	prx8	3915	3.3361	LPA	SNP.190.3915	PRX
Os01g18930	prx8	3976	3.3361	LPA	SNP.191.3976	PRX
Os01g18930	prx8	4191	3.3361	LPA	SNP.202.4191	PRX
Os01g18930	prx8	4257	3.3361	LPA	SNP.207.4257	PRX
Os01g19020	prx11	2054	3.3361	LPA	SNP.18.2054	PRX
Os01g19020	prx11	2074	3.3361	LPA	SNP.19.2074	PRX
Os01g19020	prx11	2173	3.3361	LPA	SNP.22.2173	PRX
Os01g19020	prx11	2278	3.3361	LPA	SNP.24.2278	PRX
Os01g19020	prx11	3415	3.3361	LPA	SNP.30.3415	PRX
Os01g19020	prx11	3855	3.3361	LPA	SNP.33.3855	PRX
Os01g19020	prx11	4380	3.3361	LPA	SNP.37.4380	PRX
Os01g19020	prx11	4417	3.3361	LPA	SNP.38.4417	PRX
Os04g42100	OsAGP	1247	3.30419	LPA	SNP.31.1247	AGP
Os01g18930	prx8	3306	3.29866	LPA	SNP.160.3306	PRX
Os01g18930	prx8	1348	3.25811	LPA	SNP.59.1348	PRX
Os04g42100	OsAGP	2048	3.15283	LPA	SNP.64.2048	AGP
Os04g42100	OsAGP	3635	3.15283	LPA	SNP.122.3635	AGP
Os04g42100	OsAGP	4727	3.15283	LPA	SNP.146.4727	AGP
Os04g42100	OsAGP	4719	3.09668	LPA	SNP.145.4719	AGP
Os01g18930	prx8	1025	3.048	LPA	SNP.36.1025	PRX
Os01g18930	prx8	1227	3.048	LPA	SNP.48.1227	PRX
Os01g18930	prx8	1239	3.048	LPA	SNP.49.1239	PRX
Os01g18930	prx8	1814	3.048	LPA	SNP.96.1814	PRX
Os01g18930	prx8	2257	3.048	LPA	SNP.108.2257	PRX
Os01g18930	prx8	2259	3.048	LPA	SNP.109.2259	PRX
Os01g18930	prx8	3321	3.048	LPA	SNP.162.3321	PRX
Os01g18930	prx8	3329	3.048	LPA	SNP.163.3329	PRX
Os01g18930	prx8	3359	3.048	LPA	SNP.164.3359	PRX
Os01g18930	prx8	669	2.99233	LPA	SNP.10.669	PRX
Os01g18930	prx8	683	2.99233	LPA	SNP.11.683	PRX
Os01g18930	prx8	1077	2.99233	LPA	SNP.40.1077	PRX
Os01g18930	prx8	1304	2.99233	LPA	SNP.52.1304	PRX
Os01g18930	prx8	1306	2.99233	LPA	SNP.53.1306	PRX
Os01g18930	prx8	1308	2.99233	LPA	SNP.54.1308	PRX
Os01g18930	prx8	1358	2.99233	LPA	SNP.60.1358	PRX
Os04g42100	OsAGP	1023	2.95024	LPA	SNP.17.1023	AGP
Os04g42100	OsAGP	1149	2.95024	LPA	SNP.23.1149	AGP
Os04g42100	OsAGP	1156	2.95024	LPA	SNP.24.1156	AGP
Os04g42100	OsAGP	1159	2.95024	LPA	SNP.25.1159	AGP
Os04g42100	OsAGP	1170	2.95024	LPA	SNP.26.1170	AGP
Os04g42100	OsAGP	1171	2.95024	LPA	SNP.27.1171	AGP
Os04g42100	OsAGP	1244	2.95024	LPA	SNP.30.1244	AGP
Os04g42100	OsAGP	1461	2.95024	LPA	SNP.37.1461	AGP
Os04g42100	OsAGP	1517	2.95024	LPA	SNP.38.1517	AGP
Os04g42100	OsAGP	1855	2.95024	LPA	SNP.51.1855	AGP
Os04g42100	OsAGP	1856	2.95024	LPA	SNP.52.1856	AGP
Os04g42100	OsAGP	1891	2.95024	LPA	SNP.53.1891	AGP
Os04g42100	OsAGP	2018	2.95024	LPA	SNP.54.2018	AGP
Os04g42100	OsAGP	2212	2.95024	LPA	SNP.66.2212	AGP
Os04g42100	OsAGP	2226	2.95024	LPA	SNP.67.2226	AGP
Os04g42100	OsAGP	2293	2.95024	LPA	SNP.69.2293	AGP
Os04g42100	OsAGP	2339	2.95024	LPA	SNP.70.2339	AGP
Os04g42100	OsAGP	2372	2.95024	LPA	SNP.71.2372	AGP
Os04g42100	OsAGP	2424	2.95024	LPA	SNP.73.2424	AGP
Os04g42100	OsAGP	2460	2.95024	LPA	SNP.74.2460	AGP
Os04g42100	OsAGP	2529	2.95024	LPA	SNP.76.2529	AGP
Os04g42100	OsAGP	2655	2.95024	LPA	SNP.78.2655	AGP
Os04g42100	OsAGP	2676	2.95024	LPA	SNP.79.2676	AGP
Os04g42100	OsAGP	2691	2.95024	LPA	SNP.80.2691	AGP
Os04g42100	OsAGP	2707	2.95024	LPA	SNP.81.2707	AGP
Os04g42100	OsAGP	2718	2.95024	LPA	SNP.82.2718	AGP
Os04g42100	OsAGP	2823	2.95024	LPA	SNP.83.2823	AGP
Os04g42100	OsAGP	2861	2.95024	LPA	SNP.84.2861	AGP
Os04g42100	OsAGP	2876	2.95024	LPA	SNP.85.2876	AGP
Os04g42100	OsAGP	2880	2.95024	LPA	SNP.86.2880	AGP
Os04g42100	OsAGP	2884	2.95024	LPA	SNP.87.2884	AGP
Os04g42100	OsAGP	2886	2.95024	LPA	SNP.88.2886	AGP
Os04g42100	OsAGP	3128	2.95024	LPA	SNP.90.3128	AGP
Os04g42100	OsAGP	3138	2.95024	LPA	SNP.91.3138	AGP
Os04g42100	OsAGP	3353	2.95024	LPA	SNP.100.3353	AGP
Os04g42100	OsAGP	3376	2.95024	LPA	SNP.101.3376	AGP
Os04g42100	OsAGP	3380	2.95024	LPA	SNP.102.3380	AGP
Os04g42100	OsAGP	3387	2.95024	LPA	SNP.103.3387	AGP
Os04g42100	OsAGP	3403	2.95024	LPA	SNP.104.3403	AGP
Os04g42100	OsAGP	3426	2.95024	LPA	SNP.106.3426	AGP
Os04g42100	OsAGP	3428	2.95024	LPA	SNP.107.3428	AGP
Os04g42100	OsAGP	3432	2.95024	LPA	SNP.108.3432	AGP
[truncated: 12,434 more rows]
