# Supplementary material for: Host metabolites explain microbiome variation between different rice genotypes
Source: Microbiome. 2025 Aug 9;13:185. doi: 10.1186/s40168-025-02181-z (PMC12335145; doi:10.1186/s40168-025-02181-z)
Supplement: Supplementary file 6 — Supplementary Material 5. Dataset 5: Genes associated with metabolites and microbiome [file 40168_2025_2181_MOESM5_ESM.xlsx]

## Sheet: Sheet3
Dataset 5. Rice genes associated with metabolites and microbiome.
Gene_id	Gene_name	Associated_metabolite	Level of association of metabolite	Associated microbiome
Os01g22352	prx15	FLA	1	-
Os01g18930	prx8	LPA	1	Xanthomonadales
Os09g25460	HCT3	CFA	1	-
Os03g36560	prx49	FLA	2	Burkholderiales
Os01g19020	prx11	LPA	2	Xanthomonadales
Os07g48030	prx112	CFA	2	Pseudomonadales
Os05g25640	OsC4H2	FLA	3	Burkholderiales
Os04g42100	OsAGP	LPA	3	-
Os07g34710	prx104	CFA	3	-
Os10g11810	OsCAD1	FLA	4	-
Os10g11810	OsCAD1	LPA	4	-
Os06g35480	prx88	CFA	4	-
Os02g41680	OsPAL06	FLA	5	Burkholderiales
Os01g16450	prx4	LPA	5	-
Os06g35490	prx87	CFA	5	-
Os07g47990	prx109	FLA	6	Pseudomonadales
Os09g25150	OsCCR19	LPA	6	-
Os06g35520	prx86	CFA	6	-
Os01g57730	prx19	FLA	7	-
Os06g35480	prx88	LPA	7	-
Os05g41440	OsC3H1	CFA	7	-
Os06g46799	prx89	FLA	8	-
Os06g35490	prx87	LPA	8	-
Os04g42100	OsAGP	CFA	8	-
Os06g29470	prx80	FLA	9	-
Os06g35520	prx86	LPA	9	-
Os02g14160	prx27	CFA	9	-
Os01g22370	prx16	FLA	10	-
Os03g05780	OsACS1	LPA	10	-
Os03g22010	prx41	CFA	10	-
Os05g41990	prx74	FLA	11	Pseudomonadales
Os08g04770	OsACS3	LPA	11	-
Os05g04380	prx65	CFA	11	-
Os05g42000	prx75	FLA	12	Pseudomonadales
Os09g25460	HCT3	LPA	12	-
Os02g58720	prx32	CFA	12	-
Os08g14760	Os4CL1	FLA	13	Burkholderiales
Os01g22249	PRX13	LPA	13	-
Os03g02939	prx34	CFA	13	-
Os07g44550	prx107	FLA	14	-
Os02g50770	prx31	LPA	14	-
Os12g02080	prx135	CFA	14	-
Os05g04440	prx67	FLA	15	-
Os03g25280	prx42	LPA	15	-
Os02g56680	OsCCR1	CFA	15	-
Os01g22249	PRX13	FLA	16	-
Os02g26770	OsC4H	LPA	16	-
Os09g25150	OsCCR19	CFA	16	-
Os10g29470	OsCAD3	FLA	17	-
Os01g22352	prx15	LPA	17	-
Os05g41990	prx74	CFA	17	Pseudomonadales
Os03g22010	prx41	FLA	18	-
Os03g02939	prx34	LPA	18	-
Os05g42000	prx75	CFA	18	Pseudomonadales
Os02g50770	prx31	FLA	19	-
Os05g41990	prx74	LPA	19	Pseudomonadales
Os06g13050	prx76	CFA	19	-
Os01g40860	OsALDH2C4	FLA	20	-
Os05g42000	prx75	LPA	20	Pseudomonadales
Os03g22020	prx40	CFA	20	-
Os02g41650	OsPAL08	FLA	21	-
Os10g39170	prx128	LPA	21	-
Os01g40870	OsALDH2C1	CFA	21	-
Os10g36848	OsF5H1	FLA	22	-
Os05g41440	OsC3H1	LPA	22	-
Os01g36240	prx17	CFA	22	-
Os03g22020	prx40	FLA	23	-
Os09g29490	prx122	LPA	23	-
Os02g06630	prx24	CFA	23	-
Os07g44430	Os1-CysPrxA	FLA	24	-
Os03g25300	prx43	LPA	24	-
Os08g04770	OsACS3	CFA	24	-
Os11g10460	prx132	FLA	25	-
Os04g55740	prx57	LPA	25	-
Os09g29490	prx122	CFA	25	-
Os06g27850	prx79	FLA	26	Xanthomonadales
Os03g05770	prx36	LPA	26	-
Os03g32050	PRX2	CFA	26	-
Os05g41440	OsC3H1	FLA	27	-
Os02g26810	OsC4H1	LPA	27	-
Os05g04500	prx71	CFA	27	-
Os01g15810	prx5	FLA	28	Burkholderiales
Os03g22010	prx41	LPA	28	-
Os06g16350	prx77	CFA	28	Pseudomonadales
Os01g18930	prx8	FLA	29	Xanthomonadales
Os08g34790	Os4CL5	LPA	29	-
Os01g40860	OsALDH2C4	CFA	29	-
Os09g32964	prx123	FLA	30	-
Os01g22230	prx12	LPA	30	-
Os10g04620	OsPOP20	CFA	30	-
Os07g44480	prx105	FLA	31	-
Os01g22370	prx16	LPA	31	-
Os08g16910	OsCAD5	CFA	31	-
Os03g25340	prx46	FLA	32	-
Os09g32964	prx123	LPA	32	-
Os02g14440	prx29	CFA	32	-
Os07g44590	prx108	FLA	33	-
Os11g40690	OsCAD4	LPA	33	Pseudomonadales
Os03g13200	prx39	CFA	33	-
Os03g32050	PRX2	FLA	34	-
Os02g14440	prx29	LPA	34	-
Os05g04450	prx68	CFA	34	-
Os02g14440	prx29	FLA	35	-
Os10g42800	OsACS2	LPA	35	-
Os02g46970	Os4CL2	CFA	35	-
Os07g34710	prx104	FLA	36	-
Os02g14430	prx30	LPA	36	-
Os11g10460	prx132	CFA	36	-
Os07g49360	prx116	FLA	37	-
Os07g44430	Os1-CysPrxA	LPA	37	-
Os10g29470	OsCAD3	CFA	37	-
Os11g40690	OsCAD4	FLA	38	Pseudomonadales
Os03g02920	prx33	LPA	38	-
Os02g14170	prx26	CFA	38	-
Os07g48020	prx111	FLA	39	Pseudomonadales
Os02g46970	Os4CL2	LPA	39	-
Os02g14180	prx25	CFA	39	-
Os07g48040	prx113	FLA	40	Pseudomonadales
Os03g02180	OsF5HL2	LPA	40	-
Os06g29470	prx80	CFA	40	-
Os04g42100	OsAGP	FLA	41	-
Os06g29470	prx80	LPA	41	-
Os11g40690	OsCAD4	CFA	41	Pseudomonadales
Os02g41630	OsPAL01	FLA	42	-
Os06g16350	prx77	LPA	42	Pseudomonadales
Os08g14760	Os4CL1	CFA	42	Burkholderiales
Os12g02080	prx135	FLA	43	-
Os05g04470	prx69	LPA	43	-
Os04g59160	prx60	CFA	43	Burkholderiales
Os02g08420	OsCCR21	FLA	44	Pseudomonadales
Os06g44620	Os4CL4	LPA	44	-
Os01g67530	OsACS5	CFA	44	-
Os06g13050	prx76	FLA	45	-
Os12g08920	prx137	LPA	45	Pseudomonadales
Os05g04440	prx67	CFA	45	-
Os02g14180	prx25	FLA	46	-
Os08g02110	prx117	LPA	46	-
Os05g04470	prx69	CFA	46	-
Os08g16910	OsCAD5	FLA	47	-
Os05g04440	prx67	LPA	47	-
Os07g01410	prx95	CFA	47	-
Os10g04620	OsPOP20	FLA	48	-
Os04g15920	OsCAD6	LPA	48	-
Os04g59200	prx62	CFA	48	Burkholderiales
Os06g44620	Os4CL4	FLA	49	-
Os03g13180	prx37	LPA	49	-
Os08g06100	OsCOMT1	CFA	49	-
Os06g35490	prx87	FLA	50	-
Os03g13200	prx39	LPA	50	-
Os06g46799	prx89	CFA	50	-
Os06g35520	prx86	FLA	51	-
Os03g13210	prx38	LPA	51	-
Os04g59190	prx61	CFA	51	Burkholderiales
Os07g01370	prx97	FLA	52	Xanthomonadales
Os07g48010	prx110	LPA	52	Pseudomonadales
Os10g39170	prx128	CFA	52	-
Os06g35480	prx88	FLA	53	-
Os06g48010	prx92	LPA	53	-
Os02g41670	OsPAL05	CFA	53	Burkholderiales
Os09g25460	HCT3	FLA	54	-
Os07g31610	prx102	LPA	54	-
Os04g59210	prx63	CFA	54	Burkholderiales
Os02g56680	OsCCR1	FLA	55	-
Os07g47990	prx109	LPA	55	Pseudomonadales
Os06g27850	prx79	CFA	55	Xanthomonadales
Os05g04380	prx65	FLA	56	-
Os10g29470	OsCAD3	LPA	56	-
Os06g44620	Os4CL4	CFA	56	-
Os07g06300	prx7	FLA	57	-
Os02g09490	OsCAD2	LPA	57	-
Os02g14430	prx30	CFA	57	-
Os02g56700	OsCCR10	FLA	58	-
Os07g48020	prx111	LPA	58	Pseudomonadales
Os12g08920	prx137	CFA	58	Pseudomonadales
Os10g42800	OsACS2	FLA	59	-
Os07g48060	prx115	LPA	59	Pseudomonadales
Os08g20730	prx118	CFA	59	-
Os02g14170	prx26	FLA	60	-
Os11g10460	prx132	LPA	60	-
Os01g67540	OsACS6	CFA	60	-
Os05g06970	prx72	FLA	61	-
Os07g44460	nosymbol	LPA	61	-
Os03g02920	prx33	CFA	61	-
Os06g16350	prx77	FLA	62	Pseudomonadales
Os01g57730	prx19	LPA	62	-
Os01g16450	prx4	CFA	62	-
Os10g02040	prx125	FLA	63	-
Os06g20150	prx78	LPA	63	-
Os07g31610	prx102	CFA	63	-
Os06g48000	prx93	FLA	64	-
Os06g27850	prx79	LPA	64	Xanthomonadales
Os07g02440	prx98	CFA	64	-
Os01g40870	OsALDH2C1	FLA	65	-
Os05g35290	OsPAL04	LPA	65	-
Os02g08420	OsCCR21	CFA	65	Pseudomonadales
Os01g16450	prx4	FLA	66	-
Os07g44480	prx105	LPA	66	-
Os01g22249	PRX13	CFA	66	-
Os12g34524	prx138	FLA	67	-
Os04g59210	prx63	LPA	67	Burkholderiales
Os07g17970	OsACS7	CFA	67	-
Os07g48010	prx110	FLA	68	Pseudomonadales
Os10g04620	OsPOP20	LPA	68	-
Os06g20150	prx78	CFA	68	-
Os07g48030	prx112	FLA	69	Pseudomonadales
Os01g67530	OsACS5	LPA	69	-
Os10g11810	OsCAD1	CFA	69	-
Os07g48050	prx114	FLA	70	Pseudomonadales
Os02g14160	prx27	LPA	70	-
Os07g47990	prx109	CFA	70	Pseudomonadales
Os07g48060	prx115	FLA	71	Pseudomonadales
Os07g48030	prx112	LPA	71	Pseudomonadales
Os07g48010	prx110	CFA	71	Pseudomonadales
Os07g44460	nosymbol	FLA	72	-
Os01g67540	OsACS6	LPA	72	-
Os02g56700	OsCCR10	CFA	72	-
Os01g22230	prx12	FLA	73	-
Os03g25330	prx45	LPA	73	-
Os04g56180	prx58	CFA	73	-
Os02g14430	prx30	FLA	74	-
Os05g04380	prx65	LPA	74	-
Os05g06970	prx72	CFA	74	-
Os01g67540	OsACS6	FLA	75	-
Os05g04450	prx68	LPA	75	-
Os06g33080	prx82	CFA	75	Pseudomonadales
Os08g02110	prx117	FLA	76	-
Os01g15810	prx5	LPA	76	Burkholderiales
Os06g33100	prx81	CFA	76	Pseudomonadales
Os01g15830	prx3	FLA	77	Burkholderiales
Os02g14170	prx26	LPA	77	-
Os07g06175	prx99	CFA	77	-
Os05g04450	prx68	FLA	78	-
Os02g14180	prx25	LPA	78	-
Os04g55740	prx57	CFA	78	-
Os02g26770	OsC4H	FLA	79	-
Os03g32050	PRX2	LPA	79	-
Os06g32990	prx83	CFA	79	Pseudomonadales
Os03g02180	OsF5HL2	FLA	80	-
Os05g06970	prx72	LPA	80	-
Os02g26810	OsC4H1	CFA	80	-
Os04g59160	prx60	FLA	81	Burkholderiales
Os07g48050	prx114	LPA	81	Pseudomonadales
Os10g42800	OsACS2	CFA	81	-
Os11g02130	prx130	FLA	82	-
Os08g16910	OsCAD5	LPA	82	-
Os01g57730	prx19	CFA	82	-
Os07g31610	prx102	FLA	83	-
Os04g59160	prx60	LPA	83	Burkholderiales
Os04g34630	prx54	CFA	83	Burkholderiales
Os08g34790	Os4CL5	FLA	84	-
Os07g48040	prx113	LPA	84	Pseudomonadales
Os08g02110	prx117	CFA	84	-
Os04g56180	prx58	FLA	85	-
Os03g22020	prx40	LPA	85	-
Os01g15810	prx5	CFA	85	Burkholderiales
Os02g06630	prx24	FLA	86	-
Os07g02440	prx98	LPA	86	-
Os03g36560	prx49	CFA	86	Burkholderiales
Os02g14160	prx27	FLA	87	-
Os06g06980	OsCOA1	LPA	87	-
Os07g48020	prx111	CFA	87	Pseudomonadales
Os09g15500	prx121	FLA	88	-
Os01g15830	prx3	LPA	88	Burkholderiales
Os09g15500	prx121	CFA	88	-
Os04g34630	prx54	FLA	89	Burkholderiales
Os07g44550	prx107	LPA	89	-
Os03g55420	prx51	CFA	89	-
Os04g59190	prx61	FLA	90	Burkholderiales
Os02g41650	OsPAL08	LPA	90	-
Os01g22352	prx15	CFA	90	-
Os05g04500	prx71	FLA	91	-
Os06g48020	prx91	LPA	91	-
Os04g59150	prx59	CFA	91	-
Os06g06980	OsCOA1	FLA	92	-
Os06g48030	prx90	LPA	92	-
Os01g15830	prx3	CFA	92	Burkholderiales
Os03g25330	prx45	FLA	93	-
Os07g44590	prx108	LPA	93	-
Os07g44460	nosymbol	CFA	93	-
Os10g39170	prx128	FLA	94	-
Os07g34710	prx104	LPA	94	-
Os06g48020	prx91	CFA	94	-
Os11g02100	prx131	FLA	95	-
Os06g13050	prx76	LPA	95	-
Os10g02040	prx125	CFA	95	-
Os02g09490	OsCAD2	FLA	96	-
Os04g59190	prx61	LPA	96	Burkholderiales
Os06g32960	prx85	CFA	96	Pseudomonadales
Os01g19020	prx11	FLA	97	Xanthomonadales
Os03g25340	prx46	LPA	97	-
Os03g13210	prx38	CFA	97	-
Os03g05770	prx36	FLA	98	-
Os05g04500	prx71	LPA	98	-
Os02g26770	OsC4H	CFA	98	-
Os03g25280	prx42	FLA	99	-
Os12g02080	prx135	LPA	99	-
Os01g73170	prx20	CFA	99	-
Os03g25300	prx43	FLA	100	-
Os07g17970	OsACS7	LPA	100	-
Os04g39100	prx55	CFA	100	-
Os06g08580	OsHCT3	FLA	101	-
Os02g58720	prx32	LPA	101	-
Os12g34524	prx138	CFA	101	-
Os01g73170	prx20	FLA	102	-
Os04g59200	prx62	LPA	102	Burkholderiales
Os03g05770	prx36	CFA	102	-
Os01g73200	prx22	FLA	103	-
Os12g34524	prx138	LPA	103	-
Os03g25340	prx46	CFA	103	-
Os04g15920	OsCAD6	FLA	104	-
Os06g48000	prx93	LPA	104	-
Os07g44480	prx105	CFA	104	-
Os12g33610	OsPAL03	FLA	105	-
Os10g02040	prx125	LPA	105	-
Os06g48010	prx92	CFA	105	-
Os03g13180	prx37	FLA	106	-
Os08g20730	prx118	LPA	106	-
Os06g32980	prx84	CFA	106	Pseudomonadales
Os04g39100	prx55	FLA	107	-
Os06g46799	prx89	LPA	107	-
Os08g34790	Os4CL5	CFA	107	-
Os05g04470	prx69	FLA	108	-
Os01g40860	OsALDH2C4	LPA	108	-
Os06g08580	OsHCT3	CFA	108	-
Os07g17970	OsACS7	FLA	109	-
Os04g59150	prx59	LPA	109	-
Os02g41630	OsPAL01	CFA	109	-
Os03g13200	prx39	FLA	110	-
Os08g06100	OsCOMT1	LPA	110	-
Os07g48040	prx113	CFA	110	Pseudomonadales
Os08g06100	OsCOMT1	FLA	111	-
Os02g56680	OsCCR1	LPA	111	-
Os01g18930	prx8	CFA	111	Xanthomonadales
Os02g41670	OsPAL05	FLA	112	Burkholderiales
Os02g56700	OsCCR10	LPA	112	-
Os03g25280	prx42	CFA	112	-
Os06g32960	prx85	FLA	113	Pseudomonadales
Os03g36560	prx49	LPA	113	Burkholderiales
Os12g33610	OsPAL03	CFA	113	-
Os03g25370	prx48	LPA	114	-
Os06g48030	prx90	CFA	114	-
Os06g33080	prx82	LPA	115	Pseudomonadales
Os11g43980	prx134	CFA	115	-
Os02g41630	OsPAL01	LPA	116	-
Os03g05780	OsACS1	CFA	116	-
Os02g41670	OsPAL05	LPA	117	Burkholderiales
Os05g25640	OsC4H2	CFA	117	Burkholderiales
Os02g06630	prx24	LPA	118	-
Os01g22370	prx16	CFA	118	-
Os06g08580	OsHCT3	LPA	119	-
Os03g13180	prx37	CFA	119	-
Os02g08420	OsCCR21	LPA	120	Pseudomonadales
Os04g43760	OsPAL02	CFA	120	Pseudomonadales
Os09g15500	prx121	LPA	121	-
Os07g44550	prx107	CFA	121	-
Os02g41680	OsPAL06	LPA	122	Burkholderiales
Os07g44590	prx108	CFA	122	-
Os08g14760	Os4CL1	LPA	123	Burkholderiales
Os06g48000	prx93	CFA	123	-
Os04g39100	prx55	LPA	124	-
Os02g41650	OsPAL08	CFA	124	-
Os06g32960	prx85	LPA	125	Pseudomonadales
Os02g41680	OsPAL06	CFA	125	Burkholderiales
Os01g40870	OsALDH2C1	LPA	126	-
Os03g25370	prx48	CFA	126	-
Os11g43980	prx134	LPA	127	-
Os11g02130	prx130	CFA	127	-
Os11g02100	prx131	LPA	128	-
Os02g50770	prx31	CFA	128	-
Os11g02130	prx130	LPA	129	-
Os07g48060	prx115	CFA	129	Pseudomonadales
Os07g49360	prx116	LPA	130	-
Os07g44430	Os1-CysPrxA	CFA	130	-
Os10g02070	prx126	LPA	131	-
Os07g49360	prx116	CFA	131	-
Os01g36240	prx17	LPA	132	-
Os05g35290	OsPAL04	CFA	132	-
Os03g55420	prx51	LPA	133	-
Os01g22230	prx12	CFA	133	-
Os07g01410	prx95	LPA	134	-
Os03g25300	prx43	CFA	134	-
Os06g32980	prx84	LPA	135	Pseudomonadales
Os11g02100	prx131	CFA	135	-
Os06g33100	prx81	LPA	136	Pseudomonadales
Os10g36848	OsF5H1	CFA	136	-
Os06g32990	prx83	LPA	137	Pseudomonadales
Os01g73200	prx22	LPA	138	-
Os04g43760	OsPAL02	LPA	139	Pseudomonadales
Os12g33610	OsPAL03	LPA	140	-
Os04g56180	prx58	LPA	141	-
Os07g01370	prx97	LPA	142	Xanthomonadales
Os04g34630	prx54	LPA	143	Burkholderiales
Os01g73170	prx20	LPA	144	-
