# Supplementary material for: Host metabolites explain microbiome variation between different rice genotypes
Source: Microbiome. 2025 Aug 9;13:185. doi: 10.1186/s40168-025-02181-z (PMC12335145; doi:10.1186/s40168-025-02181-z)
Supplement: Supplementary file 7 — Supplementary Material 6. Dataset 6: Bacterial strains isolated from rice leaves used in this study [file 40168_2025_2181_MOESM6_ESM.xlsx]

## Sheet: Sheet1
Dataset 6. Bacterial strains isolated from rice leaves used in this study.
Strain	Order	16S_rRNA_gene_sequence
Burkholderia sp. 116	Burkholderiales	TCTTAAGTGCAGTCGAACGGCAGCACGGGTGCTTGCACCTGGTGGCGAGTGGCGAACGGG TGAGTAATACATCGGAACATGTCCAGTAGTGGGGGATAGCCCGGCGAAAGCCGGATTAAT ACCGCATACGATCTTTGGATGAAAGCGGGGGACCTTCGGGCCTCGCGCTATTGGGGTGGC CGATGGCGGATTAGCTAGTTGGTGGGGTAAAGGCCTACCAAGGCGACGATCCGTAGCTGG TCTGAGAGGACGACCAGCCACACTGGGACTGAGACACGGCCCAGACTCCTACGGGAGGCA GCAGTGGGGAATTTTGGACAATGGGCGAAAGCCTGATCCAGCAATGCCGCGTGTGTGAAG AAGGCCTTCGGGTTGTAAAGCACTTTTGTCCGG…
Burkholderia sp. 61	Burkholderiales	TGCCTTTCCATGCAGTCGAACGGCAGCACGGGTGCTTGCACCTGGTGGCGAGTGGCGAAC GGGTGAGTAATACATCGGAACATGTCCTGTAGTGGGGGATAGCCCGGCGAAAGCCGGATT AATACCGCATACGATCCACGGATGAAAGCGGGGGACCTTCGGGCCTCGCGCTATAGGGTT GGCCGATGGCTGATTAGCTAGTTGGTGGGGTAAAGGCCTACCAAGGCGACGATCAGTAGC TGGTCTGAGAGGACGACCAGCCACACTGGGACTGAGACACGGCCCAGACTCCTACGGGAG GCAGCAGTGGGGAATTTTGGACAATGGGCGAAAGCCTGATCCAGCAATGCCGCGTGTGTG AAGAAGGCCTTCGGGTTGTAAAGCACTTTTGTC…
Burkholderia metallica 467	Burkholderiales	CTGGCCTTTACACATGCAAGTCGAACGGCAGCACGGGTGCTTGCACCTGGTGGCGAGTGG CGAACGGGTGAGTAATACATCGGAACATGTCCTGTAGTGGGGGATAGCCCGGCGAAAGCC GGATTAATACCGCATACGATCCACGGATGAAAGCGGGGGACCTTCGGGCCTCGCGCTATA GGGTTGGCCGATGGCTGATTAGCTAGTTGGTGGGGTAAAGGCCTACCAAGGCGACGATCA GTAGCTGGTCTGAGAGGACGACCAGCCACACTGGGACTGAGACACGGCCCAGACTCCTAC GGGAGGCAGCAGTGGGGAATTTTGGACAATGGGCGAAAGCCTGATCCAGCAATGCCGCGT GTGTGAAGAAGGCCTTCGGGTTGTAAAGCACTT…
Burkholderia sp. 107	Burkholderiales	CCTCGGGGGGAGCCTTCCTGCAGTCGAACGGCAGCACGGGTGCTTGCACCTGGTGGCGAG TGGCGAACGGGTGAGTAATACATCGGAACATGTCCTGTAGTGGGGGATAGCCCGGCGAAA GCCGGATTAATACCGCATGCGATCCACGGATGAAAGCGGGGGACCTTCGGGCCTCGCGCT ATAGGGTTGGCCGATGGCTGATTAGCTAGTTGGTGGGGTAAAGGCCTACCAAGGCGACGA TCAGTAGCTGGTCTGAGAGGACGACCAGCCACACTGGGACTGAGACACGGCCCAGACTCC TACGGGAGGCAGCAGTGGGGAATTTTGGACAATGGGCGAAAGCCTGATCCAGCAATGCCG CGTGTGTGAAGAAGGCCTTCGGGTTGTAAAGCA…
Burkholderia sp. 43	Burkholderiales	ATGCGGTGTCTTTACCATGCAGTCGAACGGCAGCACGGGTGCTTGCACCTGGTGGCGAGT GGCGAACGGGTGAGTAATACATCGGAACATGTCCAGTAGTGGGGGATAGCCCGGCGAAAG CCGGATTAATACCGCATACGATCTTTGGATGAAAGCGGGGGACCTTCGGGCCTCGCGCTA TTGGGGTGGCCGATGGCGGATTAGCTAGTTGGTGGGGTAAAGGCCTACCAAGGCGACGAT CCGTAGCTGGTCTGAGAGGACGACCAGCCACACTGGGACTGAGACACGGCCCAGACTCCT ACGGGAGGCAGCAGTGGGGAATTTTGGACAATGGGCGAAAGCCTGATCCAGCAATGCCGC GTGTGTGAAGAAGGCCTTCGGGTTGTAAAGCAC…
Burkholderia sp. 44	Burkholderiales	TGGTGCGCCTTACCATGCAGTCGAACGGCAGCACGGGGGCAACCCTGGTGGCGAGTGGCG AACGGGTGAGTAATACATCGGAACGTGTCCTGGAGTGGGGGATAGCCCGGCGAAAGCCGG ATTAATACCGCATACGATCTAGGGATGAAAGCGGGGGACCGAAAGGCCTCGCGCTCAAGG GGCGGCCGATGGCAGATTAGCTAGTTGGTGGGGTAAAGGCCTACCAAGGCGACGATCTGT AGCTGGTCTGAGAGGACGACCAGCCACACTGGGACTGAGACACGGCCCAGACTCCTACGG GAGGCAGCAGTGGGGAATTTTGGACAATGGGGGCAACCCTGATCCAGCAATGCCGCGTGT GTGAAGAAGGCCTTCGGGTTGTAAAGCACTTTT…
Delftia sp. 12	Burkholderiales	AACAGGTCTTCGGACGCTGACGAGTGGCGAACGGGTGAGTAATACATCGGAACGTGCCCAGTCGTGGGGGATAACTACTCGAAAGAGTAGCTAATACCGCATACGATCTGAGGATGAAAGCGGGGGACCTTCGGGCCTCGCGCGATTGGAGCGGCCGATGGCAGATTAGGTAGTTGGTGGGATAAAAGCTTACCAAGCCGACGATCTGTAGCTGGTCTGAGAGGACGACCAGCCACACTGGGACTGAGACACGGCCCAGACTCCTACGGGAGGCAGCAGTGGGGAATTTTGGACACTGCTTTTGTACGGAACGAAAAAGCTCCTTCTAATACAGGGGGCCCATGACGGTACCGTAAGAATAAGCACCGGCTAACTACGTGCCAGCAGCCGCGGTAATAC…
Acidovorax sp. 122	Burkholderiales	GTGACGGGCGGTGTGTACAAGACCCGGGAACGTATTCACCGTGACATTCTGATCCACGATTACTAGCGATTCCGACTGCTTTTGTACGGAACGAAAAGCCTCTTTCTAATAAAGAGGGGTCATGACGGTACCGTAAGAATAAGCACCGGCTAACTACGTGCCAGCAGCCGCGGTAATACGTAGGGTGCGAGCGTTAATCGGAATTACTGGGCGTAAAGCGTGCGCAGGCGGTAATGTAAGACAGATGTGAAATCCCCGGGCTCAACCTGGGAACTGCATTTGTGACTGCATTGCTGGAGTGCGGCAGAGGGGGATGGAATTCCGCGTGTAGCAGTGAAATGCGTAGATATGCGGAGGAACACCGATGGCTCGAGCACTCCTCTATCTCTAAAGGATTCC…
Achromobacter xylosoxidans 11	Burkholderiales	AGTCGAACGGCAGCACGGACTTCGGTCTGGTGGCGAGTGGCGAACGGGTGAGTAATGTATCGGAACGTGCCCAGTAGCGGGGGATAACTACGCGAAAGCGTAGCTAATACCGCATACGCCCTACGGGGGAAAGCAGGGGATCGCAAGACCTTGCACTATTGGAGCGGCCGATATCGGATTAGCTAGTTGGTGGGGTAACGGCTCACCAAGGCGACGATCCGTAGCTGGTTTGAGAGGACGACCAGCCACACTGGGACTGAGACACGGCCCAGACTCCTACGGGAGGCAGCAGTGGGGAATTTTGGACAATGGGGGAAACCCTGATCCAGCCATCCCGCGTGTGCGATGAAGGCCTTCGGGTTGTAAAGCACTTTTGGCAGGAAAGAAACGTCGTGGGTT…
Chromobacterium rhizoryzae 22	Burkholderiales	TTCCTGCAGTCGAACGGTAACAGGGTGCTTGCACCGCTGACGAGTGGCGAACGGGTGAGTAATGCATCGGAATGTACCGTGTAATGGGGGATAGCTCGGCGAAAGCCGGATTAATACCGCATACGCCCTGAGGGGGAAAGTGGGGGACCGTAAGGCCTCACGTTATACGAGCAGCCGATGTCTGATTAGCTAGTTGGTGGGGTAAAGGCTCACCAAGGCGACGATCAGTAGCGGGTCTGAGAGGATGATCCGCCACACTGGGACTGAGACACGGCCCAGACTCCTACGGGAGGCAGCAGTGGGGAATTTTGGACAATGGGCGCAAGCCTGATCCAGCCATGCCGCGTGTCTGAAGAAGGCCTTCGGGTTGTAAAGGACTTTTGTCCGGGAGCAAATCCC…
Pseudomonas sp. 300	Pseudomonadales	CGGAGCGGATGAAAGGAGCTTGCTCCTGGATTCAGCGGCGGACGGGTGAGTAATGCCTAG GAATCTGCCTGGTAGTGGGGGACAACGTTTCGAAAGGAACGCTAATACCGCATACGTCCT ACGGGAGAAAGCAGGGGACCTTCGGGCCTTGCGCTATCAGATGAGCCTAGGTCGGATTAG CTAGTTGGTGAGGTAATGGCTCACCAAGGCGACGATCCGTAACTGGTCTGAGAGGATGAT CAGTCACACTGGAACTGAGACACGGTCCAGACTCCTACGGGAGGCAGCAGTGGGGAATAT TGGACAATGGGCGAAAGCCTGATCCAGCCATGCCGCGTGTGTGAAGAAGGTCTTCGGATT GTAAAGCACTTTAAGTTGGGAGGAAGGGTTGTA…
Pseudomonas aeruginosa 239	Pseudomonadales	TTTGGCGGCCCTACCATTGCAGTCGAGCGGATGAAGGGAGCTTGCTCCTGGATTCAGCGG CGGACGGGTGAGTAATGCCTAGGAATCTGCCTGGTAGTGGGGGATAACGTCCGGAAACGG GCGCTAATACCGCATACGTCCTGAGGGAGAAAGTGGGGGATCTTCGGACCTCACGCTATC AGATGAGCCTAGGTCGGATTAGCTAGTTGGTGGGGTAAAGGCCTACCAAGGCGACGATCC GTAACTGGTCTGAGAGGATGATCAGTCACACTGGAACTGAGACACGGTCCAGACTCCTAC GGGAGGCAGCAGTGGGGAATATTGGACAATGGGCGAAAGCCTGATCCAGCCATGCCGCGT GTGTGAAGAAGGTCTTCGGATTGTAAAGCACTT…
Pseudomonas sp. 54	Pseudomonadales	TAAACTAACACTTCCAGCGGGTGAGAGGAGCTAGCTCCTGGTAGTCCCCACTCCCATGGT GAGTAAGGCCGAGGGATCTGGGTGGGAGTGGGGGACAACCTTTCCAAAGGAACGCTTATA CCCTATACGTCCTAACTAAGAAAGCAGGGGACCTTCAGGGCTTCCGCTATCACAAGAGCC TAGGTGGGATTAGCTCCTTCTCGAGGTTGGGGATCCCTTGGGCCAGACCCCGGAACTGGT GTGAGAGCCTGAGCAGTAAGGCCGAGGATGACTGGCGGTCCCCACTCCTACCCCCGGCTT CGGTGGGGAATATTGCCTAATGGGGCCAAAGCCTGATCCTTGGTGCCGCGTGTGTGAATG GCCCTTGTGATTGTAAAGCACTTTAATTGGGAT…
Pseudomonas nitroreducens 215	Pseudomonadales	GGGCCCTACACATGCAAGTCGAGCGGATGAGTGGAGCTTGCTCCATGATTCAGCGGCGGA CGGGTGAGTAATGCCTAGGAATCTGCCTGGTAGTGGGGGACAACGTTTCGAAAGGAACGC TAATACCGCATACGTCCTACGGGAGAAAGCAGGGGACCTTCGGGCCTTGCGCTATCAGAT GAGCCTAGGTCGGATTAGCTAGTTGGTGGGGTAAAGGCCTACCAAGGCGACGATCCGTAA CTGGTCTGAGAGGATGATCAGTCACACTGGAACTGAGACACGGTCCAGACTCCTACGGGA GGCAGCAGTGGGGAATATTGGACAATGGGCGAAAGCCTGATCCAGCCATGCCGCGTGTGT GAAGAAGGTCTTCGGATTGTAAAGCACTTTAAG…
Pseudomonas koreensis 703	Pseudomonadales	CGCTGTCTATCCATGCAAGTCGAGCGGATGACGGAGCTTGCTCCGGGGTTCACGGCGGAC GGGTGAGTAATGCCTAGGAATCTGCCTGGTAGTGGGGGACAACGTTTCGAAAGGAACGCT AATACCGCATACGTCCTACGGGAGAAAGCGGGGGACCTTCGGGCCTTGCGCTATCAGATG AGCCTATGTCGGATTAGCTAGTTGGTGAGGTAATGGCTCACCAAGGCGACGATCCGTAAC TGGTCTGAGAGGATGATCAGTCACACTGGAACTGAGACACGGTCCAGACTCCTACGGGAG GCAGCAGTGGGGAATATTGGACAATGGGCGAAAGCCTGATCCAGCCATGCCGCGTGTGTG AAGAAGGTCTTCGGATTGTAAAGCACTTTTGTT…
Pseudomonas rhodesiae 229	Pseudomonadales	AGCCCTACCATGCAGTCGAGCGGTAGAGAGAAGCTTGCTTCTCTTGAGAGCGGCGGACGG GTGAGTAATGCCTAGGAATCTGCCTGGTAGTGGGGGATAACGTTCGGAAACGAACGCTAA TACCGCATACGTCCTACGGGAGAAAGCAGGGGACCTTCGGGCCTTGCGCTATCAGATGAG CCTAGGTCGGATTAGCTAGTTGGTGGGGTAATGGCTCACCAAGGCGACGATCCGTAACTG GTCTGAGAGGATGATCAGTCACACTGGAACTGAGACACGGTCCAGACTCCTACGGGAGGC AGCAGTGGGGAATATTGGACAATGGGCGAAAGCCTGATCCAGCCATGCCGCGTGTGTGAA GAAGGTCTTCGGATTGTAAAGCACTTTAAGTTG…
Pseudomonas sp. 126	Pseudomonadales	CGTAGCGGATGAAAGGAGCTTGCTCCTGGATTCAGCGGCGGACGGGTGAGTAATGCCTAG GAATCTGCCTGGTAGTGGGGGACAACGTTTCGAAAGGAACGCTAATACCGCATACGTCCT ACGGGAGAAAGCAGGGGACCTTCGGGCCTTGCGCTATCAGATGAGCCTAGGTCGGATTAG CTAGTTGGTGAGGTAATGGCTCACCAAGGCGACGATCCGTAACTGGTCTGAGAGGATGAT CAGTCACACTGGAACTGAGACACGGTCCAGACTCCTACGGGAGGCAGCAGTGGGGAATAT TGGACAATGGGCGAAAGCCTGATCCAGCCATGCCGCGTGTGTGAAGAAGGTCTTCGGATT GTAAAGCACTTTAAGTTGGGAGGAAGGGTTGTA…
Pseudomonas sp. 70	Pseudomonadales	CGCCCTACACATGCAGTCGAGCGGATGAAGGAGCTTGCTCCTGGATTCAGCGGCGGACGG GTGAGTAATGCCTAGGAATCTGCCTGGTAGTGGGGGACAACGTTTCGAAAGGAACGCTAA TACCGCATACGTCCTACGGGAGAAAGCAGGGGACCTTCGGGCCTTGCGCTATCAGATGAG CCTAGGTCGGATTAGCTAGTTGGTGAGGTAATGGCTCACCAAGGCGACGATCCGTAACTG GTCTGAGAGGATGATCAGTCACACTGGAACTGAGACACGGTCCAGACTCCTACGGGAGGC AGCAGTGGGGAATATTGGACAATGGGCGAAAGCCTGATCCAGCCATGCCGCGTGTGTGAA GAAGGTCTTCGGATTGTAAAGCACTTTAAGTTG…
Pseudomonas sp. 546	Pseudomonadales	TCACCGTGGTTAGCGCCTCCGAAGGTTAGACTACCCTACTTCTTGGTGCACCCCCTCCCC ATGGTGTGACTGGCGGTGTGTAAAAGGCCCGGGAACGTATTCACCGCGACATTCTGATCT ACGATTACTAGCGATTCCGACTTCATGCAGTCGAGTTGCAGACTGCGATCCGGACTACGA TCCACTTTATGAGATTAGCTTGCTCTCGCGAGGTGGCTTCCCTTTGTACGGACCATTGTA GCACGTGTGTAGCCCTAGCCGTAAGGGCCATGATGACTTGACGTCATCCCCACCTTCCTC CGGTTTGTCACTGGCAGTCTCCTTTGAGTGCCCAGCCTTACCGGTGGGTAACTAAGGACA AGGGTGGCCCTCGTGACGGAATTAAACCCACAT…
Pseudomonas straminea 177	Pseudomonadales	CGAGAATGCTGTCGAGCGGTTGAGGGGAGCTTGCTCCCTGATTCAGCGGCGGACGGGTGA GTAATGCCTAGGAATCTGCCTATTAGTGGGGGACAACGTTTCGAAAGGAACGCTAATACC GCATACGTCCTACGGGAGAAAGCAGGGGACCTTCGGGCCTTGCGCTAATAGATGAGCCTA GGTCGGATTAGCTTGTTGGTGAGGTAATGGCTCACCAAGGCGACGATCCGTAACTGGTCT GAGAGGATGATCAGTCACACTGGAACTGAGACACGGTCCAGACTCCTACGGGAGGCAGCA GTGGGGAATATTGGACAATGGGCGAAAGCCTGATCCAGCCATGCCGCGTGTGTGAAGAAG GTCTTCGGATTGTAAAGCACTTTAAGTTGGGAG…
Pseudomonas sp. 131	Pseudomonadales	TGGGCAGCCTACACATGCAGTCGAGCGGATGAAGGAGCTTGCTCCTGGATTCAGCGGCGG ACGGGTGAGTAATGCCTAGGAATCTGCCTGGTAGTGGGGGACAACGTTTCGAAAGGAACG CTAATACCGCATACGTCCTACGGGAGAAAGCAGGGGACCTTCGGGCCTTGCGCTATCAGA TGAGCCTAGGTCGGATTAGCTAGTTGGTGAGGTAATGGCTCACCAAGGCGACGATCCGTA ACTGGTCTGAGAGGATGATCAGTCACACTGGAACTGAGACACGGTCCAGACTCCTACGGG AGGCAGCAGTGGGGAATATTGGACAATGGGCGAAAGCCTGATCCAGCCATGCCGCGTGTG TGAAGAAGGTCTTCGGATTGTAAAGCACTTTAA…
Pseudomonas sp. 125	Pseudomonadales	CGGGGGGGCGGGCTACACATGCAGTCGAGCGGATGAAGGAGCTTGCTCCTGGATTCACCG GCGGACGGGTGAGTAATGCCTAGGAATCTGCCTGGTAGTGGGGGACAACGTTTCGAAAGG AACGCTAATACCGCATACGTCCTACGGGAGAAAGCAGGGGACCTTCGGGCCTTGCGCTAT CAGATGAGCCTAGGTCGGATTAGCTAGTTGGTGAGGTAATGGCTCACCAAGGCGACGATC CGTAACTGGTCTGAGAGGATGATCAGTCACACTGGAACTGAGACACGGTCCAGACTCCTA CGGGAGGCAGCAGTGGGGAATATTGGACAATGGGCGAAAGCCTGATCCAGCCATGCCGCG TGTGTGAAGAAGGTCTTCGGATTGTAAAGCACT…
