# Supplementary material for: Host metabolites explain microbiome variation between different rice genotypes
Source: Microbiome. 2025 Aug 9;13:185. doi: 10.1186/s40168-025-02181-z (PMC12335145; doi:10.1186/s40168-025-02181-z)
Supplement: Supplementary file 8 — Supplementary Material 7. Dataset 7: Metabolite concentrations of rice leaves in this study [file 40168_2025_2181_MOESM7_ESM.xlsx]

## Sheet: Sheet1
Dataset 7. Metabolite concentrations of rice leaves obtained from 110 varieties.
IRRI seed bank ID	HCA (mg/g)	CFA (mg/g)	LPA (mg/g)	FLA (mg/g)	SPLT (mg/g)	SPA (mg/g)
IRGC117429	1.583±0.0693	0.4688±0.0033	1.6247±0.0469	0.4327±0.019	0.2164±0.0069	0.1783±0.004
IRGC117459	0.9873±0.0431	0.5107±0.0033	1.1441±0.0568	0.815±0.0326	0.2941±0.0077	0.1794±0.0027
IRGC117545	1.0244±0.1518	0.5525±0.0033	0.1546±0.0253	0.1214±0.0063	0.2124±0.0067	0.1631±0.0031
IRGC117598	0.2932±0.0107	0.5943±0.0033	0.2154±0.0062	0.1627±0.0151	0.2379±0.0061	0.1649±0.004
IRGC120851	0.9095±0.009	0.6361±0.0033	0.929±0.0446	0.3939±0.0365	0.1325±0.0045	0.1806±0.0037
IRGC120893	0.3569±0.0213	0.678±0.0033	0.1472±0.0372	0.4427±0.0267	0.2329±0.0047	0.1688±0.0032
IRGC120932	0.3738±0.0693	0.5093±0.0718	0.3162±0.0689	0.1794±0.0333	0.2091±0.0421	0.1846±0.0049
IRGC120934	1.2977±0.1545	0.7233±0.0033	2.0906±0.3057	0.4106±0.0342	0.198±0.0057	0.173±0.0033
IRGC120935	0.5679±0.0878	0.7651±0.0033	0.7975±0.1528	0.1579±0.0105	0.1458±0.0036	0.1801±0.005
IRGC120953	1.5486±0.1354	0.8069±0.0033	2.7468±0.2725	0.1438±0.0201	0.1061±0.0038	0.1912±0.0037
IRGC120961	0.1903±0.0074	0.8488±0.0033	0.1282±0.0046	0.1488±0.0121	0.1724±0.004	0.1745±0.0032
IRGC120969	0.2988±0.0144	0.8906±0.0033	0.2278±0.0128	0.2722±0.0187	0.1044±0.0048	0.1831±0.005
IRGC120971	0.9781±0.0196	0.9324±0.0033	0.1389±0.0049	0.5814±0.0283	0.1985±0.0084	0.1691±0.0044
IRGC120972	0.4883±0.0099	0.5106±0.0181	0.3879±0.0175	0.5969±0.0159	0.5501±0.0433	0.1659±0.0034
IRGC120974	0.6785±0.0426	0.2527±0.0171	0.4771±0.0186	0.4554±0.0148	0.2585±0.0296	0.1619±0.0023
IRGC120976	1.054±0.0355	0.1936±0.013	1.7493±0.0701	0.3697±0.0354	0.2246±0.0273	0.1687±0.0043
IRGC120977	0.2878±0.0109	0.278±0.0199	0.2559±0.019	0.1551±0.0087	0.2585±0.0208	0.1673±0.0035
IRGC120978	0.8344±0.0208	0.7523±0.0308	1.1169±0.0318	0.3722±0.0187	0.2828±0.0206	0.1696±0.0038
IRGC120984	1.5661±0.121	0.6911±0.045	0.4594±0.0363	0.6655±0.0663	0.8024±0.1187	0.1643±0.0033
IRGC120999	0.9093±0.1213	0.4183±0.0278	0.1299±0.0102	0.2804±0.0166	0.535±0.115	0.1673±0.0029
IRGC121001	0.446±0.0179	0.3535±0.0151	0.5806±0.0197	0.4942±0.0117	0.326±0.0248	0.1636±0.0036
IRGC121007	0.7307±0.0348	0.5249±0.0316	1.0781±0.0425	0.1621±0.0128	0.5018±0.0466	0.1665±0.003
IRGC121046	0.4419±0.0196	0.436±0.0162	0.5681±0.046	0.285±0.0204	0.4815±0.0423	0.1639±0.0022
IRGC121055	1.3112±0.0482	0.4153±0.024	1.9969±0.0719	0.2445±0.0098	0.4852±0.0365	0.1683±0.003
IRGC121060	1.4962±0.077	0.2965±0.0148	1.2148±0.1479	0.2786±0.0131	0.2141±0.0156	0.1643±0.003
IRGC121071	0.2988±0.0226	0.4046±0.0134	0.2657±0.0302	0.3647±0.01	0.3643±0.0252	0.1678±0.0024
IRGC121076	0.7169±0.0882	0.3054±0.018	0.3768±0.0518	0.2196±0.0071	0.3655±0.0366	0.1635±0.0031
IRGC121078	1.25±0.1299	0.3705±0.0178	0.6973±0.0366	0.1642±0.0075	0.4361±0.0284	0.1622±0.0024
IRGC121085	1.3931±0.0606	0.2153±0.0055	0.3995±0.0376	0.2767±0.0094	0.3041±0.0316	0.1688±0.0044
IRGC121094	0.7745±0.0335	0.3922±0.0142	1.0453±0.0745	0.1467±0.013	0.2795±0.0201	0.1659±0.0041
IRGC121099	0.7995±0.0615	0.4445±0.0238	1.2824±0.1227	0.4007±0.009	0.258±0.0072	0.1645±0.0032
IRGC121133	0.7776±0.0068	0.6254±0.0467	0.4885±0.0124	0.3429±0.0181	0.3344±0.0119	0.167±0.004
IRGC121152	0.7631±0.0189	0.3817±0.0033	0.84±0.0161	0.1784±0.0083	0.576±0.0049	0.1705±0.0035
IRGC121156	0.7191±0.0528	0.2456±0.0307	0.5364±0.0135	0.5989±0.0197	0.2652±0.0097	0.1713±0.0032
IRGC121158	1.1134±0.0325	0.2576±0.0223	0.2855±0.0093	0.2762±0.0128	0.2939±0.008	0.1716±0.0045
IRGC121193	3.8111±0.1287	0.7047±0.0677	3.3724±0.2221	0.3401±0.0145	0.3507±0.0152	0.1689±0.0037
IRGC121197	0.537±0.0336	1.0915±0.0868	0.1988±0.012	0.2455±0.009	0.1739±0.0043	0.1714±0.005
IRGC121201	0.9072±0.143	0.2734±0.0265	0.1901±0.0095	0.881±0.0132	0.2068±0.0067	0.1715±0.0039
IRGC121213	3.7736±0.2868	0.9624±0.2177	3.0999±0.5813	0.8033±0.1256	0.3867±0.0343	0.1658±0.0036
IRGC121220	3.5167±0.0772	1.0339±0.0789	3.5935±0.0891	0.5252±0.0137	0.4078±0.0164	0.1633±0.0029
IRGC121267	1.9755±0.0988	0.627±0.0262	1.4148±0.0277	0.6737±0.0332	0.4474±0.0114	0.1628±0.0036
IRGC121275	4.2914±0.295	1.1814±0.0898	4.5917±0.1021	0.4574±0.0132	0.4663±0.0167	0.1608±0.0019
IRGC121277	2.5383±0.1119	1.1386±0.05	2.6579±0.069	0.2728±0.0116	0.3685±0.0192	0.1676±0.0034
IRGC121278	1.7361±0.0291	0.6883±0.0196	1.7312±0.0338	0.7037±0.0227	0.3845±0.0102	0.1654±0.0029
IRGC121291	0.7729±0.0566	0.1336±0.0122	0.686±0.0207	0.3154±0.0122	0.3867±0.0113	0.1658±0.0032
IRGC121292	4.6267±0.1704	1.4017±0.1436	3.5645±0.0996	0.6148±0.0161	0.3971±0.0058	0.1685±0.0032
IRGC121293	2.512±0.0589	0.9339±0.0951	0.1601±0.0082	0.2092±0.0113	0.5069±0.0183	0.1726±0.0041
IRGC121300	1.7145±0.121	1.1085±0.0708	1.2584±0.055	0.2348±0.0145	0.4516±0.017	0.1701±0.0026
IRGC121324	3.1639±0.1231	0.891±0.0678	4.3944±0.1812	0.2248±0.01	0.6421±0.011	0.1714±0.0044
IRGC121334	2.5212±0.0418	1.3678±0.096	1.8656±0.0425	0.2619±0.0105	0.521±0.0162	0.1643±0.0039
IRGC121354	2.3745±0.1362	0.7822±0.0178	0.7197±0.0283	0.7863±0.0178	0.4744±0.0069	0.1689±0.0042
IRGC121363	4.7095±0.1062	1.2186±0.0762	4.4999±0.0869	0.8934±0.0478	0.4031±0.0156	0.1613±0.002
IRGC121368	4.4159±0.2718	1.4203±0.1106	2.4918±0.0877	0.9868±0.0216	0.3804±0.0092	0.1693±0.0038
IRGC121380	4.0538±0.0537	1.2203±0.0421	4.4794±0.1261	0.7323±0.036	0.4118±0.0066	0.1689±0.0035
IRGC121387	2.6716±0.0676	0.4437±0.0337	3.443±0.1291	0.5246±0.0203	0.1289±0.0094	0.1647±0.0037
IRGC121411	1.2158±0.0476	0.3897±0.0206	0.6954±0.0535	0.3092±0.0091	0.1474±0.0065	0.1668±0.0041
IRGC121453	2.0428±0.0848	0.4389±0.0262	1.0637±0.0516	1.1397±0.0471	0.2826±0.0068	0.1676±0.0032
IRGC121497	1.8351±0.0969	0.3991±0.0232	0.9708±0.0421	1.4673±0.0144	0.2894±0.0076	0.1638±0.0021
IRGC121506	0.7377±0.0273	0.3941±0.0212	0.5751±0.0193	0.6614±0.031	0.171±0.0059	0.1664±0.0037
IRGC121524	2.6882±0.0804	0.4959±0.0242	2.9198±0.0308	0.3506±0.011	0.1759±0.0082	0.1663±0.0026
IRGC121528	0.7106±0.018	0.2444±0.0164	0.5683±0.0179	0.2596±0.0124	0.2126±0.0104	0.1736±0.0036
IRGC121548	2.3968±0.0556	0.3897±0.0136	3.4216±0.1055	0.1185±0.0095	0.2171±0.0068	0.1634±0.0026
IRGC121554	2.7499±0.1097	0.3964±0.0228	3.162±0.0611	0.1812±0.0123	0.2327±0.0097	0.1634±0.0036
IRGC121572	3.6893±0.0916	0.4196±0.0181	5.1567±0.1056	1.2242±0.0361	0.1647±0.01	0.169±0.0042
IRGC121588	1.5639±0.0899	0.7161±0.0528	0.7236±0.0372	0.7242±0.0137	0.1959±0.0123	0.1665±0.0031
IRGC121600	5.5389±0.1126	0.3795±0.0163	5.3109±0.0984	0.7434±0.0115	0.4455±0.0098	0.1683±0.0049
IRGC121605	1.8392±0.0822	0.3387±0.029	2.0035±0.0686	0.2483±0.0134	0.1668±0.0075	0.1698±0.0043
IRGC121608	1.7173±0.0927	0.4559±0.0304	1.2807±0.0824	0.2432±0.0158	0.1519±0.0061	0.1674±0.0027
IRGC121611	0.5772±0.0252	0.4032±0.0167	0.5118±0.02	0.3631±0.0171	0.1326±0.0109	0.1627±0.003
IRGC121615	2.8536±0.1159	0.647±0.0479	1.6144±0.0735	1.324±0.0208	0.2099±0.0066	0.1621±0.0028
IRGC121617	1.9266±0.0835	0.7562±0.036	0.8089±0.048	0.9645±0.0228	0.1785±0.006	0.168±0.0026
IRGC121621	0.9314±0.0713	0.6192±0.0315	0.3991±0.0065	0.2305±0.0078	0.2678±0.0084	0.1639±0.0041
IRGC121633	4.9675±0.0909	0.4745±0.0245	6.8087±0.1769	1.2774±0.0131	0.2074±0.0075	0.163±0.0032
IRGC121636	1.9405±0.0271	0.7641±0.0332	0.2902±0.0142	0.6119±0.02	0.1657±0.0062	0.1653±0.0048
IRGC121646	3.5949±0.0855	0.3901±0.0248	4.951±0.1216	0.2561±0.0139	0.5785±0.0088	0.1699±0.0036
IRGC121659	1.472±0.1893	0.2589±0.013	0.8857±0.0801	0.3684±0.0155	0.3957±0.0059	0.1643±0.0036
IRGC121670	1.3905±0.0894	0.1699±0.0159	0.7385±0.0308	0.1793±0.0106	0.286±0.0083	0.1676±0.0043
IRGC121694	2.1539±0.0649	0.2213±0.0158	1.5706±0.0819	0.2852±0.014	0.4201±0.0088	0.1636±0.0026
IRGC121697	2.3528±0.0525	1.1966±0.0215	0.3379±0.0173	0.2339±0.0107	0.2679±0.007	0.168±0.004
IRGC121699	1.8077±0.0864	0.231±0.0112	0.5255±0.0178	0.3732±0.0113	0.354±0.0079	0.1652±0.0044
IRGC121732	2.4958±0.131	1.196±0.025	2.6317±0.1351	0.3569±0.0086	0.4509±0.0095	0.1684±0.0026
IRGC121734	2.3671±0.0451	0.2±0.0186	3.2553±0.0765	0.1169±0.0101	0.3268±0.0097	0.1704±0.0034
IRGC121735	1.2257±0.0443	0.2786±0.0177	1.1007±0.0628	0.1027±0.0084	0.7584±0.0088	0.162±0.0038
IRGC121746	2.2233±0.0743	1.2087±0.0278	0.8603±0.0528	0.5707±0.0207	0.4539±0.0089	0.1615±0.0034
IRGC121748	0.575±0.0414	0.2704±0.0125	0.2468±0.0092	0.1256±0.0108	0.3816±0.0089	0.1671±0.0043
IRGC121753	0.692±0.038	0.1989±0.0118	0.3911±0.017	0.1411±0.0076	0.2681±0.0069	0.1614±0.0026
IRGC121755	3.9927±0.1271	0.8126±0.0254	5.4213±0.1025	0.4976±0.0118	0.6035±0.0055	0.1744±0.0022
IRGC121756	2.4872±0.0682	0.2462±0.0218	1.3235±0.1107	0.5509±0.017	0.317±0.0062	0.1648±0.0033
IRGC121759	1.394±0.0657	0.2301±0.0092	1.2477±0.0423	0.3153±0.0112	0.2691±0.0083	0.1683±0.0037
IRGC121760	1.3028±0.0787	0.4016±0.0254	0.7098±0.0418	0.2274±0.0101	0.1533±0.0063	0.1727±0.0039
IRGC121761	0.8582±0.0219	0.5864±0.0234	0.5902±0.0294	0.5671±0.0319	0.2712±0.0112	0.1601±0.002
IRGC121771	1.4174±0.1124	0.2035±0.009	1.0609±0.0614	0.3495±0.0158	0.2348±0.0068	0.1729±0.004
IRGC121781	1.5789±0.0465	0.6516±0.0308	1.4377±0.0268	0.5773±0.0211	0.3592±0.0106	0.1681±0.0047
IRGC121782	2.1459±0.057	0.1867±0.0089	2.9911±0.1047	0.2357±0.0124	0.4287±0.0054	0.1792±0.0035
IRGC121785	0.7362±0.0232	0.4247±0.0081	0.6038±0.0111	0.1269±0.011	0.1213±0.0104	0.1681±0.0034
IRGC121794	1.918±0.1395	0.2529±0.0084	1.354±0.1054	0.3552±0.0172	0.3985±0.0041	0.1669±0.0034
IRGC121805	1.1695±0.0476	0.2139±0.0112	0.7732±0.0679	0.1711±0.0097	0.3169±0.007	0.1691±0.0037
IRGC121809	3.3756±0.1156	0.1692±0.0081	4.1213±0.0804	0.1553±0.0113	0.3858±0.0067	0.165±0.0042
IRGC121826	1.0749±0.0207	0.2163±0.0073	0.4746±0.0146	0.1107±0.0036	0.2411±0.0071	0.1619±0.0014
IRGC121827	1.1108±0.06	0.232±0.0117	0.5758±0.0105	0.1523±0.0109	0.3416±0.0047	0.1688±0.0035
IRGC121832	0.7651±0.0244	0.2034±0.0068	0.7226±0.0175	0.2572±0.0141	0.3271±0.0054	0.1632±0.0038
IRGC121838	4.5356±0.1546	0.2256±0.0095	4.7094±0.0727	0.2241±0.0119	0.5092±0.0052	0.1572±0.0024
IRGC121843	2.8042±0.0915	0.228±0.0061	1.4683±0.0725	0.2994±0.0129	0.2847±0.006	0.1646±0.0028
IRGC121849	0.6121±0.0118	0.3526±0.0145	0.4638±0.0318	0.5562±0.0276	0.2597±0.0117	0.1698±0.0036
IRGC121850	1.5287±0.0688	0.2521±0.0099	0.8627±0.0277	0.3823±0.0161	0.262±0.0065	0.164±0.0047
IRGC121858	1.2164±0.0646	0.3254±0.0124	1.0499±0.0543	0.1283±0.0112	0.1382±0.0081	0.1661±0.0035
IRGC121859	2.7844±0.0987	0.5877±0.0133	1.7443±0.125	0.7756±0.011	0.1551±0.0096	0.1788±0.003
IRGC121872	0.9274±0.0549	0.3553±0.0116	0.4646±0.011	0.4432±0.0073	0.1696±0.0069	0.1687±0.0036
IRGC121880	0.8399±0.0216	0.3503±0.0101	0.7163±0.0145	0.4068±0.0118	0.1474±0.0094	0.1658±0.0034
IRGC121884	0.9483±0.0409	0.3303±0.0103	0.8171±0.0091	0.1918±0.0067	0.1587±0.0073	0.1664±0.0039
